# Supplementary material for: Nedd8 hydrolysis by UCH proteases in Plasmodium parasites
Source: PLoS Pathog. 2019 Oct 28;15(10):e1008086. doi: 10.1371/journal.ppat.1008086 (PMC6837540; doi:10.1371/journal.ppat.1008086)
Supplement: S1 Table — Table summarizing the results of the three pulldown experiments performed (PfNedd8-Prg twice and HsNedd8-VS once) with protein IDs and spectral counts. Peptide identities are included in the second tab and ones matching to hits included in Table 1 are highlighted in yellow. (XLSX) [file ppat.1008086.s001.xlsx]

## Sheet: Proteins identified
Supplementary Table 1: Mass spectrometry data for Nedd8 probe pull-downs
#	Identified Proteins	Gene Name	Protein ID	Molecular Weight	Spectrum count
					FLAG-PfNedd8-Prg_1	FLAG-PfNedd8-Prg_2	FLAG-HsNedd8-VS
1	Heat shock protein 70 OS=Plasmodium falciparum (isolate 3D7) OX=36329 GN=PF3D7_0818900 PE=3 SV=1	PF3D7_0818900	Q8IB24_PLAF7	74 kDa	132	214	116
2	Heat shock protein 70 OS=Plasmodium falciparum (isolate 3D7) OX=36329 GN=PF3D7_0917900 PE=3 SV=1	PF3D7_0917900	Q8I2X4_PLAF7	72 kDa	101	106	125
3	Glyceraldehyde-3-phosphate dehydrogenase OS=Plasmodium falciparum (isolate 3D7) OX=36329 GN=PF3D7_1462800 PE=3 SV=1	PF3D7_1462800	Q8IKK7_PLAF7	37 kDa	52	123	86
4	Trypsin OS=Sus scrofa PE=1 SV=1		TRYP_PIG	24 kDa	131	98	56
5	Heat shock protein 90 OS=Plasmodium falciparum (isolate 3D7) OX=36329 GN=PF3D7_0708400 PE=1 SV=1	PF3D7_0708400	Q8IC05_PLAF7	86 kDa	38	136	14
6	S-adenosylmethionine synthase OS=Plasmodium falciparum (isolate 3D7) OX=36329 GN=PF3D7_0922200 PE=3 SV=1	PF3D7_0922200	Q7K6A4_PLAF7	45 kDa	107	132	29
7	Elongation factor 1-alpha OS=Plasmodium falciparum (isolate 3D7) OX=36329 GN=PF3D7_1357000 PE=3 SV=1	PF3D7_1357000	Q8I0P6_PLAF7	49 kDa	53	114	62
8	Pyruvate kinase OS=Plasmodium falciparum (isolate 3D7) OX=36329 GN=PF3D7_0626800 PE=1 SV=1	PF3D7_0626800	C6KTA4_PLAF7	56 kDa	43	144	49
9	High molecular weight rhoptry protein 2 OS=Plasmodium falciparum (isolate 3D7) OX=36329 GN=PF3D7_0929400 PE=4 SV=1	PF3D7_0929400	C0H571_PLAF7	163 kDa	68	91	0
10	Phosphoglycerate kinase OS=Plasmodium falciparum (isolate 3D7) OX=36329 GN=PGK PE=1 SV=1	PGK	PGK_PLAF7	45 kDa	7	150	38
11	Ornithine aminotransferase OS=Plasmodium falciparum (isolate 3D7) OX=36329 GN=OAT PE=1 SV=1	OAT	OAT_PLAF7	46 kDa	9	121	46
12	Keratin, type II cytoskeletal 1 OS=Homo sapiens GN=KRT1 PE=1 SV=6	KRT1	K2C1_HUMAN	66 kDa	80	57	53
13	Rhoptry-associated leucine zipper-like protein 1 OS=Plasmodium falciparum (isolate 3D7) OX=36329 GN=PF3D7_0722200 PE=4 SV=1	PF3D7_0722200	Q8IBN1_PLAF7	88 kDa	83	75	3
14	Enolase OS=Plasmodium falciparum (isolate 3D7) OX=36329 GN=PF3D7_1015900 PE=3 SV=1	PF3D7_1015900	A0A143ZZ61_PLAF7 (+1)	49 kDa	15	127	37
15	Probable ATP-dependent 6-phosphofructokinase OS=Plasmodium falciparum (isolate 3D7) OX=36329 GN=PF3D7_0915400 PE=3 SV=1	PF3D7_0915400	Q8I2Z8_PLAF7	159 kDa	48	103	0
16	Endoplasmin, putative OS=Plasmodium falciparum (isolate 3D7) OX=36329 GN=PF3D7_1222300 PE=1 SV=1	PF3D7_1222300	Q8I0V4_PLAF7	95 kDa	22	51	13
17	Ubiquitin-like protein nedd8 homologue,putative OS=Plasmodium falciparum (isolate 3D7) OX=36329 GN=PF3D7_1313000 PE=4 SV=1	PF3D7_1313000	Q8IEI4_PLAF7	9 kDa	53	60	0
18	Isoleucine--tRNA ligase, putative OS=Plasmodium falciparum (isolate 3D7) OX=36329 GN=PF3D7_1332900 PE=3 SV=1	PF3D7_1332900	Q8IDZ9_PLAF7	151 kDa	31	97	0
19	Actin I OS=Plasmodium falciparum (isolate 3D7) OX=36329 GN=PF3D7_1246200 PE=3 SV=1	PF3D7_1246200	A0A144A1R5_PLAF7 (+1)	42 kDa	30	79	34
20	Uncharacterized protein OS=Plasmodium falciparum (isolate 3D7) OX=36329 GN=PF3D7_0410900 PE=4 SV=1	PF3D7_0410900	Q9U0H9_PLAF7	118 kDa	85	48	0
21	Karyopherin beta OS=Plasmodium falciparum (isolate 3D7) OX=36329 GN=PF3D7_0524000 PE=4 SV=1	PF3D7_0524000	Q8I3M5_PLAF7	127 kDa	43	63	0
22	Keratin, type I cytoskeletal 9 OS=Homo sapiens GN=KRT9 PE=1 SV=3	KRT9	K1C9_HUMAN	62 kDa	47	46	26
23	Rhoptry neck protein 3 OS=Plasmodium falciparum (isolate 3D7) OX=36329 GN=PF3D7_1252100 PE=4 SV=1	PF3D7_1252100	Q8I4R5_PLAF7	263 kDa	55	49	0
24	Elongation factor 2 OS=Plasmodium falciparum (isolate 3D7) OX=36329 GN=PF3D7_1451100 PE=4 SV=1	PF3D7_1451100	Q8IKW5_PLAF7	94 kDa	25	64	6
25	Tubulin beta chain OS=Plasmodium falciparum (isolate 3D7) OX=36329 GN=PF3D7_1008700 PE=3 SV=1	PF3D7_1008700	A0A143ZWL7_PLAF7 (+1)	50 kDa	39	65	25
26	Hemoglobin subunit beta OS=Homo sapiens GN=HBB PE=1 SV=2	HBB	HBB_HUMAN	16 kDa	36	38	38
27	Hemoglobin subunit alpha OS=Homo sapiens GN=HBA1 PE=1 SV=2	HBA1	HBA_HUMAN	15 kDa	30	35	23
28	PRE-binding protein OS=Plasmodium falciparum (isolate 3D7) OX=36329 GN=PF3D7_1011800 PE=4 SV=1	PF3D7_1011800	Q8IJS7_PLAF7	132 kDa	41	61	0
29	Eukaryotic initiation factor 4A OS=Plasmodium falciparum (isolate 3D7) OX=36329 GN=PF3D7_1468700 PE=3 SV=1	PF3D7_1468700	Q8IKF0_PLAF7	45 kDa	24	53	24
30	Heat shock protein 110 OS=Plasmodium falciparum (isolate 3D7) OX=36329 GN=PF3D7_0708800 PE=3 SV=1	PF3D7_0708800	Q8IC01_PLAF7	100 kDa	9	42	0
31	60S acidic ribosomal protein P0 OS=Plasmodium falciparum (isolate 3D7) OX=36329 GN=PF3D7_1130200 PE=3 SV=1	PF3D7_1130200	Q8II61_PLAF7	35 kDa	40	47	22
32	Keratin, type I cytoskeletal 10 OS=Homo sapiens GN=KRT10 PE=1 SV=6	KRT10	K1C10_HUMAN	59 kDa	47	33	25
33	Pre-mRNA-processing-splicing factor 8, putative OS=Plasmodium falciparum (isolate 3D7) OX=36329 GN=PF3D7_0405400 PE=4 SV=1	PF3D7_0405400	Q8I1X5_PLAF7	366 kDa	44	33	2
34	Uncharacterized protein OS=Plasmodium falciparum (isolate 3D7) OX=36329 GN=PF3D7_1361800 PE=4 SV=2	PF3D7_1361800	C0H5J9_PLAF7	291 kDa	41	40	0
35	DEAD/DEAH box helicase, putative OS=Plasmodium falciparum (isolate 3D7) OX=36329 GN=PF3D7_0903400 PE=4 SV=1	PF3D7_0903400	Q8I3B4_PLAF7	301 kDa	36	50	0
36	High molecular weight rhoptry protein 3 OS=Plasmodium falciparum (isolate 3D7) OX=36329 GN=PF3D7_0905400 PE=4 SV=1	PF3D7_0905400	Q8I395_PLAF7	105 kDa	37	42	1
37	Parasite-infected erythrocyte surface protein OS=Plasmodium falciparum (isolate 3D7) OX=36329 GN=PF3D7_0103900 PE=4 SV=1	PF3D7_0103900	Q8I2A1_PLAF7	68 kDa	61	45	0
38	T-complex protein 1 subunit beta OS=Plasmodium falciparum (isolate 3D7) OX=36329 GN=PF3D7_0306800 PE=3 SV=4	PF3D7_0306800	O97247_PLAF7	59 kDa	7	69	14
39	Merozoite surface protein 1 OS=Plasmodium falciparum (isolate 3D7) OX=36329 GN=PF3D7_0930300 PE=4 SV=1	PF3D7_0930300	Q8I0U8_PLAF7	196 kDa	21	12	8
40	Adenosylhomocysteinase OS=Plasmodium falciparum (isolate 3D7) OX=36329 GN=PFE1050w PE=1 SV=2	PFE1050w	SAHH_PLAF7	54 kDa	6	65	17
41	14-3-3 protein OS=Plasmodium falciparum (isolate 3D7) OX=36329 GN=PF3D7_0818200 PE=3 SV=1	PF3D7_0818200	C0H4V6_PLAF7	30 kDa	38	36	14
42	Heat shock protein 101 OS=Plasmodium falciparum (isolate 3D7) OX=36329 GN=PF3D7_1116800 PE=1 SV=1	PF3D7_1116800	Q8IIJ8_PLAF7	103 kDa	47	38	0
43	60S ribosomal protein L3 OS=Plasmodium falciparum (isolate 3D7) OX=36329 GN=PF3D7_1027800 PE=1 SV=1	PF3D7_1027800	Q8IJC6_PLAF7	44 kDa	31	41	0
44	Keratin, type II cytoskeletal 2 epidermal OS=Homo sapiens GN=KRT2 PE=1 SV=2	KRT2	K22E_HUMAN	65 kDa	53	44	17
45	60S ribosomal protein L4 OS=Plasmodium falciparum (isolate 3D7) OX=36329 GN=PF3D7_0507100 PE=1 SV=1	PF3D7_0507100	Q8I431_PLAF7	46 kDa	48	48	0
46	40S ribosomal protein S3a OS=Plasmodium falciparum (isolate 3D7) OX=36329 GN=MAL3P7.35 PE=1 SV=1	MAL3P7	RS3A_PLAF7	30 kDa	31	45	0
47	High mobility group protein B3, putative OS=Plasmodium falciparum (isolate 3D7) OX=36329 GN=PF3D7_1205800 PE=4 SV=1	PF3D7_1205800	Q8I5Y7_PLAF7	267 kDa	2	0	0
48	T-complex protein 1 subunit alpha OS=Plasmodium falciparum (isolate 3D7) OX=36329 GN=PF3D7_1132200 PE=3 SV=1	PF3D7_1132200	Q8II43_PLAF7	60 kDa	10	48	24
49	HSP40, subfamily A, putative OS=Plasmodium falciparum (isolate 3D7) OX=36329 GN=PF3D7_1437900 PE=4 SV=1	PF3D7_1437900	Q8IL88_PLAF7	48 kDa	26	59	2
50	Uncharacterized protein OS=Plasmodium falciparum (isolate 3D7) OX=36329 GN=PF3D7_0804500 PE=4 SV=1	PF3D7_0804500	A0A143ZZV5_PLAF7	721 kDa	41	11	0
51	Transcription factor with AP2 domain(S) OS=Plasmodium falciparum (isolate 3D7) OX=36329 GN=PF3D7_1107800 PE=4 SV=1	PF3D7_1107800	Q8IIS4_PLAF7	207 kDa	46	31	0
52	Phosphotransferase OS=Plasmodium falciparum (isolate 3D7) OX=36329 GN=PF3D7_0624000 PE=3 SV=1	PF3D7_0624000	C6KT76_PLAF7	55 kDa	10	44	27
53	U4/U6 small nuclear ribonucleoprotein PRP4,putative OS=Plasmodium falciparum (isolate 3D7) OX=36329 GN=PF3D7_1343900 PE=4 SV=1	PF3D7_1343900	C0H5G7_PLAF7	76 kDa	46	26	3
54	Histidine triad protein, putative OS=Plasmodium falciparum (isolate 3D7) OX=36329 GN=PF3D7_1436900 PE=1 SV=1	PF3D7_1436900	Q8IL97_PLAF7	24 kDa	43	28	0
55	T-complex protein 1 subunit gamma OS=Plasmodium falciparum (isolate 3D7) OX=36329 GN=PF3D7_1229500 PE=3 SV=1	PF3D7_1229500	Q8I5C4_PLAF7	61 kDa	7	39	20
56	Elongation factor 1-gamma, putative OS=Plasmodium falciparum (isolate 3D7) OX=36329 GN=PF3D7_1338300 PE=4 SV=2	PF3D7_1338300	Q8IDV0_PLAF7	48 kDa	7	31	14
57	T-complex protein 1 subunit epsilon OS=Plasmodium falciparum (isolate 3D7) OX=36329 GN=PF3D7_0320300 PE=3 SV=1	PF3D7_0320300	O97282_PLAF7	59 kDa	13	34	13
58	Heat shock protein 60 OS=Plasmodium falciparum (isolate 3D7) OX=36329 GN=PF3D7_1015600 PE=3 SV=1	PF3D7_1015600	Q8IJN9_PLAF7	63 kDa	37	14	31
59	Tubulin alpha chain OS=Plasmodium falciparum (isolate 3D7) OX=36329 GN=PF3D7_0903700 PE=3 SV=1	PF3D7_0903700	Q6ZLZ9_PLAF7	50 kDa	21	29	15
60	Heat shock protein 70 OS=Plasmodium falciparum (isolate 3D7) OX=36329 GN=PF3D7_1134000 PE=3 SV=1	PF3D7_1134000	Q8II24_PLAF7	73 kDa	25	19	20
61	Carbamoyl phosphate synthetase OS=Plasmodium falciparum (isolate 3D7) OX=36329 GN=PF3D7_1308200 PE=4 SV=1	PF3D7_1308200	Q8IEN3_PLAF7	273 kDa	29	43	0
62	ATP-dependent Clp protease, putative OS=Plasmodium falciparum (isolate 3D7) OX=36329 GN=PF3D7_1406600 PE=4 SV=1	PF3D7_1406600	Q8IM28_PLAF7	156 kDa	32	32	0
63	Fructose-bisphosphate aldolase OS=Plasmodium falciparum (isolate 3D7) OX=36329 GN=PF3D7_1444800 PE=3 SV=1	PF3D7_1444800	A0A144A3T1_PLAF7 (+1)	40 kDa	9	13	24
64	Cell division cycle protein 48 homologue,putative OS=Plasmodium falciparum (isolate 3D7) OX=36329 GN=PF3D7_0619400 PE=4 SV=1	PF3D7_0619400	C6KT34_PLAF7	92 kDa	7	37	0
65	40S ribosomal protein S5 OS=Plasmodium falciparum (isolate 3D7) OX=36329 GN=PF3D7_1447000 PE=1 SV=1	PF3D7_1447000	Q8IL02_PLAF7	30 kDa	25	22	0
66	V-type proton ATPase catalytic subunit A OS=Plasmodium falciparum (isolate 3D7) OX=36329 GN=vapA PE=1 SV=1	vapA	VATA_PLAF7	69 kDa	10	30	11
67	40S ribosomal protein S4 OS=Plasmodium falciparum (isolate 3D7) OX=36329 GN=PF3D7_1105400 PE=1 SV=2	PF3D7_1105400	Q8IIU8_PLAF7	30 kDa	26	40	0
68	Eukaryotic translation initiation factor 3 subunit A OS=Plasmodium falciparum (isolate 3D7) OX=36329 GN=PF3D7_1212700 PE=3 SV=1	PF3D7_1212700	Q8I5S6_PLAF7	166 kDa	18	37	0
69	Receptor for activated c kinase OS=Plasmodium falciparum (isolate 3D7) OX=36329 GN=PF3D7_0826700 PE=4 SV=1	PF3D7_0826700	Q8IBA0_PLAF7	36 kDa	13	39	17
70	Glutamate dehydrogenase, putative OS=Plasmodium falciparum (isolate 3D7) OX=36329 GN=PF3D7_0802000 PE=4 SV=1	PF3D7_0802000	Q8IAM0_PLAF7	160 kDa	29	39	0
71	26S protease regulatory subunit 8, putative OS=Plasmodium falciparum (isolate 3D7) OX=36329 GN=PF3D7_1248900 PE=3 SV=1	PF3D7_1248900	Q8I4U5_PLAF7	50 kDa	16	37	10
72	Polyadenylate-binding protein OS=Plasmodium falciparum (isolate 3D7) OX=36329 GN=PF3D7_1224300 PE=3 SV=1	PF3D7_1224300	Q8I5H4_PLAF7	97 kDa	27	25	2
73	Uncharacterized protein OS=Plasmodium falciparum (isolate 3D7) OX=36329 GN=PF3D7_1349500 PE=4 SV=1	PF3D7_1349500	Q8IDK4_PLAF7	405 kDa	31	10	0
74	Uncharacterized protein OS=Plasmodium falciparum (isolate 3D7) OX=36329 GN=PF3D7_1346500 PE=4 SV=1	PF3D7_1346500	Q8IDN2_PLAF7	71 kDa	37	18	3
75	40S ribosomal protein S3 OS=Plasmodium falciparum (isolate 3D7) OX=36329 GN=PF3D7_1465900 PE=1 SV=1	PF3D7_1465900	Q8IKH8_PLAF7	25 kDa	27	33	0
76	Uncharacterized protein OS=Plasmodium falciparum (isolate 3D7) OX=36329 GN=PF3D7_1468100 PE=4 SV=1	PF3D7_1468100	Q8IKF6_PLAF7	296 kDa	24	17	0
77	U5 small nuclear ribonuclear protein, putative OS=Plasmodium falciparum (isolate 3D7) OX=36329 GN=PF3D7_1003800 PE=4 SV=1	PF3D7_1003800	Q8IJZ9_PLAF7	143 kDa	42	23	0
78	Cytoadherence linked asexual protein 9 OS=Plasmodium falciparum (isolate 3D7) OX=36329 GN=PF3D7_0935800 PE=4 SV=1	PF3D7_0935800	Q8I2G2_PLAF7	160 kDa	18	23	0
79	Putative histone-lysine N-methyltransferase 1 OS=Plasmodium falciparum (isolate 3D7) OX=36329 GN=SET1 PE=1 SV=1	SET1	SET1_PLAF7	796 kDa	7	2	0
80	GTP-binding nuclear protein OS=Plasmodium falciparum (isolate 3D7) OX=36329 GN=PF3D7_1117700 PE=3 SV=1	PF3D7_1117700	Q7KQK6_PLAF7	25 kDa	19	37	2
81	Protein transport protein SEC7, putative OS=Plasmodium falciparum (isolate 3D7) OX=36329 GN=PF3D7_1442900 PE=4 SV=1	PF3D7_1442900	Q8IL42_PLAF7	405 kDa	30	15	0
82	WD repeat-containing protein, putative OS=Plasmodium falciparum (isolate 3D7) OX=36329 GN=PF3D7_1410300 PE=4 SV=1	PF3D7_1410300	Q8ILZ2_PLAF7	527 kDa	28	10	0
83	40S ribosomal protein S6 OS=Plasmodium falciparum (isolate 3D7) OX=36329 GN=PF3D7_1342000 PE=1 SV=1	PF3D7_1342000	Q8IDR9_PLAF7	35 kDa	16	32	0
84	WD repeat-containing protein OS=Plasmodium falciparum (isolate 3D7) OX=36329 GN=PF3D7_1443400 PE=4 SV=1	PF3D7_1443400	Q8IL37_PLAF7	96 kDa	37	14	0
85	60S ribosomal protein L5, putative OS=Plasmodium falciparum (isolate 3D7) OX=36329 GN=PF3D7_1424100 PE=1 SV=1	PF3D7_1424100	Q8ILL3_PLAF7	34 kDa	13	30	0
86	T-complex protein 1 subunit delta OS=Plasmodium falciparum (isolate 3D7) OX=36329 GN=PF3D7_1357800 PE=3 SV=1	PF3D7_1357800	C0H5I7_PLAF7	58 kDa	4	31	14
87	Catalase OS=Homo sapiens GN=CAT PE=1 SV=3	CAT	CATA_HUMAN	60 kDa	15	19	17
88	Inositol-3-phosphate synthase OS=Plasmodium falciparum (isolate 3D7) OX=36329 GN=PF3D7_0511800 PE=4 SV=1	PF3D7_0511800	Q8I3Y8_PLAF7	69 kDa	8	32	20
89	Pyridoxal 5'-phosphate synthase subunit Pdx1 OS=Plasmodium falciparum (isolate 3D7) OX=36329 GN=pdx1 PE=1 SV=1	pdx1	PDX1_PLAF7	33 kDa	16	22	19
90	60S ribosomal protein L10, putative OS=Plasmodium falciparum (isolate 3D7) OX=36329 GN=PF3D7_1414300 PE=1 SV=1	PF3D7_1414300	Q8ILV2_PLAF7	25 kDa	14	13	0
91	ATP-dependent RNA helicase UAP56 OS=Plasmodium falciparum (isolate 3D7) OX=36329 GN=PF3D7_0209800 PE=4 SV=1	PF3D7_0209800	Q9TY94_PLAF7	52 kDa	6	36	12
92	MORN repeat protein, putative OS=Plasmodium falciparum (isolate 3D7) OX=36329 GN=PF3D7_0511300 PE=4 SV=2	PF3D7_0511300	Q8I3Z3_PLAF7	168 kDa	16	18	0
93	T-complex protein 1 subunit theta OS=Plasmodium falciparum (isolate 3D7) OX=36329 GN=PF3D7_0214000 PE=3 SV=3	PF3D7_0214000	O96220_PLAF7	61 kDa	2	33	10
94	Rh5 interacting protein OS=Plasmodium falciparum (isolate 3D7) OX=36329 GN=PF3D7_0323400 PE=4 SV=1	PF3D7_0323400	O97302_PLAF7	126 kDa	33	9	8
95	Phenylalanine--tRNA ligase beta subunit OS=Plasmodium falciparum (isolate 3D7) OX=36329 GN=PF3D7_1104000 PE=4 SV=1	PF3D7_1104000	Q8IIW2_PLAF7	73 kDa	14	32	4
96	DNA/RNA-binding protein Alba 4 OS=Plasmodium falciparum (isolate 3D7) OX=36329 GN=PF3D7_1347500 PE=4 SV=1	PF3D7_1347500	Q8IDM3_PLAF7	42 kDa	24	26	5
97	Uncharacterized protein OS=Plasmodium falciparum (isolate 3D7) OX=36329 GN=PF3D7_1406200 PE=4 SV=1	PF3D7_1406200	Q8IM32_PLAF7	338 kDa	24	14	0
98	T-complex protein 1 subunit zeta OS=Plasmodium falciparum (isolate 3D7) OX=36329 GN=PF3D7_0608700 PE=3 SV=1	PF3D7_0608700	C6KST5_PLAF7	62 kDa	2	37	10
99	WD repeat-containing protein, putative OS=Plasmodium falciparum (isolate 3D7) OX=36329 GN=PF3D7_1004200 PE=4 SV=1	PF3D7_1004200	Q8IJZ5_PLAF7	358 kDa	31	7	0
100	Uncharacterized protein OS=Plasmodium falciparum (isolate 3D7) OX=36329 GN=PF3D7_1133900 PE=4 SV=2	PF3D7_1133900	Q8II26_PLAF7	146 kDa	18	22	0
101	Hypoxanthine phosphoribosyltransferase OS=Plasmodium falciparum (isolate 3D7) OX=36329 GN=PF3D7_1012400 PE=3 SV=1	PF3D7_1012400	Q8IJS1_PLAF7	26 kDa	3	34	8
102	DNA helicase OS=Plasmodium falciparum (isolate 3D7) OX=36329 GN=PF3D7_1417800 PE=3 SV=1	PF3D7_1417800	Q8ILR7_PLAF7	112 kDa	16	32	0
103	60S ribosomal protein L12, putative OS=Plasmodium falciparum (isolate 3D7) OX=36329 GN=PF3D7_0517000 PE=3 SV=2	PF3D7_0517000	Q8I3T8_PLAF7	18 kDa	25	31	0
104	Rhoptry-associated protein 1 OS=Plasmodium falciparum (isolate 3D7) OX=36329 GN=PF3D7_1410400 PE=4 SV=1	PF3D7_1410400	Q8ILZ1_PLAF7	90 kDa	19	20	0
105	Deubiquinating/deneddylating enzyme OS=Plasmodium falciparum (isolate 3D7) OX=36329 GN=PF3D7_1117100 PE=4 SV=1	PF3D7_1117100	Q8IIJ6_PLAF7	54 kDa	15	5	36
106	DNA/RNA-binding protein Alba 1 OS=Plasmodium falciparum (isolate 3D7) OX=36329 GN=PF3D7_0814200 PE=4 SV=1	PF3D7_0814200	Q8IAX8_PLAF7	27 kDa	26	23	0
107	Eukaryotic translation initiation factor 3 subunit B OS=Plasmodium falciparum (isolate 3D7) OX=36329 GN=PF3D7_0517700 PE=3 SV=1	PF3D7_0517700	Q8I3T1_PLAF7	84 kDa	18	22	0
108	60S ribosomal protein L27 OS=Plasmodium falciparum (isolate 3D7) OX=36329 GN=PF3D7_1460700 PE=1 SV=2	PF3D7_1460700	Q8IKM5_PLAF7	17 kDa	22	23	0
109	Importin subunit alpha OS=Plasmodium falciparum (isolate 3D7) OX=36329 GN=PF3D7_0812400 PE=3 SV=1	PF3D7_0812400	Q8IAW0_PLAF7	61 kDa	16	30	5
110	Erythrocyte membrane-associated antigen OS=Plasmodium falciparum (isolate 3D7) OX=36329 GN=PF3D7_0703500 PE=4 SV=2	PF3D7_0703500	Q8IC35_PLAF7	265 kDa	3	33	0
111	40S ribosomal protein S11 OS=Plasmodium falciparum (isolate 3D7) OX=36329 GN=PF3D7_0516200 PE=1 SV=1	PF3D7_0516200	Q8I3U6_PLAF7	16 kDa	17	36	0
112	Tyrosine kinase-like protein OS=Plasmodium falciparum (isolate 3D7) OX=36329 GN=PF3D7_1349300 PE=4 SV=1	PF3D7_1349300	Q8IDK6_PLAF7	213 kDa	27	13	0
113	Uncharacterized protein OS=Plasmodium falciparum (isolate 3D7) OX=36329 GN=PF3D7_0720900 PE=4 SV=1	PF3D7_0720900	A0A143ZWF7_PLAF7	31 kDa	29	12	0
114	Uncharacterized protein OS=Plasmodium falciparum (isolate 3D7) OX=36329 GN=PF3D7_1468900 PE=4 SV=1	PF3D7_1468900	Q8IKE8_PLAF7	97 kDa	14	21	0
115	60S ribosomal protein L7-3, putative OS=Plasmodium falciparum (isolate 3D7) OX=36329 GN=PF3D7_1424400 PE=1 SV=2	PF3D7_1424400	Q8ILL2_PLAF7	33 kDa	17	19	0
116	Insulinase, putative OS=Plasmodium falciparum (isolate 3D7) OX=36329 GN=PF3D7_1118300 PE=4 SV=1	PF3D7_1118300	Q8III5_PLAF7	174 kDa	5	36	0
117	E3 ubiquitin-protein ligase, putative OS=Plasmodium falciparum (isolate 3D7) OX=36329 GN=PF3D7_0826100 PE=4 SV=1	PF3D7_0826100	Q8IB94_PLAF7	1005 kDa	5	14	0
118	60S ribosomal protein L7, putative OS=Plasmodium falciparum (isolate 3D7) OX=36329 GN=PF3D7_0307200 PE=1 SV=2	PF3D7_0307200	O97250_PLAF7	31 kDa	19	26	0
119	Pyruvate kinase 2 OS=Plasmodium falciparum (isolate 3D7) OX=36329 GN=PF3D7_1037100 PE=4 SV=1	PF3D7_1037100	Q8IJ37_PLAF7	87 kDa	15	21	0
120	Uncharacterized protein OS=Plasmodium falciparum (isolate 3D7) OX=36329 GN=PF3D7_0703200 PE=4 SV=1	PF3D7_0703200	Q8IC38_PLAF7	183 kDa	27	10	0
121	Tudor staphylococcal nuclease OS=Plasmodium falciparum (isolate 3D7) OX=36329 GN=PF3D7_1136300 PE=4 SV=1	PF3D7_1136300	Q8II01_PLAF7	129 kDa	11	26	1
122	26S proteasome regulatory subunit RPN2,putative OS=Plasmodium falciparum (isolate 3D7) OX=36329 GN=PF3D7_1466300 PE=3 SV=1	PF3D7_1466300	Q8IKH3_PLAF7	133 kDa	8	21	0
123	Tetratricopeptide repeat family protein,putative OS=Plasmodium falciparum (isolate 3D7) OX=36329 GN=PF3D7_0921600 PE=4 SV=1	PF3D7_0921600	Q8I2T7_PLAF7	198 kDa	23	8	0
124	Glutamate--tRNA ligase, putative OS=Plasmodium falciparum (isolate 3D7) OX=36329 GN=PF3D7_1349200 PE=3 SV=1	PF3D7_1349200	Q8IDK7_PLAF7	101 kDa	0	28	0
125	26S protease regulatory subunit 6B, putative OS=Plasmodium falciparum (isolate 3D7) OX=36329 GN=PF3D7_0413600 PE=3 SV=1	PF3D7_0413600	Q8I1V1_PLAF7	45 kDa	9	23	2
126	Lysine--tRNA ligase OS=Plasmodium falciparum (isolate 3D7) OX=36329 GN=PF3D7_1350100 PE=1 SV=1	PF3D7_1350100	Q8IDJ8_PLAF7	68 kDa	2	25	5
127	60S ribosomal protein L2 OS=Plasmodium falciparum (isolate 3D7) OX=36329 GN=PF3D7_0516900 PE=1 SV=1	PF3D7_0516900	Q8I3T9_PLAF7	28 kDa	18	22	0
128	40S ribosomal protein S17, putative OS=Plasmodium falciparum (isolate 3D7) OX=36329 GN=PF3D7_1242700 PE=1 SV=1	PF3D7_1242700	Q8I502_PLAF7	16 kDa	24	23	0
129	DNA/RNA-binding protein Alba 3 OS=Plasmodium falciparum (isolate 3D7) OX=36329 GN=PF3D7_1006200 PE=4 SV=1	PF3D7_1006200	Q8IJX8_PLAF7	12 kDa	23	26	0
130	6-phosphogluconate dehydrogenase, decarboxylating OS=Plasmodium falciparum (isolate 3D7) OX=36329 GN=PF3D7_1454700 PE=1 SV=1	PF3D7_1454700	Q8IKT2_PLAF7	53 kDa	5	34	0
131	T-complex protein 1 subunit eta OS=Plasmodium falciparum (isolate 3D7) OX=36329 GN=MAL3P3.6 PE=3 SV=1	MAL3P3	TCPH_PLAF7	60 kDa	3	23	12
132	Uncharacterized protein OS=Plasmodium falciparum (isolate 3D7) OX=36329 GN=PF3D7_0419400 PE=4 SV=1	PF3D7_0419400	Q8I1P3_PLAF7	296 kDa	13	15	0
133	DnaJ protein, putative OS=Plasmodium falciparum (isolate 3D7) OX=36329 GN=PF3D7_0823800 PE=4 SV=1	PF3D7_0823800	Q8IB72_PLAF7	77 kDa	12	27	0
134	Histone H4 OS=Plasmodium falciparum (isolate 3D7) OX=36329 GN=PF3D7_1105000 PE=3 SV=1	PF3D7_1105000	Q8IIV2_PLAF7	11 kDa	16	25	0
135	Protein disulfide-isomerase OS=Plasmodium falciparum (isolate 3D7) OX=36329 GN=PF3D7_0827900 PE=3 SV=1	PF3D7_0827900	C0H4Y6_PLAF7	56 kDa	5	10	14
136	Importin-7, putative OS=Plasmodium falciparum (isolate 3D7) OX=36329 GN=PF3D7_0706000 PE=4 SV=1	PF3D7_0706000	C0H4L1_PLAF7	146 kDa	10	23	0
137	Methionine--tRNA ligase OS=Plasmodium falciparum (isolate 3D7) OX=36329 GN=PF3D7_1034900 PE=3 SV=1	PF3D7_1034900	Q8IJ60_PLAF7	104 kDa	2	31	0
138	Protein phosphatase, putative OS=Plasmodium falciparum (isolate 3D7) OX=36329 GN=PF3D7_1208900 PE=4 SV=1	PF3D7_1208900	Q8I5V9_PLAF7	167 kDa	27	11	0
139	Heat shock protein 90, putative OS=Plasmodium falciparum (isolate 3D7) OX=36329 GN=PF3D7_1118200 PE=3 SV=1	PF3D7_1118200	Q8III6_PLAF7	108 kDa	8	19	0
140	DnaJ protein, putative OS=Plasmodium falciparum (isolate 3D7) OX=36329 GN=PF3D7_0919100 PE=4 SV=1	PF3D7_0919100	Q8I2W2_PLAF7	43 kDa	18	18	0
141	60S ribosomal protein L18a OS=Plasmodium falciparum (isolate 3D7) OX=36329 GN=PF3D7_1341200 PE=1 SV=1	PF3D7_1341200	Q8IDS6_PLAF7	22 kDa	17	17	0
142	Polyadenylate-binding protein-interacting protein 1, putative OS=Plasmodium falciparum (isolate 3D7) OX=36329 GN=PF3D7_1107300 PE=4 SV=1	PF3D7_1107300	Q8IIS9_PLAF7	382 kDa	0	3	0
143	26S proteasome regulatory subunit RPN1,putative OS=Plasmodium falciparum (isolate 3D7) OX=36329 GN=PF3D7_0205900 PE=4 SV=3	PF3D7_0205900	O96153_PLAF7	108 kDa	9	12	0
144	Cation transporting P-ATPase OS=Plasmodium falciparum (isolate 3D7) OX=36329 GN=PF3D7_0504000 PE=4 SV=1	PF3D7_0504000	Q8I461_PLAF7	283 kDa	23	4	0
145	NEDD8 OS=Homo sapiens GN=NEDD8 PE=1 SV=1	NEDD8	NEDD8_HUMAN	9 kDa	0	0	32
146	60S ribosomal protein L6-2, putative OS=Plasmodium falciparum (isolate 3D7) OX=36329 GN=PF3D7_1338200 PE=1 SV=1	PF3D7_1338200	Q8IDV1_PLAF7	26 kDa	19	24	0
147	GrpE protein homolog OS=Plasmodium falciparum (isolate 3D7) OX=36329 GN=PF3D7_1124700 PE=3 SV=2	PF3D7_1124700	Q8IIB6_PLAF7	35 kDa	23	17	0
148	26S protease regulatory subunit 10B, putative OS=Plasmodium falciparum (isolate 3D7) OX=36329 GN=PF3D7_1306400 PE=3 SV=1	PF3D7_1306400	Q8IEQ1_PLAF7	45 kDa	8	25	7
149	Exportin-1, putative OS=Plasmodium falciparum (isolate 3D7) OX=36329 GN=PF3D7_0302900 PE=4 SV=2	PF3D7_0302900	O77312_PLAF7	148 kDa	7	19	0
150	Eukaryotic translation initiation factor 3 subunit C OS=Plasmodium falciparum (isolate 3D7) OX=36329 GN=PF3D7_1206200 PE=3 SV=1	PF3D7_1206200	Q8I5Y3_PLAF7	116 kDa	14	18	0
151	Ubiquitin-activating enzyme E1 OS=Plasmodium falciparum (isolate 3D7) OX=36329 GN=PF3D7_1225800 PE=4 SV=1	PF3D7_1225800	Q8I5F9_PLAF7	132 kDa	2	27	0
152	40S ribosomal protein S19 OS=Plasmodium falciparum (isolate 3D7) OX=36329 GN=PF3D7_0422400 PE=1 SV=1	PF3D7_0422400	Q8IFP2_PLAF7	20 kDa	9	28	0
153	Histone H2B OS=Plasmodium falciparum (isolate 3D7) OX=36329 GN=PF3D7_1105100 PE=3 SV=1	PF3D7_1105100	Q8IIV1_PLAF7	13 kDa	15	17	0
154	Clathrin heavy chain OS=Plasmodium falciparum (isolate 3D7) OX=36329 GN=PF3D7_1219100 PE=3 SV=1	PF3D7_1219100	Q8I5L6_PLAF7	233 kDa	6	20	0
155	Nucleosome assembly protein OS=Plasmodium falciparum (isolate 3D7) OX=36329 GN=PF3D7_1203700 PE=1 SV=2	PF3D7_1203700	Q8I608_PLAF7	40 kDa	8	8	17
156	26S protease regulatory subunit 7, putative OS=Plasmodium falciparum (isolate 3D7) OX=36329 GN=PF3D7_1311500 PE=3 SV=2	PF3D7_1311500	Q8IEK3_PLAF7	47 kDa	5	23	9
157	DNA replication licensing factor MCM4 OS=Plasmodium falciparum (isolate 3D7) OX=36329 GN=PF3D7_1317100 PE=3 SV=1	PF3D7_1317100	Q8IEE5_PLAF7	115 kDa	8	22	0
158	Ribonucleoside-diphosphate reductase OS=Plasmodium falciparum (isolate 3D7) OX=36329 GN=PF3D7_1437200 PE=3 SV=1	PF3D7_1437200	Q8IL94_PLAF7	97 kDa	1	23	0
159	60S ribosomal protein L6, putative OS=Plasmodium falciparum (isolate 3D7) OX=36329 GN=PF3D7_1323100 PE=1 SV=1	PF3D7_1323100	Q8IE85_PLAF7	22 kDa	10	20	0
160	Single-strand telomeric DNA-binding protein GBP2, putative OS=Plasmodium falciparum (isolate 3D7) OX=36329 GN=PF3D7_1006800 PE=4 SV=1	PF3D7_1006800	Q8IJX3_PLAF7	30 kDa	13	12	0
161	Serum albumin OS=Homo sapiens GN=ALB PE=1 SV=2	ALB	ALBU_HUMAN	69 kDa	11	2	31
162	M1-family alanyl aminopeptidase OS=Plasmodium falciparum (isolate 3D7) OX=36329 GN=PF3D7_1311800 PE=1 SV=1	PF3D7_1311800	Q8IEK1_PLAF7	126 kDa	2	5	0
163	60 kDa chaperonin OS=Plasmodium falciparum (isolate 3D7) OX=36329 GN=PF3D7_1232100 PE=3 SV=2	PF3D7_1232100	Q8I0V3_PLAF7	81 kDa	9	10	11
164	26S proteasome regulatory subunit p55, putative OS=Plasmodium falciparum (isolate 3D7) OX=36329 GN=PF3D7_1017900 PE=4 SV=1	PF3D7_1017900	Q8IJM0_PLAF7	55 kDa	6	27	5
165	Casein kinase 1 OS=Plasmodium falciparum (isolate 3D7) OX=36329 GN=PF3D7_1136500.2 PE=3 SV=1	PF3D7_1136500	C6S3F7_PLAF7	38 kDa	3	26	0
166	Uncharacterized protein OS=Plasmodium falciparum (isolate 3D7) OX=36329 GN=PF3D7_0520700 PE=4 SV=1	PF3D7_0520700	Q8I3Q4_PLAF7	118 kDa	20	6	0
167	Obg-like ATPase 1 OS=Plasmodium falciparum (isolate 3D7) OX=36329 GN=PF3D7_0722400 PE=3 SV=1	PF3D7_0722400	Q8IBM9_PLAF7	45 kDa	0	23	12
168	26S protease regulatory subunit 4, putative OS=Plasmodium falciparum (isolate 3D7) OX=36329 GN=PF3D7_1008400 PE=3 SV=2	PF3D7_1008400	Q8IJW0_PLAF7	50 kDa	10	18	7
169	40S ribosomal protein S9, putative OS=Plasmodium falciparum (isolate 3D7) OX=36329 GN=PF3D7_0520000 PE=1 SV=1	PF3D7_0520000	Q8I3R0_PLAF7	22 kDa	16	18	0
170	60S ribosomal protein L23, putative OS=Plasmodium falciparum (isolate 3D7) OX=36329 GN=PF3D7_1331800 PE=1 SV=1	PF3D7_1331800	Q8IE09_PLAF7	15 kDa	9	24	0
171	Uncharacterized protein OS=Plasmodium falciparum (isolate 3D7) OX=36329 GN=PF3D7_1314700 PE=4 SV=1	PF3D7_1314700	Q8IEG8_PLAF7	66 kDa	19	15	0
172	Uncharacterized protein OS=Plasmodium falciparum (isolate 3D7) OX=36329 GN=PF3D7_0922800 PE=4 SV=1	PF3D7_0922800	C0H552_PLAF7	516 kDa	14	0	0
173	26S proteasome regulatory subunit RPN11,putative OS=Plasmodium falciparum (isolate 3D7) OX=36329 GN=PF3D7_1368100 PE=4 SV=1	PF3D7_1368100	Q8ID28_PLAF7	35 kDa	6	22	8
174	MATH and LRR domain-containing protein PFE0570w OS=Plasmodium falciparum (isolate 3D7) OX=36329 GN=PFE0570w PE=1 SV=1	PFE0570w	MLRR1_PLAF7	1188 kDa	0	2	0
175	Aspartate--tRNA ligase OS=Plasmodium falciparum (isolate 3D7) OX=36329 GN=PF3D7_0102900 PE=3 SV=1	PF3D7_0102900	Q8I2B1_PLAF7	73 kDa	9	20	3
176	60S ribosomal protein L13 OS=Plasmodium falciparum (isolate 3D7) OX=36329 GN=PF3D7_0814000 PE=1 SV=1	PF3D7_0814000	Q8IAX6_PLAF7	25 kDa	9	16	0
177	60S ribosomal protein L13, putative OS=Plasmodium falciparum (isolate 3D7) OX=36329 GN=PF3D7_1004000 PE=1 SV=1	PF3D7_1004000	Q8IJZ7_PLAF7	24 kDa	13	13	0
178	Uncharacterized protein PFL1235c OS=Plasmodium falciparum (isolate 3D7) OX=36329 GN=PFL1235c PE=1 SV=1	PFL1235c	YPF10_PLAF7	91 kDa	17	10	0
179	Haloacid dehalogenase-like hydrolase OS=Plasmodium falciparum (isolate 3D7) OX=36329 GN=PF3D7_1033400 PE=1 SV=1	PF3D7_1033400	Q8IJ74_PLAF7	33 kDa	1	23	0
180	M17 leucyl aminopeptidase OS=Plasmodium falciparum (isolate 3D7) OX=36329 GN=PF3D7_1446200 PE=1 SV=1	PF3D7_1446200	Q8IL11_PLAF7	68 kDa	3	9	16
181	Ethanolamine kinase OS=Plasmodium falciparum (isolate 3D7) OX=36329 GN=PF3D7_1124600 PE=4 SV=1	PF3D7_1124600	Q8IIB7_PLAF7	50 kDa	0	12	6
182	40S ribosomal protein S8 OS=Plasmodium falciparum (isolate 3D7) OX=36329 GN=PF3D7_1408600 PE=1 SV=1	PF3D7_1408600	Q8IM10_PLAF7	25 kDa	11	18	0
183	Inosine-5'-monophosphate dehydrogenase OS=Plasmodium falciparum (isolate 3D7) OX=36329 GN=PF3D7_0920800 PE=3 SV=1	PF3D7_0920800	Q8I2U5_PLAF7	56 kDa	1	18	5
184	Eukaryotic translation initiation factor 2 subunit gamma, putative OS=Plasmodium falciparum (isolate 3D7) OX=36329 GN=PF3D7_1410600 PE=4 SV=1	PF3D7_1410600	Q8ILY9_PLAF7	51 kDa	2	22	2
185	DNA replication licensing factor MCM3, putative OS=Plasmodium falciparum (isolate 3D7) OX=36329 GN=PF3D7_0527000 PE=3 SV=1	PF3D7_0527000	Q8I3J5_PLAF7	110 kDa	3	17	0
186	Non-SERCA-type Ca2+-transporting P-ATPase OS=Plasmodium falciparum (isolate 3D7) OX=36329 GN=PF3D7_1211900 PE=3 SV=1	PF3D7_1211900	A0A143ZZK9_PLAF7	140 kDa	1	3	0
187	Phosphoethanolamine N-methyltransferase OS=Plasmodium falciparum (isolate 3D7) OX=36329 GN=PF3D7_1343000 PE=4 SV=1	PF3D7_1343000	Q8IDQ9_PLAF7	31 kDa	7	20	1
188	60S ribosomal protein L21 OS=Plasmodium falciparum (isolate 3D7) OX=36329 GN=PF3D7_1426000 PE=1 SV=1	PF3D7_1426000	Q8ILK3_PLAF7	19 kDa	14	20	0
189	Dynamin-like protein OS=Plasmodium falciparum (isolate 3D7) OX=36329 GN=PF3D7_1145400 PE=3 SV=1	PF3D7_1145400	Q8IHR4_PLAF7	96 kDa	4	19	0
190	Valine--tRNA ligase, putative OS=Plasmodium falciparum (isolate 3D7) OX=36329 GN=PF3D7_1461900 PE=3 SV=1	PF3D7_1461900	Q8IKL5_PLAF7	128 kDa	0	12	0
191	Probable cytosolic iron-sulfur protein assembly protein CIAO1 homolog OS=Plasmodium falciparum (isolate 3D7) OX=36329 GN=PF3D7_1209400 PE=3 SV=1	PF3D7_1209400	Q8I5V5_PLAF7	92 kDa	14	9	0
192	Elongation factor 1-beta OS=Plasmodium falciparum (isolate 3D7) OX=36329 GN=PF3D7_0913200 PE=4 SV=1	PF3D7_0913200	Q8I320_PLAF7	32 kDa	5	17	6
193	26S protease regulatory subunit 6A, putative OS=Plasmodium falciparum (isolate 3D7) OX=36329 GN=PF3D7_1130400 PE=3 SV=1	PF3D7_1130400	Q8II60_PLAF7	50 kDa	2	16	7
194	Plasmepsin IV OS=Plasmodium falciparum (isolate 3D7) OX=36329 GN=PF3D7_1407800 PE=1 SV=1	PF3D7_1407800	Q8IM16_PLAF7	51 kDa	6	11	14
195	Calcium-transporting ATPase OS=Plasmodium falciparum (isolate 3D7) OX=36329 GN=PF3D7_0106300 PE=3 SV=1	PF3D7_0106300	Q76NN8_PLAF7	139 kDa	2	15	0
196	Proline--tRNA ligase OS=Plasmodium falciparum (isolate 3D7) OX=36329 GN=PF3D7_1213800 PE=3 SV=1	PF3D7_1213800	A0A144A0G8_PLAF7 (+1)	87 kDa	1	21	0
197	Proliferation-associated protein 2g4, putative OS=Plasmodium falciparum (isolate 3D7) OX=36329 GN=PF3D7_1428300 PE=4 SV=1	PF3D7_1428300	Q8ILI2_PLAF7	43 kDa	0	20	6
198	Uncharacterized protein OS=Plasmodium falciparum (isolate 3D7) OX=36329 GN=PF3D7_1453000 PE=4 SV=2	PF3D7_1453000	Q8IKU7_PLAF7	111 kDa	16	4	0
199	Ribosomal protein L15 OS=Plasmodium falciparum (isolate 3D7) OX=36329 GN=PF3D7_0415900 PE=1 SV=1	PF3D7_0415900	C0H4A6_PLAF7	24 kDa	12	13	0
200	40S ribosomal protein S15A, putative OS=Plasmodium falciparum (isolate 3D7) OX=36329 GN=PF3D7_0316800 PE=1 SV=1	PF3D7_0316800	O77395_PLAF7	15 kDa	11	12	0
201	Uncharacterized protein OS=Plasmodium falciparum (isolate 3D7) OX=36329 GN=PF3D7_0723800 PE=4 SV=1	PF3D7_0723800	Q8IBL5_PLAF7	261 kDa	9	7	0
202	Glutamine synthetase, putative OS=Plasmodium falciparum (isolate 3D7) OX=36329 GN=PF3D7_0922600 PE=3 SV=1	PF3D7_0922600	C0H551_PLAF7	63 kDa	0	31	2
203	40S ribosomal protein S16, putative OS=Plasmodium falciparum (isolate 3D7) OX=36329 GN=PF3D7_0813900 PE=1 SV=1	PF3D7_0813900	Q8IAX5_PLAF7	16 kDa	14	20	0
204	Uncharacterized protein OS=Plasmodium falciparum (isolate 3D7) OX=36329 GN=PF3D7_1350500 PE=4 SV=1	PF3D7_1350500	Q8IDJ4_PLAF7	134 kDa	22	1	0
205	V-type H(+)-translocating pyrophosphatase,putative OS=Plasmodium falciparum (isolate 3D7) OX=36329 GN=PF3D7_1456800 PE=3 SV=1	PF3D7_1456800	Q8IKR1_PLAF7	76 kDa	1	3	14
206	Coatomer subunit gamma OS=Plasmodium falciparum (isolate 3D7) OX=36329 GN=PF3D7_1145100 PE=3 SV=1	PF3D7_1145100	Q8IHR6_PLAF7	124 kDa	6	18	0
207	Reticulocyte binding protein homologue 5 OS=Plasmodium falciparum (isolate 3D7) OX=36329 GN=PF3D7_0424100 PE=1 SV=1	PF3D7_0424100	Q8IFM5_PLAF7	63 kDa	13	9	0
208	40S ribosomal protein S19 OS=Plasmodium falciparum (isolate 3D7) OX=36329 GN=PF3D7_1317800 PE=1 SV=1	PF3D7_1317800	C0H5C2_PLAF7	17 kDa	5	10	0
209	40S ribosomal protein S5, putative OS=Plasmodium falciparum (isolate 3D7) OX=36329 GN=PF3D7_0721600 PE=1 SV=1	PF3D7_0721600	Q8IBN5_PLAF7	22 kDa	10	13	0
210	Serum albumin OS=Bos taurus GN=ALB PE=1 SV=4	ALB	ALBU_BOVIN	69 kDa	12	10	9
211	Copper-transporting ATPase OS=Plasmodium falciparum (isolate 3D7) OX=36329 GN=PF3D7_0904900 PE=4 SV=2	PF3D7_0904900	Q8I3A0_PLAF7	299 kDa	6	8	1
212	26S proteasome regulatory subunit RPN3,putative OS=Plasmodium falciparum (isolate 3D7) OX=36329 GN=PF3D7_1338100 PE=4 SV=1	PF3D7_1338100	Q8IDV2_PLAF7	59 kDa	4	19	5
213	Uncharacterized protein OS=Plasmodium falciparum (isolate 3D7) OX=36329 GN=PF3D7_0719900 PE=4 SV=1	PF3D7_0719900	Q8IBQ3_PLAF7	403 kDa	13	3	0
214	Phosphoinositide phospholipase C OS=Plasmodium falciparum (isolate 3D7) OX=36329 GN=PF3D7_1013500 PE=4 SV=2	PF3D7_1013500	Q8IJR0_PLAF7	164 kDa	19	1	0
215	Threonine--tRNA ligase OS=Plasmodium falciparum (isolate 3D7) OX=36329 GN=PF3D7_1126000 PE=3 SV=1	PF3D7_1126000	Q8IIA4_PLAF7	120 kDa	0	14	0
216	Leucine--tRNA ligase, putative OS=Plasmodium falciparum (isolate 3D7) OX=36329 GN=PF3D7_0622800 PE=1 SV=1	PF3D7_0622800	C6KT64_PLAF7	170 kDa	0	17	0
217	Translocon component PTEX150 OS=Plasmodium falciparum (isolate 3D7) OX=36329 GN=PF3D7_1436300 PE=1 SV=1	PF3D7_1436300	Q8ILA1_PLAF7	112 kDa	9	10	0
218	Uncharacterized protein OS=Plasmodium falciparum (isolate 3D7) OX=36329 GN=PF3D7_0715200 PE=4 SV=1	PF3D7_0715200	Q8IBU8_PLAF7	258 kDa	13	9	0
219	40S ribosomal protein S7 OS=Plasmodium falciparum (isolate 3D7) OX=36329 GN=PF3D7_1302800 PE=1 SV=1	PF3D7_1302800	Q8IET7_PLAF7	22 kDa	3	14	0
220	60S ribosomal protein L1, putative OS=Plasmodium falciparum (isolate 3D7) OX=36329 GN=PF3D7_1441200 PE=4 SV=1	PF3D7_1441200	Q8IL58_PLAF7	25 kDa	9	13	0
221	Multidrug resistance protein 1 OS=Plasmodium falciparum (isolate 3D7) OX=36329 GN=PF3D7_0523000 PE=4 SV=1	PF3D7_0523000	Q7K6A5_PLAF7	162 kDa	2	14	0
222	26S proteasome regulatory subunit RPN7,putative OS=Plasmodium falciparum (isolate 3D7) OX=36329 GN=PF3D7_1129200 PE=4 SV=2	PF3D7_1129200	Q8II71_PLAF7	47 kDa	9	10	4
223	DNA helicase OS=Plasmodium falciparum (isolate 3D7) OX=36329 GN=PF3D7_1355100 PE=3 SV=1	PF3D7_1355100	Q8IDF0_PLAF7	106 kDa	7	13	0
224	DnaJ protein, putative OS=Plasmodium falciparum (isolate 3D7) OX=36329 GN=PF3D7_0629200 PE=4 SV=1	PF3D7_0629200	C6KTC7_PLAF7	45 kDa	4	13	0
225	60S ribosomal protein L32 OS=Plasmodium falciparum (isolate 3D7) OX=36329 GN=PF3D7_0903900 PE=1 SV=1	PF3D7_0903900	Q8I3B0_PLAF7	16 kDa	8	10	0
226	DNA replication licensing factor MCM7 OS=Plasmodium falciparum (isolate 3D7) OX=36329 GN=MCM7 PE=3 SV=1	MCM7	Q8IC16_PLAF7	94 kDa	4	16	0
227	Glycine--tRNA ligase OS=Plasmodium falciparum (isolate 3D7) OX=36329 GN=PF3D7_1420400 PE=4 SV=2	PF3D7_1420400	Q8ILP6_PLAF7	104 kDa	0	3	0
228	Uncharacterized protein OS=Plasmodium falciparum (isolate 3D7) OX=36329 GN=PF3D7_0626000 PE=4 SV=1	PF3D7_0626000	C6KT96_PLAF7	209 kDa	10	10	0
229	40S ribosomal protein S11, putative OS=Plasmodium falciparum (isolate 3D7) OX=36329 GN=PF3D7_0317600 PE=1 SV=2	PF3D7_0317600	O77381_PLAF7	19 kDa	11	13	0
230	S-adenosylmethionine decarboxylase/ornithine decarboxylase OS=Plasmodium falciparum (isolate 3D7) OX=36329 GN=PF3D7_1033100 PE=4 SV=1	PF3D7_1033100	Q8IJ77_PLAF7	168 kDa	1	14	0
231	Nucleosome assembly protein OS=Plasmodium falciparum (isolate 3D7) OX=36329 GN=PF3D7_0919000 PE=3 SV=1	PF3D7_0919000	Q8I2W3_PLAF7	32 kDa	4	8	5
232	Glucose-6-phosphate dehydrogenase-6-phosphogluconolactonase OS=Plasmodium falciparum (isolate 3D7) OX=36329 GN=PF3D7_1453800 PE=3 SV=1	PF3D7_1453800	A0A144A6N0_PLAF7 (+1)	107 kDa	7	10	0
233	ATP-dependent RNA helicase DDX42, putative OS=Plasmodium falciparum (isolate 3D7) OX=36329 GN=PF3D7_0321600 PE=4 SV=2	PF3D7_0321600	O97290_PLAF7	87 kDa	15	5	0
234	Tetratricopeptide repeat protein, putative OS=Plasmodium falciparum (isolate 3D7) OX=36329 GN=PF3D7_1241900 PE=4 SV=1	PF3D7_1241900	Q8I510_PLAF7	80 kDa	13	12	0
235	V-type proton ATPase subunit B OS=Plasmodium falciparum (isolate 3D7) OX=36329 GN=PF3D7_0406100 PE=3 SV=1	PF3D7_0406100	Q6ZMA8_PLAF7	56 kDa	1	13	8
236	Arginine--tRNA ligase, putative OS=Plasmodium falciparum (isolate 3D7) OX=36329 GN=PF3D7_1218600 PE=1 SV=1	PF3D7_1218600	Q8I5M2_PLAF7	68 kDa	0	16	5
237	60S ribosomal protein L18-2, putative OS=Plasmodium falciparum (isolate 3D7) OX=36329 GN=PF3D7_1341300 PE=1 SV=1	PF3D7_1341300	C0H5G3_PLAF7	21 kDa	10	14	0
238	60S ribosomal protein L19 OS=Plasmodium falciparum (isolate 3D7) OX=36329 GN=PF3D7_0614500 PE=1 SV=1	PF3D7_0614500	C6KSY6_PLAF7	22 kDa	8	15	0
239	ATP-dependent zinc metalloprotease FTSH 1 OS=Plasmodium falciparum (isolate 3D7) OX=36329 GN=PF3D7_1239700 PE=3 SV=1	PF3D7_1239700	Q8I526_PLAF7	101 kDa	6	8	0
240	60S ribosomal protein L14, putative OS=Plasmodium falciparum (isolate 3D7) OX=36329 GN=PF3D7_1431700 PE=1 SV=1	PF3D7_1431700	Q8ILE8_PLAF7	19 kDa	13	11	0
241	GMP synthase [glutamine-hydrolyzing] OS=Plasmodium falciparum (isolate 3D7) OX=36329 GN=PF3D7_1012600 PE=1 SV=1	PF3D7_1012600	Q8IJR9_PLAF7	64 kDa	0	25	0
242	Protein phosphatase PPM2 OS=Plasmodium falciparum (isolate 3D7) OX=36329 GN=PF3D7_1138500 PE=3 SV=2	PF3D7_1138500	Q8IHY0_PLAF7	105 kDa	1	21	0
243	E3 ubiquitin-protein ligase OS=Plasmodium falciparum (isolate 3D7) OX=36329 GN=PF3D7_0704600 PE=4 SV=1	PF3D7_0704600	C0H4K6_PLAF7	460 kDa	6	6	0
244	Uncharacterized protein OS=Plasmodium falciparum (isolate 3D7) OX=36329 GN=PF3D7_1346400 PE=4 SV=1	PF3D7_1346400	C0H5H6_PLAF7	697 kDa	1	1	0
245	Rhoptry neck protein 5 OS=Plasmodium falciparum (isolate 3D7) OX=36329 GN=PF3D7_0817700 PE=4 SV=1	PF3D7_0817700	C0H4V4_PLAF7	134 kDa	9	10	0
246	Histone-arginine methyltransferase CARM1,putative OS=Plasmodium falciparum (isolate 3D7) OX=36329 GN=PF3D7_0811500 PE=4 SV=1	PF3D7_0811500	Q8IAV0_PLAF7	108 kDa	13	3	0
247	26S proteasome regulatory subunit RPN6 OS=Plasmodium falciparum (isolate 3D7) OX=36329 GN=PF3D7_1402300 PE=4 SV=1	PF3D7_1402300	Q8IM66_PLAF7	78 kDa	9	13	0
248	Uncharacterized protein OS=Plasmodium falciparum (isolate 3D7) OX=36329 GN=PF3D7_1036900 PE=4 SV=1	PF3D7_1036900	A0A143ZYL5_PLAF7	193 kDa	2	13	0
249	Acyl-CoA synthetase OS=Plasmodium falciparum (isolate 3D7) OX=36329 GN=PF3D7_0525100 PE=4 SV=1	PF3D7_0525100	Q8I3L4_PLAF7	77 kDa	0	6	2
250	Uncharacterized protein OS=Plasmodium falciparum (isolate 3D7) OX=36329 GN=PF3D7_1331200 PE=4 SV=1	PF3D7_1331200	Q8IE15_PLAF7	49 kDa	8	3	0
251	DNA helicase MCM9, putative OS=Plasmodium falciparum (isolate 3D7) OX=36329 GN=PF3D7_0416300 PE=3 SV=1	PF3D7_0416300	Q8I1S4_PLAF7	171 kDa	14	0	0
252	DNA replication licensing factor MCM5, putative OS=Plasmodium falciparum (isolate 3D7) OX=36329 GN=PF3D7_1211700 PE=3 SV=1	PF3D7_1211700	Q8I5T4_PLAF7	86 kDa	1	16	0
253	U4/U6 small nuclear ribonucleoprotein PRP3,putative OS=Plasmodium falciparum (isolate 3D7) OX=36329 GN=PF3D7_1309300 PE=4 SV=1	PF3D7_1309300	Q8IEM1_PLAF7	86 kDa	11	5	0
254	60S ribosomal protein L24, putative OS=Plasmodium falciparum (isolate 3D7) OX=36329 GN=PF3D7_1309100 PE=1 SV=1	PF3D7_1309100	Q8IEM3_PLAF7	19 kDa	13	14	0
255	Isocitrate dehydrogenase [NADP] OS=Plasmodium falciparum (isolate 3D7) OX=36329 GN=PF3D7_1345700 PE=3 SV=1	PF3D7_1345700	Q8I6T2_PLAF7	54 kDa	0	16	2
256	Aminopeptidase P OS=Plasmodium falciparum (isolate 3D7) OX=36329 GN=PF3D7_1454400 PE=3 SV=1	PF3D7_1454400	A0A144A2H0_PLAF7	90 kDa	0	2	13
257	Parasitophorous vacuolar protein 1 OS=Plasmodium falciparum (isolate 3D7) OX=36329 GN=PF3D7_1129100 PE=4 SV=1	PF3D7_1129100	Q8II72_PLAF7	52 kDa	2	8	5
258	FACT complex subunit SPT16, putative OS=Plasmodium falciparum (isolate 3D7) OX=36329 GN=PF3D7_0517400 PE=4 SV=1	PF3D7_0517400	Q8I3T4_PLAF7	133 kDa	4	11	0
259	ATP-dependent RNA helicase DBP1, putative OS=Plasmodium falciparum (isolate 3D7) OX=36329 GN=PF3D7_0810600 PE=4 SV=1	PF3D7_0810600	Q8IAU1_PLAF7	109 kDa	2	21	0
260	60S ribosomal protein L11a, putative OS=Plasmodium falciparum (isolate 3D7) OX=36329 GN=PF3D7_0719600 PE=1 SV=1	PF3D7_0719600	Q8IBQ6_PLAF7	20 kDa	9	7	0
261	40S ribosomal protein S15 OS=Plasmodium falciparum (isolate 3D7) OX=36329 GN=PF3D7_1358800 PE=1 SV=1	PF3D7_1358800	Q8IDB0_PLAF7	17 kDa	9	9	0
262	60S ribosomal protein L38 OS=Plasmodium falciparum (isolate 3D7) OX=36329 GN=PF3D7_1130100 PE=1 SV=1	PF3D7_1130100	Q8II62_PLAF7	10 kDa	9	9	0
263	Pyrroline-5-carboxylate reductase OS=Plasmodium falciparum (isolate 3D7) OX=36329 GN=PF3D7_1357900 PE=1 SV=1	PF3D7_1357900	Q8IDC6_PLAF7	28 kDa	0	19	0
264	40S ribosomal protein SA OS=Plasmodium falciparum (isolate 3D7) OX=36329 GN=PF3D7_1026800 PE=3 SV=1	PF3D7_1026800	A0A143ZZG2_PLAF7 (+1)	30 kDa	4	14	4
265	Myosin-A OS=Plasmodium falciparum (isolate 3D7) OX=36329 GN=PF13_0233 PE=1 SV=1	PF13_0233	MYOA_PLAF7	92 kDa	0	9	0
266	rRNA 2'-O-methyltransferase fibrillarin,putative OS=Plasmodium falciparum (isolate 3D7) OX=36329 GN=PF3D7_1407100 PE=3 SV=1	PF3D7_1407100	Q8IM23_PLAF7	34 kDa	3	9	0
267	Heat shock protein DnaJ homologue Pfj2 OS=Plasmodium falciparum (isolate 3D7) OX=36329 GN=PF3D7_1108700 PE=4 SV=1	PF3D7_1108700	Q8IIR6_PLAF7	62 kDa	3	13	0
268	Adenosine deaminase OS=Plasmodium falciparum (isolate 3D7) OX=36329 GN=PF3D7_1029600 PE=4 SV=1	PF3D7_1029600	Q8IJA9_PLAF7	42 kDa	0	2	17
269	cAMP-dependent protein kinase regulatory subunit OS=Plasmodium falciparum (isolate 3D7) OX=36329 GN=PF3D7_1223100 PE=1 SV=1	PF3D7_1223100	Q7KQK0_PLAF7	51 kDa	2	12	2
270	DNA-directed RNA polymerase subunit beta OS=Plasmodium falciparum (isolate 3D7) OX=36329 GN=PF3D7_0215700 PE=3 SV=3	PF3D7_0215700	O96236_PLAF7	152 kDa	2	8	0
271	Coatamer beta subunit, putative OS=Plasmodium falciparum (isolate 3D7) OX=36329 GN=PF3D7_1429800 PE=4 SV=2	PF3D7_1429800	Q8ILG6_PLAF7	160 kDa	6	11	0
272	Uncharacterized protein OS=Plasmodium falciparum (isolate 3D7) OX=36329 GN=PF3D7_0522400 PE=4 SV=1	PF3D7_0522400	C0H4F8_PLAF7	1117 kDa	0	1	0
273	Uncharacterized protein OS=Plasmodium falciparum (isolate 3D7) OX=36329 GN=PF3D7_1359700 PE=4 SV=1	PF3D7_1359700	C0H5J3_PLAF7	440 kDa	4	2	0
274	60S ribosomal protein L27a, putative OS=Plasmodium falciparum (isolate 3D7) OX=36329 GN=PF3D7_0618300 PE=1 SV=1	PF3D7_0618300	C6KT23_PLAF7	17 kDa	5	8	0
275	Eukaryotic translation initiation factor 3 subunit M OS=Plasmodium falciparum (isolate 3D7) OX=36329 GN=PF3D7_0418200 PE=3 SV=1	PF3D7_0418200	Q8I1Q5_PLAF7	51 kDa	2	11	0
276	60S ribosomal protein L30e, putative OS=Plasmodium falciparum (isolate 3D7) OX=36329 GN=PF3D7_1019400 PE=1 SV=1	PF3D7_1019400	Q8IJK8_PLAF7	12 kDa	12	13	0
277	Uncharacterized protein OS=Plasmodium falciparum (isolate 3D7) OX=36329 GN=PF3D7_1462300 PE=4 SV=1	PF3D7_1462300	Q8IKL1_PLAF7	161 kDa	1	21	0
278	Phosphoribosylpyrophosphate synthetase OS=Plasmodium falciparum (isolate 3D7) OX=36329 GN=PF3D7_1325100 PE=4 SV=1	PF3D7_1325100	Q8IE67_PLAF7	49 kDa	3	16	2
279	Histidine--tRNA ligase, putative OS=Plasmodium falciparum (isolate 3D7) OX=36329 GN=PF3D7_1445100 PE=4 SV=1	PF3D7_1445100	Q8IL22_PLAF7	134 kDa	2	9	0
280	Casein kinase 2, alpha subunit OS=Plasmodium falciparum (isolate 3D7) OX=36329 GN=PF3D7_1108400 PE=1 SV=1	PF3D7_1108400	Q8IIR9_PLAF7	40 kDa	2	10	5
281	Myosin C OS=Plasmodium falciparum (isolate 3D7) OX=36329 GN=PF3D7_1329100 PE=3 SV=1	PF3D7_1329100	Q8IE50_PLAF7	250 kDa	4	6	0
282	Peptidyl-prolyl cis-trans isomerase OS=Plasmodium falciparum (isolate 3D7) OX=36329 GN=PF3D7_0804800 PE=3 SV=1	PF3D7_0804800	Q8I6S4_PLAF7	25 kDa	14	10	0
283	40S ribosomal protein S24 OS=Plasmodium falciparum (isolate 3D7) OX=36329 GN=PF3D7_0519400 PE=1 SV=1	PF3D7_0519400	Q8I3R6_PLAF7	15 kDa	4	10	0
284	ATP-dependent RNA helicase DDX5, putative OS=Plasmodium falciparum (isolate 3D7) OX=36329 GN=PF3D7_1445900 PE=2 SV=2	PF3D7_1445900	Q8IL13_PLAF7	60 kDa	0	15	0
285	Asparagine--tRNA ligase OS=Plasmodium falciparum (isolate 3D7) OX=36329 GN=PF3D7_0211800 PE=3 SV=1	PF3D7_0211800	O96198_PLAF7	71 kDa	0	12	2
286	Eukaryotic translation initiation factor 3 subunit I OS=Plasmodium falciparum (isolate 3D7) OX=36329 GN=PF3D7_0716800 PE=3 SV=1	PF3D7_0716800	Q8IBT2_PLAF7	37 kDa	10	4	1
287	Uncharacterized protein OS=Plasmodium falciparum (isolate 3D7) OX=36329 GN=PF3D7_1021900 PE=4 SV=1	PF3D7_1021900	Q8IJI4_PLAF7	267 kDa	0	4	0
288	Chromodomain-helicase-DNA-binding protein 1 homolog, putative OS=Plasmodium falciparum (isolate 3D7) OX=36329 GN=PF3D7_1023900 PE=4 SV=1	PF3D7_1023900	Q8IJG6_PLAF7	381 kDa	1	6	0
289	Rhoptry neck protein 2 OS=Plasmodium falciparum (isolate 3D7) OX=36329 GN=PF3D7_1452000 PE=1 SV=1	PF3D7_1452000	Q8IKV6_PLAF7	249 kDa	8	5	0
290	N2227-like protein, putative OS=Plasmodium falciparum (isolate 3D7) OX=36329 GN=PF3D7_0309300 PE=4 SV=1	PF3D7_0309300	O77329_PLAF7	112 kDa	13	3	0
291	60S ribosomal protein L26, putative OS=Plasmodium falciparum (isolate 3D7) OX=36329 GN=PF3D7_0312800 PE=1 SV=1	PF3D7_0312800	O77364_PLAF7	15 kDa	9	12	0
292	Pre-mRNA-splicing helicase BRR2, putative OS=Plasmodium falciparum (isolate 3D7) OX=36329 GN=PF3D7_0422500 PE=4 SV=1	PF3D7_0422500	Q8IFP1_PLAF7	338 kDa	4	3	0
293	Protein transport protein SEC23 OS=Plasmodium falciparum (isolate 3D7) OX=36329 GN=pfsec23 PE=2 SV=1	pfsec23	Q8IB60_PLAF7	86 kDa	1	8	3
294	Exported protein 2 OS=Plasmodium falciparum (isolate 3D7) OX=36329 GN=PF3D7_1471100 PE=1 SV=1	PF3D7_1471100	Q8IKC8_PLAF7	33 kDa	8	8	2
295	Bifunctional dihydrofolate reductase-thymidylate synthase OS=Plasmodium falciparum (isolate 3D7) OX=36329 GN=PF3D7_0417200 PE=3 SV=1	PF3D7_0417200	Q8I1R6_PLAF7	72 kDa	4	6	2
296	NOT family protein, putative OS=Plasmodium falciparum (isolate 3D7) OX=36329 GN=PF3D7_1417200 PE=4 SV=1	PF3D7_1417200	Q8ILS4_PLAF7	520 kDa	0	2	0
297	Coatomer alpha subunit, putative OS=Plasmodium falciparum (isolate 3D7) OX=36329 GN=PF3D7_0606700 PE=4 SV=1	PF3D7_0606700	C6KSR5_PLAF7	177 kDa	5	8	0
298	60S ribosomal protein L17, putative OS=Plasmodium falciparum (isolate 3D7) OX=36329 GN=PF3D7_1351400 PE=1 SV=1	PF3D7_1351400	Q8IDI5_PLAF7	23 kDa	5	7	0
299	40S ribosomal protein S18, putative OS=Plasmodium falciparum (isolate 3D7) OX=36329 GN=PF3D7_1126200 PE=1 SV=1	PF3D7_1126200	Q8IIA2_PLAF7	18 kDa	3	7	0
300	Thioredoxin peroxidase 1 OS=Plasmodium falciparum (isolate 3D7) OX=36329 GN=PF3D7_1438900 PE=4 SV=1	PF3D7_1438900	Q8IL80_PLAF7	22 kDa	4	9	0
301	Uncharacterized protein OS=Plasmodium falciparum (isolate 3D7) OX=36329 GN=PF3D7_0813300 PE=4 SV=1	PF3D7_0813300	C0H4U4_PLAF7	36 kDa	5	11	1
302	DNA topoisomerase 2 OS=Plasmodium falciparum (isolate 3D7) OX=36329 GN=PF3D7_1433500 PE=3 SV=1	PF3D7_1433500	Q8ILC8_PLAF7	169 kDa	7	6	0
303	Uncharacterized protein OS=Plasmodium falciparum (isolate 3D7) OX=36329 GN=PF3D7_1305300 PE=4 SV=1	PF3D7_1305300	C0H5A0_PLAF7	419 kDa	2	4	0
304	Transketolase OS=Plasmodium falciparum (isolate 3D7) OX=36329 GN=PF3D7_0610800 PE=4 SV=1	PF3D7_0610800	C6KSV3_PLAF7	76 kDa	0	17	3
305	Haloacid dehalogenase-like hydrolase, putative OS=Plasmodium falciparum (isolate 3D7) OX=36329 GN=PF3D7_1226300 PE=4 SV=1	PF3D7_1226300	Q8I5F4_PLAF7	33 kDa	0	12	2
306	Eukaryotic translation initation factor 4 gamma OS=Plasmodium falciparum (isolate 3D7) OX=36329 GN=PF3D7_1312900 PE=4 SV=1	PF3D7_1312900	C0H5B1_PLAF7	147 kDa	0	8	0
307	Eukaryotic translation initiation factor 2 subunit alpha, putative OS=Plasmodium falciparum (isolate 3D7) OX=36329 GN=PF3D7_0728000 PE=4 SV=1	PF3D7_0728000	Q8IBH7_PLAF7	38 kDa	0	10	0
308	Asparagine synthetase [glutamine-hydrolyzing],putative OS=Plasmodium falciparum (isolate 3D7) OX=36329 GN=PF3D7_0309500 PE=4 SV=1	PF3D7_0309500	O77330_PLAF7	70 kDa	0	15	0
309	Dynein beta chain, putative OS=Plasmodium falciparum (isolate 3D7) OX=36329 GN=PF3D7_1465800 PE=4 SV=2	PF3D7_1465800	Q8IKH9_PLAF7	773 kDa	0	1	1
310	26S proteasome regulatory subunit RPN9,putative OS=Plasmodium falciparum (isolate 3D7) OX=36329 GN=PF3D7_1030500 PE=4 SV=1	PF3D7_1030500	Q8IJA0_PLAF7	47 kDa	8	9	3
311	Alpha-S2-casein OS=Bos taurus GN=CSN1S2 PE=1 SV=2	CSN1S2	CASA2_BOVIN	26 kDa	0	1	2
312	Alanine--tRNA ligase OS=Plasmodium falciparum (isolate 3D7) OX=36329 GN=PF3D7_1367700 PE=3 SV=1	PF3D7_1367700	Q8ID31_PLAF7	165 kDa	0	5	0
313	Merozoite surface protein 9 OS=Plasmodium falciparum (isolate 3D7) OX=36329 GN=PF3D7_1228600 PE=4 SV=1	PF3D7_1228600	A0A144A026_PLAF7 (+1)	87 kDa	0	0	0
314	Protein dopey homolog PFC0245c OS=Plasmodium falciparum (isolate 3D7) OX=36329 GN=PFC0245c PE=1 SV=1	PFC0245c	DOP1_PLAF7	468 kDa	2	3	0
315	Uncharacterized protein OS=Plasmodium falciparum (isolate 3D7) OX=36329 GN=PF3D7_1139800 PE=4 SV=1	PF3D7_1139800	Q8IHW8_PLAF7	265 kDa	8	2	0
316	Transcription factor with AP2 domain(S) OS=Plasmodium falciparum (isolate 3D7) OX=36329 GN=PF3D7_0613800 PE=4 SV=1	PF3D7_0613800	C6KSY0_PLAF7	486 kDa	1	1	0
317	Cysteine-rich protective antigen OS=Plasmodium falciparum (isolate 3D7) OX=36329 GN=PF3D7_0423800 PE=1 SV=1	PF3D7_0423800	Q8IFM8_PLAF7	43 kDa	9	5	0
318	Ubiquitin-like protein, putative OS=Plasmodium falciparum (isolate 3D7) OX=36329 GN=PF3D7_0922100 PE=4 SV=1	PF3D7_0922100	Q8I2T2_PLAF7	182 kDa	7	3	0
319	ABC transporter E family member 1, putative OS=Plasmodium falciparum (isolate 3D7) OX=36329 GN=PF3D7_1368200 PE=4 SV=1	PF3D7_1368200	Q8I6Z4_PLAF7	70 kDa	2	12	0
320	Uncharacterized protein OS=Plasmodium falciparum (isolate 3D7) OX=36329 GN=PF3D7_0619300 PE=4 SV=1	PF3D7_0619300	C6KT33_PLAF7	434 kDa	1	1	0
321	RuvB-like helicase OS=Plasmodium falciparum (isolate 3D7) OX=36329 GN=PF3D7_1362200 PE=3 SV=1	PF3D7_1362200	Q8ID85_PLAF7	55 kDa	2	11	2
322	DNA mismatch repair protein MSH6, putative OS=Plasmodium falciparum (isolate 3D7) OX=36329 GN=PF3D7_0505500 PE=4 SV=1	PF3D7_0505500	Q8I447_PLAF7	156 kDa	2	9	0
323	Spermidine synthase OS=Plasmodium falciparum (isolate 3D7) OX=36329 GN=PF3D7_1129000 PE=1 SV=1	PF3D7_1129000	Q8II73_PLAF7	37 kDa	0	3	8
324	Phosphoglycerate mutase OS=Plasmodium falciparum (isolate 3D7) OX=36329 GN=PF3D7_1120100 PE=1 SV=1	PF3D7_1120100	Q8IIG6_PLAF7	29 kDa	1	7	2
325	SNF2 helicase, putative OS=Plasmodium falciparum (isolate 3D7) OX=36329 GN=PF3D7_0624600 PE=4 SV=1	PF3D7_0624600	C6KT82_PLAF7	316 kDa	2	5	0
326	Small nuclear ribonucleoprotein-associated protein B, putative OS=Plasmodium falciparum (isolate 3D7) OX=36329 GN=PF3D7_1414800 PE=4 SV=1	PF3D7_1414800	Q8ILU8_PLAF7	22 kDa	6	4	0
327	Heat shock protein DNAJ homologue Pfj4 OS=Plasmodium falciparum (isolate 3D7) OX=36329 GN=PF3D7_1211400 PE=4 SV=1	PF3D7_1211400	Q7KQK3_PLAF7	28 kDa	3	9	0
328	Glutamine--tRNA ligase, putative OS=Plasmodium falciparum (isolate 3D7) OX=36329 GN=PF3D7_1331700 PE=3 SV=1	PF3D7_1331700	Q8IE10_PLAF7	109 kDa	0	11	0
329	Hydroxymethyldihydropterin pyrophosphokinase-dihydropteroate synthase OS=Plasmodium falciparum (isolate 3D7) OX=36329 GN=PF3D7_0810800 PE=4 SV=1	PF3D7_0810800	Q8IAU3_PLAF7	83 kDa	0	15	0
330	Putative chloroquine resistance transporter OS=Plasmodium falciparum (isolate 3D7) OX=36329 GN=CG10 PE=3 SV=1	CG10	CRT_PLAF7	49 kDa	3	7	3
331	Cytoadherence linked asexual protein 3.1 OS=Plasmodium falciparum (isolate 3D7) OX=36329 GN=PF3D7_0302500 PE=4 SV=2	PF3D7_0302500	O77310_PLAF7	167 kDa	18	24	0
332	Actin II OS=Plasmodium falciparum (isolate 3D7) OX=36329 GN=PF3D7_1412500 PE=3 SV=1	PF3D7_1412500	A0A144A3N9_PLAF7 (+1)	43 kDa	5	15	2
333	Protein SEY1 homolog OS=Plasmodium falciparum (isolate 3D7) OX=36329 GN=PF3D7_1416100 PE=3 SV=1	PF3D7_1416100	A0A144A1B3_PLAF7 (+1)	111 kDa	5	10	0
334	Serine/threonine protein kinase, putative OS=Plasmodium falciparum (isolate 3D7) OX=36329 GN=PF3D7_1356800 PE=4 SV=1	PF3D7_1356800	Q8IDD4_PLAF7	476 kDa	1	0	0
335	60S ribosomal protein L35ae, putative OS=Plasmodium falciparum (isolate 3D7) OX=36329 GN=PF3D7_1142600 PE=1 SV=1	PF3D7_1142600	Q8IHT9_PLAF7	16 kDa	7	9	0
336	Ubiquitin carboxyl-terminal hydrolase, putative OS=Plasmodium falciparum (isolate 3D7) OX=36329 GN=PF3D7_0726500 PE=3 SV=1	PF3D7_0726500	Q8IBJ1_PLAF7	373 kDa	1	4	0
337	Mature parasite-infected erythrocyte surface antigen OS=Plasmodium falciparum (isolate 3D7) OX=36329 GN=PF3D7_0500800 PE=4 SV=1	PF3D7_0500800	Q8I492_PLAF7	168 kDa	4	12	0
338	Sortilin OS=Plasmodium falciparum (isolate 3D7) OX=36329 GN=PF3D7_1451800 PE=4 SV=1	PF3D7_1451800	Q8IKV8_PLAF7	102 kDa	6	5	0
339	Uncharacterized protein OS=Plasmodium falciparum (isolate 3D7) OX=36329 GN=PF3D7_1327000 PE=4 SV=1	PF3D7_1327000	C0H5E3_PLAF7	146 kDa	4	3	0
340	Pre-mRNA-processing factor 19, putative OS=Plasmodium falciparum (isolate 3D7) OX=36329 GN=PF3D7_0308600 PE=4 SV=1	PF3D7_0308600	O77325_PLAF7	61 kDa	2	8	0
341	Uncharacterized protein OS=Plasmodium falciparum (isolate 3D7) OX=36329 GN=PF3D7_1236400 PE=4 SV=2	PF3D7_1236400	Q8I559_PLAF7	73 kDa	8	5	0
342	Methyltransferase, putative OS=Plasmodium falciparum (isolate 3D7) OX=36329 GN=PF3D7_0705000 PE=4 SV=1	PF3D7_0705000	Q8IC20_PLAF7	145 kDa	8	3	0
343	Uncharacterized protein OS=Plasmodium falciparum (isolate 3D7) OX=36329 GN=PF3D7_1415400 PE=4 SV=1	PF3D7_1415400	Q8ILU2_PLAF7	179 kDa	3	8	0
344	ATP-dependent RNA helicase DBP5 OS=Plasmodium falciparum (isolate 3D7) OX=36329 GN=PF3D7_1459000 PE=4 SV=1	PF3D7_1459000	Q8IKP1_PLAF7	84 kDa	3	11	0
345	Alpha-2-HS-glycoprotein OS=Bos taurus OX=9913 GN=AHSG PE=1 SV=2	AHSG	FETUA_BOVIN	38 kDa	0	0	6
346	Adenylosuccinate synthetase OS=Plasmodium falciparum (isolate 3D7) OX=36329 GN=Adss PE=3 SV=1	Adss	PURA_PLAF7	50 kDa	0	14	1
347	Heat shock protein 70 OS=Plasmodium falciparum (isolate 3D7) OX=36329 GN=PF3D7_0831700 PE=2 SV=1	PF3D7_0831700	K7NTP5_PLAF7	75 kDa	20	23	32
348	Uncharacterized protein OS=Plasmodium falciparum (isolate 3D7) OX=36329 GN=PF3D7_1457300 PE=4 SV=1	PF3D7_1457300	Q8IKQ7_PLAF7	76 kDa	1	8	1
349	ADP/ATP transporter on adenylate translocase OS=Plasmodium falciparum (isolate 3D7) OX=36329 GN=PF3D7_1037300 PE=3 SV=1	PF3D7_1037300	Q8IJ34_PLAF7	34 kDa	1	6	0
350	ABC transporter I family member 1, putative OS=Plasmodium falciparum (isolate 3D7) OX=36329 GN=PF3D7_0319700 PE=4 SV=4	PF3D7_0319700	O97278_PLAF7	376 kDa	6	1	1
351	Uncharacterized protein OS=Plasmodium falciparum (isolate 3D7) OX=36329 GN=PF3D7_0204100 PE=4 SV=1	PF3D7_0204100	Q9TY98_PLAF7	272 kDa	2	1	0
352	DNA-directed RNA polymerase subunit OS=Plasmodium falciparum (isolate 3D7) OX=36329 GN=PF3D7_0318200 PE=3 SV=1	PF3D7_0318200	O77375_PLAF7	279 kDa	1	9	0
353	RNA-binding protein musashi, putative OS=Plasmodium falciparum (isolate 3D7) OX=36329 GN=PF3D7_0916700 PE=4 SV=1	PF3D7_0916700	Q8I2Y5_PLAF7	45 kDa	0	8	0
354	Acyl-CoA synthetase OS=Plasmodium falciparum (isolate 3D7) OX=36329 GN=PF3D7_0619500 PE=4 SV=1	PF3D7_0619500	C6KT35_PLAF7	164 kDa	0	14	0
355	Importin beta, putative OS=Plasmodium falciparum (isolate 3D7) OX=36329 GN=PF3D7_0815200 PE=4 SV=1	PF3D7_0815200	Q8IAY9_PLAF7	100 kDa	1	4	0
356	Uncharacterized protein OS=Plasmodium falciparum (isolate 3D7) OX=36329 GN=PF3D7_0932800 PE=4 SV=1	PF3D7_0932800	Q8I2I8_PLAF7	159 kDa	0	6	0
357	Ras-related protein Rab-18 OS=Plasmodium falciparum (isolate 3D7) OX=36329 GN=PF3D7_0807300 PE=4 SV=1	PF3D7_0807300	Q7K6B0_PLAF7	23 kDa	2	11	1
358	Glycerol-3-phosphate dehydrogenase [NAD(+)] OS=Plasmodium falciparum (isolate 3D7) OX=36329 GN=PF3D7_1216200 PE=1 SV=1	PF3D7_1216200	Q8I5P5_PLAF7	41 kDa	1	10	1
359	Eukaryotic translation initiation factor 3 subunit L OS=Plasmodium falciparum (isolate 3D7) OX=36329 GN=PF3D7_0612100 PE=3 SV=1	PF3D7_0612100	C6KSW5_PLAF7	78 kDa	0	7	0
360	60S ribosomal protein L37ae, putative OS=Plasmodium falciparum (isolate 3D7) OX=36329 GN=PF3D7_0210100.1 PE=3 SV=1	PF3D7_0210100	A0A143ZYX3_PLAF7 (+1)	11 kDa	3	5	0
361	Polyadenylate-binding protein, putative OS=Plasmodium falciparum (isolate 3D7) OX=36329 GN=PF3D7_1360900.1 PE=4 SV=2	PF3D7_1360900	C0H5J5_PLAF7	45 kDa	6	8	0
362	Uncharacterized protein OS=Plasmodium falciparum (isolate 3D7) OX=36329 GN=PF3D7_0301700 PE=4 SV=2	PF3D7_0301700	O97336_PLAF7	37 kDa	9	7	0
363	Uncharacterized protein OS=Plasmodium falciparum (isolate 3D7) OX=36329 GN=PF3D7_1423700 PE=4 SV=1	PF3D7_1423700	Q8ILL5_PLAF7	184 kDa	2	5	0
364	Tyrosine--tRNA ligase OS=Plasmodium falciparum (isolate 3D7) OX=36329 GN=PF3D7_0807900 PE=1 SV=1	PF3D7_0807900	Q8IAR7_PLAF7	43 kDa	0	11	2
365	Proteasome endopeptidase complex OS=Plasmodium falciparum (isolate 3D7) OX=36329 GN=PF3D7_1474800 PE=1 SV=1	PF3D7_1474800	Q8IK90_PLAF7	29 kDa	2	15	0
366	Eukaryotic translation initiation factor 2 subunit beta, putative OS=Plasmodium falciparum (isolate 3D7) OX=36329 GN=PF3D7_1010600 PE=4 SV=1	PF3D7_1010600	Q8IJT9_PLAF7	25 kDa	0	8	0
367	Translocation protein SEC63 OS=Plasmodium falciparum (isolate 3D7) OX=36329 GN=PF3D7_1318800 PE=4 SV=1	PF3D7_1318800	Q8IEC8_PLAF7	76 kDa	0	7	2
368	Dynein heavy chain, putative OS=Plasmodium falciparum (isolate 3D7) OX=36329 GN=PF3D7_1122900 PE=4 SV=1	PF3D7_1122900	A0A143ZYP5_PLAF7 (+1)	617 kDa	1	0	0
369	Uncharacterized protein OS=Plasmodium falciparum (isolate 3D7) OX=36329 GN=PF3D7_0604500 PE=4 SV=1	PF3D7_0604500	C6KSP3_PLAF7	334 kDa	0	0	0
370	Ran-binding protein, putative OS=Plasmodium falciparum (isolate 3D7) OX=36329 GN=PF3D7_0910100 PE=4 SV=1	PF3D7_0910100	C0H530_PLAF7	139 kDa	2	10	0
371	Histone H2B OS=Plasmodium falciparum (isolate 3D7) OX=36329 GN=PF3D7_0714000 PE=3 SV=1	PF3D7_0714000	Q8IBV7_PLAF7	14 kDa	4	6	0
372	Asparagine and aspartate rich protein 1 OS=Plasmodium falciparum (isolate 3D7) OX=36329 GN=PF3D7_1233600 PE=4 SV=1	PF3D7_1233600	Q8I586_PLAF7	646 kDa	2	2	0
373	40S ribosomal protein S26 OS=Plasmodium falciparum (isolate 3D7) OX=36329 GN=PF3D7_0217800 PE=1 SV=1	PF3D7_0217800	O96258_PLAF7	13 kDa	5	7	0
374	1-deoxy-D-xylulose 5-phosphate synthase OS=Plasmodium falciparum (isolate 3D7) OX=36329 GN=PF3D7_1337200 PE=4 SV=1	PF3D7_1337200	Q8IDW0_PLAF7	140 kDa	5	6	0
375	FACT complex subunit SSRP1 OS=Plasmodium falciparum (isolate 3D7) OX=36329 GN=PF3D7_1441400 PE=3 SV=1	PF3D7_1441400	Q8IL56_PLAF7	59 kDa	4	7	0
376	40S ribosomal protein S25 OS=Plasmodium falciparum (isolate 3D7) OX=36329 GN=PF3D7_1421200 PE=1 SV=2	PF3D7_1421200	Q8ILN8_PLAF7	12 kDa	4	9	0
377	Signal recognition particle subunit SRP68,putative OS=Plasmodium falciparum (isolate 3D7) OX=36329 GN=PF3D7_0621900 PE=4 SV=1	PF3D7_0621900	C6KT56_PLAF7	92 kDa	2	3	0
378	Serine/arginine-rich splicing factor 1 OS=Plasmodium falciparum (isolate 3D7) OX=36329 GN=PF3D7_0517300 PE=1 SV=2	PF3D7_0517300	Q8I3T5_PLAF7	35 kDa	0	7	0
379	Carbonic anhydrase 1 OS=Homo sapiens GN=CA1 PE=1 SV=2	CA1	CAH1_HUMAN	29 kDa	3	8	1
380	Alpha-S1-casein OS=Bos taurus GN=CSN1S1 PE=1 SV=2	CSN1S1	CASA1_BOVIN	25 kDa	0	2	4
381	Cullin-like protein, putative OS=Plasmodium falciparum (isolate 3D7) OX=36329 GN=PF3D7_0629800 PE=3 SV=1	PF3D7_0629800	C6KTD3_PLAF7	136 kDa	7	1	0
382	60S ribosomal protein L22, putative OS=Plasmodium falciparum (isolate 3D7) OX=36329 GN=PF3D7_0821700 PE=1 SV=1	PF3D7_0821700	Q8IB51_PLAF7	16 kDa	3	10	0
383	60S acidic ribosomal protein P2 OS=Plasmodium falciparum (isolate 3D7) OX=36329 GN=MAL3P3.19 PE=3 SV=1	MAL3P3	RLA2_PLAF7	12 kDa	8	8	0
384	Replication protein A1, small OS=Plasmodium falciparum (isolate 3D7) OX=36329 GN=PF3D7_0904800 PE=4 SV=1	PF3D7_0904800	Q8I3A1_PLAF7	56 kDa	0	6	3
385	60S ribosomal protein L31 OS=Plasmodium falciparum (isolate 3D7) OX=36329 GN=PF3D7_0503800 PE=1 SV=1	PF3D7_0503800	Q8I463_PLAF7	14 kDa	3	8	0
386	Uncharacterized protein OS=Plasmodium falciparum (isolate 3D7) OX=36329 GN=PF3D7_1305900 PE=4 SV=1	PF3D7_1305900	Q8IEQ6_PLAF7	58 kDa	5	2	0
387	Uncharacterized protein OS=Plasmodium falciparum (isolate 3D7) OX=36329 GN=PF3D7_0105600 PE=4 SV=1	PF3D7_0105600	Q8I285_PLAF7	147 kDa	5	2	0
388	Alpha/beta hydrolase, putative OS=Plasmodium falciparum (isolate 3D7) OX=36329 GN=PF3D7_0731800 PE=4 SV=1	PF3D7_0731800	C0H4Q4_PLAF7	78 kDa	7	4	0
389	CCR4-NOT transcription complex subunit 1,putative OS=Plasmodium falciparum (isolate 3D7) OX=36329 GN=PF3D7_1103800 PE=4 SV=1	PF3D7_1103800	Q8IIW4_PLAF7	392 kDa	1	3	0
390	Histone chaperone ASF1, putative OS=Plasmodium falciparum (isolate 3D7) OX=36329 GN=PF3D7_1224500 PE=1 SV=1	PF3D7_1224500	Q8I5H2_PLAF7	32 kDa	2	9	0
391	Uncharacterized protein OS=Plasmodium falciparum (isolate 3D7) OX=36329 GN=PF3D7_0322700 PE=4 SV=2	PF3D7_0322700	O97298_PLAF7	373 kDa	3	1	0
392	Uncharacterized protein OS=Plasmodium falciparum (isolate 3D7) OX=36329 GN=PF3D7_0821000 PE=4 SV=1	PF3D7_0821000	Q8IB44_PLAF7	61 kDa	2	7	1
393	Exportin-1, putative OS=Plasmodium falciparum (isolate 3D7) OX=36329 GN=PF3D7_1315900 PE=4 SV=1	PF3D7_1315900	Q8IEF5_PLAF7	143 kDa	0	2	0
394	Phosphoinositide-binding protein, putative OS=Plasmodium falciparum (isolate 3D7) OX=36329 GN=PF3D7_0720700 PE=4 SV=2	PF3D7_0720700	Q8IBP4_PLAF7	258 kDa	5	1	0
395	Proliferating cell nuclear antigen OS=Plasmodium falciparum (isolate 3D7) OX=36329 GN=PCNA PE=3 SV=1	PCNA	PCNA_PLAF7	31 kDa	1	9	2
396	Uncharacterized protein OS=Plasmodium falciparum (isolate 3D7) OX=36329 GN=PF3D7_0710200 PE=4 SV=1	PF3D7_0710200	Q8IBY8_PLAF7	351 kDa	1	0	0
397	Exported serine/threonine protein kinase OS=Plasmodium falciparum (isolate 3D7) OX=36329 GN=PF3D7_0718100 PE=4 SV=1	PF3D7_0718100	Q8IBR9_PLAF7	318 kDa	1	0	0
398	Histone deacetylase complex subunit SAP18,putative OS=Plasmodium falciparum (isolate 3D7) OX=36329 GN=PF3D7_0711400 PE=4 SV=1	PF3D7_0711400	Q8IBX6_PLAF7	88 kDa	2	2	0
399	Uncharacterized protein OS=Plasmodium falciparum (isolate 3D7) OX=36329 GN=PF3D7_0817200 PE=4 SV=1	PF3D7_0817200	Q8IB08_PLAF7	95 kDa	3	2	0
400	Purine nucleoside phosphorylase OS=Plasmodium falciparum (isolate 3D7) OX=36329 GN=PF3D7_0513300 PE=1 SV=1	PF3D7_0513300	Q8I3X4_PLAF7	27 kDa	3	6	0
401	Proteasome subunit alpha type OS=Plasmodium falciparum (isolate 3D7) OX=36329 GN=PF3D7_0727400 PE=1 SV=1	PF3D7_0727400	Q8IBI3_PLAF7	28 kDa	5	7	0
402	DNA mismatch repair protein MSH2, putative OS=Plasmodium falciparum (isolate 3D7) OX=36329 GN=PF3D7_1427500 PE=4 SV=1	PF3D7_1427500	Q8ILI9_PLAF7	95 kDa	2	7	0
403	Uncharacterized protein OS=Plasmodium falciparum (isolate 3D7) OX=36329 GN=PF3D7_0726400 PE=4 SV=1	PF3D7_0726400	C0H4P4_PLAF7	599 kDa	1	0	0
404	TRAP-like protein OS=Plasmodium falciparum (isolate 3D7) OX=36329 GN=PF3D7_1442600 PE=4 SV=2	PF3D7_1442600	Q8IL45_PLAF7	413 kDa	0	1	0
405	Protein transport protein SEC61 subunit alpha OS=Plasmodium falciparum (isolate 3D7) OX=36329 GN=PF3D7_1346100 PE=3 SV=1	PF3D7_1346100	Q8IDN6_PLAF7	52 kDa	0	2	3
406	Plasmepsin II OS=Plasmodium falciparum (isolate 3D7) OX=36329 GN=PF3D7_1408000 PE=1 SV=1	PF3D7_1408000	Q8I6V3_PLAF7	51 kDa	1	4	4
407	26S proteasome regulatory subunit RPN8,putative OS=Plasmodium falciparum (isolate 3D7) OX=36329 GN=PF3D7_0912900 PE=4 SV=1	PF3D7_0912900	Q8I323_PLAF7	39 kDa	2	8	4
408	L-lactate dehydrogenase OS=Plasmodium falciparum (isolate 3D7) OX=36329 GN=PF3D7_1324900 PE=1 SV=1	PF3D7_1324900	Q76NM3_PLAF7	34 kDa	0	8	5
409	Ubiquitin carboxyl-terminal hydrolase isozyme L3 OS=Plasmodium falciparum (isolate 3D7) OX=36329 GN=PF3D7_1460400 PE=1 SV=2	PF3D7_1460400	Q8IKM8_PLAF7	27 kDa	5	0	1
410	60S ribosomal protein L28 OS=Plasmodium falciparum (isolate 3D7) OX=36329 GN=PF3D7_1142500 PE=1 SV=1	PF3D7_1142500	Q8IHU0_PLAF7	14 kDa	3	7	1
411	Uncharacterized protein OS=Plasmodium falciparum (isolate 3D7) OX=36329 GN=PF3D7_0807600 PE=4 SV=1	PF3D7_0807600	C0H4S8_PLAF7	159 kDa	3	2	0
412	Uncharacterized protein OS=Plasmodium falciparum (isolate 3D7) OX=36329 GN=PF3D7_1312800 PE=4 SV=1	PF3D7_1312800	Q8IEJ4_PLAF7	278 kDa	5	1	0
413	40S ribosomal protein S20e, putative OS=Plasmodium falciparum (isolate 3D7) OX=36329 GN=PF3D7_1003500 PE=1 SV=1	PF3D7_1003500	Q8IK02_PLAF7	14 kDa	3	2	0
414	Ras-related protein Rab-2 OS=Plasmodium falciparum (isolate 3D7) OX=36329 GN=PF3D7_1231100 PE=4 SV=1	PF3D7_1231100	Q8I5A9_PLAF7	24 kDa	4	8	0
415	Nucleolar protein 5, putative OS=Plasmodium falciparum (isolate 3D7) OX=36329 GN=PF3D7_1008800 PE=4 SV=1	PF3D7_1008800	Q8IJV7_PLAF7	53 kDa	5	9	0
416	40S ribosomal protein S10, putative OS=Plasmodium falciparum (isolate 3D7) OX=36329 GN=PF3D7_0719700 PE=1 SV=1	PF3D7_0719700	Q8IBQ5_PLAF7	16 kDa	3	9	0
417	Uncharacterized protein OS=Plasmodium falciparum (isolate 3D7) OX=36329 GN=PF3D7_0307900 PE=4 SV=1	PF3D7_0307900	O77320_PLAF7	448 kDa	0	1	0
418	Serine/threonine-protein phosphatase OS=Plasmodium falciparum (isolate 3D7) OX=36329 GN=PF3D7_1414400 PE=3 SV=1	PF3D7_1414400	Q8ILV1_PLAF7	35 kDa	0	7	0
419	26S proteasome regulatory subunit RPN10,putative OS=Plasmodium falciparum (isolate 3D7) OX=36329 GN=PF3D7_0807800 PE=4 SV=1	PF3D7_0807800	Q8IAR6_PLAF7	55 kDa	2	4	2
420	Ras-related protein Rab-1B OS=Plasmodium falciparum (isolate 3D7) OX=36329 GN=PF3D7_0512600 PE=4 SV=1	PF3D7_0512600	Q7K6A8_PLAF7	23 kDa	3	12	2
421	Uncharacterized protein OS=Plasmodium falciparum (isolate 3D7) OX=36329 GN=PF3D7_0526600 PE=4 SV=1	PF3D7_0526600	Q8I3J9_PLAF7	525 kDa	0	2	0
422	RNA-binding protein, putative OS=Plasmodium falciparum (isolate 3D7) OX=36329 GN=PF3D7_1004400 PE=4 SV=1	PF3D7_1004400	Q8IJZ3_PLAF7	106 kDa	2	1	0
423	Transportin OS=Plasmodium falciparum (isolate 3D7) OX=36329 GN=PF3D7_0627700 PE=4 SV=1	PF3D7_0627700	C6KTB3_PLAF7	133 kDa	0	4	0
424	Uncharacterized protein OS=Plasmodium falciparum (isolate 3D7) OX=36329 GN=PF3D7_0920400 PE=4 SV=1	PF3D7_0920400	Q8I2U9_PLAF7	225 kDa	5	2	0
425	RNA-binding protein, putative OS=Plasmodium falciparum (isolate 3D7) OX=36329 GN=PF3D7_0923900 PE=4 SV=1	PF3D7_0923900	Q8I2R8_PLAF7	23 kDa	5	7	0
426	Rhoptry-associated protein 2 OS=Plasmodium falciparum (isolate 3D7) OX=36329 GN=PF3D7_0501600 PE=4 SV=1	PF3D7_0501600	Q8I484_PLAF7	47 kDa	5	5	0
427	Serine/arginine-rich splicing factor 4 OS=Plasmodium falciparum (isolate 3D7) OX=36329 GN=PF3D7_1022400 PE=4 SV=1	PF3D7_1022400	Q8IJI0_PLAF7	62 kDa	4	9	0
428	Rhoptry-associated membrane antigen OS=Plasmodium falciparum (isolate 3D7) OX=36329 GN=PF3D7_0707300 PE=4 SV=1	PF3D7_0707300	C0H4M0_PLAF7	104 kDa	3	3	0
429	60S ribosomal protein L36 OS=Plasmodium falciparum (isolate 3D7) OX=36329 GN=PF3D7_1109900 PE=1 SV=2	PF3D7_1109900	Q8I713_PLAF7	13 kDa	3	6	0
430	Uncharacterized protein OS=Plasmodium falciparum (isolate 3D7) OX=36329 GN=PF3D7_1206800 PE=4 SV=1	PF3D7_1206800	Q8I5X7_PLAF7	86 kDa	1	3	0
431	Eukaryotic translation initiation factor 4E OS=Plasmodium falciparum (isolate 3D7) OX=36329 GN=PF3D7_0315100 PE=3 SV=1	PF3D7_0315100	O97266_PLAF7	27 kDa	1	8	0
432	Acetyl-CoA synthetase, putative OS=Plasmodium falciparum (isolate 3D7) OX=36329 GN=PF3D7_0627800 PE=4 SV=1	PF3D7_0627800	C6KTB4_PLAF7	114 kDa	0	4	0
433	Cofilin/actin-depolymerizing factor homolog 1 OS=Plasmodium falciparum (isolate 3D7) OX=36329 GN=PFE0165w PE=1 SV=1	PFE0165w	CADF1_PLAF7	14 kDa	2	11	0
434	Protein kinase, putative OS=Plasmodium falciparum (isolate 3D7) OX=36329 GN=PF3D7_0724600 PE=4 SV=1	PF3D7_0724600	Q8IBK6_PLAF7	244 kDa	0	1	0
435	Histone H2A OS=Plasmodium falciparum (isolate 3D7) OX=36329 GN=PF3D7_0617800 PE=3 SV=1	PF3D7_0617800	C6KT18_PLAF7	14 kDa	3	10	0
436	Gamma-glutamylcysteine synthetase OS=Plasmodium falciparum (isolate 3D7) OX=36329 GN=PF3D7_0918900 PE=4 SV=1	PF3D7_0918900	Q8I2W4_PLAF7	124 kDa	0	6	0
437	Chaperone protein ClpB1 OS=Plasmodium falciparum (isolate 3D7) OX=36329 GN=PF3D7_0816600 PE=1 SV=1	PF3D7_0816600	Q8IB03_PLAF7	123 kDa	0	0	0
438	Peroxiredoxin OS=Plasmodium falciparum (isolate 3D7) OX=36329 GN=PF3D7_1027300 PE=4 SV=1	PF3D7_1027300	Q8IJD0_PLAF7	44 kDa	2	3	0
439	Nucleolar protein 56, putative OS=Plasmodium falciparum (isolate 3D7) OX=36329 GN=PF3D7_1118500 PE=4 SV=1	PF3D7_1118500	Q8III3_PLAF7	69 kDa	1	5	0
440	Phosphoenolpyruvate carboxylase OS=Plasmodium falciparum (isolate 3D7) OX=36329 GN=PF3D7_1426700 PE=4 SV=1	PF3D7_1426700	Q8ILJ7_PLAF7	134 kDa	1	3	0
441	Coatomer subunit beta' OS=Plasmodium falciparum (isolate 3D7) OX=36329 GN=PF3D7_0905900 PE=3 SV=1	PF3D7_0905900	Q8I390_PLAF7	118 kDa	1	5	0
442	Serine repeat antigen 5 OS=Plasmodium falciparum (isolate 3D7) OX=36329 GN=PF3D7_0207600 PE=3 SV=1	PF3D7_0207600	A0A143ZWK2_PLAF7 (+1)	112 kDa	0	2	0
443	ATP synthase subunit alpha OS=Plasmodium falciparum (isolate 3D7) OX=36329 GN=PF3D7_0217100 PE=3 SV=1	PF3D7_0217100	O96252_PLAF7	62 kDa	0	2	1
444	Uncharacterized protein OS=Plasmodium falciparum (isolate 3D7) OX=36329 GN=PF3D7_1356100 PE=4 SV=1	PF3D7_1356100	Q8IDE1_PLAF7	114 kDa	1	2	0
445	Uncharacterized protein OS=Plasmodium falciparum (isolate 3D7) OX=36329 GN=PF3D7_1446700 PE=4 SV=1	PF3D7_1446700	A0A144A260_PLAF7 (+1)	43 kDa	6	4	0
446	Serine/arginine-rich splicing factor 12 OS=Plasmodium falciparum (isolate 3D7) OX=36329 GN=PF3D7_0503300 PE=4 SV=1	PF3D7_0503300	Q8I468_PLAF7	38 kDa	3	4	0
447	Zinc finger, RAN binding protein, putative OS=Plasmodium falciparum (isolate 3D7) OX=36329 GN=PF3D7_0408300 PE=4 SV=2	PF3D7_0408300	Q9U0K3_PLAF7	42 kDa	6	4	0
448	Uncharacterized protein OS=Plasmodium falciparum (isolate 3D7) OX=36329 GN=PF3D7_0526700 PE=4 SV=1	PF3D7_0526700	Q8I3J8_PLAF7	94 kDa	2	3	0
449	Proteasome endopeptidase complex OS=Plasmodium falciparum (isolate 3D7) OX=36329 GN=PF3D7_0608500 PE=1 SV=1	PF3D7_0608500	C6KST3_PLAF7	27 kDa	2	8	0
450	ATP-dependent RNA helicase DDX6 OS=Plasmodium falciparum (isolate 3D7) OX=36329 GN=PF3D7_0320800 PE=3 SV=1	PF3D7_0320800	O97285_PLAF7	49 kDa	2	8	0
451	Eukaryotic translation initiation factor 3 subunit D OS=Plasmodium falciparum (isolate 3D7) OX=36329 GN=PF3D7_1007900 PE=3 SV=1	PF3D7_1007900	Q8IJW4_PLAF7	63 kDa	1	6	0
452	Proteasome subunit beta OS=Plasmodium falciparum (isolate 3D7) OX=36329 GN=PF3D7_0803800 PE=1 SV=1	PF3D7_0803800	Q7K6A9_PLAF7	31 kDa	2	8	0
453	Uncharacterized protein OS=Plasmodium falciparum (isolate 3D7) OX=36329 GN=PF3D7_0813400 PE=4 SV=1	PF3D7_0813400	C0H4U5_PLAF7	77 kDa	0	1	0
454	Proliferating cell nuclear antigen OS=Plasmodium falciparum (isolate 3D7) OX=36329 GN=PF3D7_1226600 PE=3 SV=1	PF3D7_1226600	Q7KQJ9_PLAF7	30 kDa	0	10	2
455	Transcription elongation factor SPT5, putative OS=Plasmodium falciparum (isolate 3D7) OX=36329 GN=PF3D7_0610900 PE=4 SV=1	PF3D7_0610900	C6KSV4_PLAF7	149 kDa	0	2	0
456	Glideosome-associated protein 50 OS=Plasmodium falciparum (isolate 3D7) OX=36329 GN=PF3D7_0918000 PE=1 SV=1	PF3D7_0918000	Q8I2X3_PLAF7	45 kDa	0	0	10
457	Peptidyl-prolyl cis-trans isomerase OS=Plasmodium falciparum (isolate 3D7) OX=36329 GN=PF3D7_0322000 PE=3 SV=1	PF3D7_0322000	Q76NN7_PLAF7	19 kDa	0	11	0
458	RNA-binding protein, putative OS=Plasmodium falciparum (isolate 3D7) OX=36329 GN=PF3D7_0605100 PE=4 SV=1	PF3D7_0605100	C6KSP9_PLAF7	86 kDa	1	8	0
459	Thioredoxin-related protein, putative OS=Plasmodium falciparum (isolate 3D7) OX=36329 GN=PF3D7_1352500 PE=4 SV=1	PF3D7_1352500	Q8IDH5_PLAF7	24 kDa	1	4	0
460	Peptide chain release factor subunit 1,putative OS=Plasmodium falciparum (isolate 3D7) OX=36329 GN=PF3D7_0212300 PE=4 SV=1	PF3D7_0212300	O96203_PLAF7	48 kDa	0	6	0
461	Diphthamide biosynthesis protein 2, putative OS=Plasmodium falciparum (isolate 3D7) OX=36329 GN=PF3D7_1429500 PE=3 SV=1	PF3D7_1429500	Q8ILG9_PLAF7	89 kDa	5	2	0
462	N-ethylmaleimide-sensitive fusion protein OS=Plasmodium falciparum (isolate 3D7) OX=36329 GN=PF3D7_0303000 PE=4 SV=1	PF3D7_0303000	O77313_PLAF7	89 kDa	3	6	0
463	Inositol-phosphate phosphatase, putative OS=Plasmodium falciparum (isolate 3D7) OX=36329 GN=PF3D7_0705500 PE=4 SV=1	PF3D7_0705500	Q8IC15_PLAF7	331 kDa	3	2	0
464	Proteasome subunit alpha type-3, putative OS=Plasmodium falciparum (isolate 3D7) OX=36329 GN=PF3D7_0317000 PE=1 SV=1	PF3D7_0317000	O77396_PLAF7	29 kDa	3	6	0
465	Uncharacterized protein OS=Plasmodium falciparum (isolate 3D7) OX=36329 GN=PF3D7_0108300 PE=4 SV=2	PF3D7_0108300	Q8I259_PLAF7	255 kDa	3	3	0
466	Uncharacterized protein OS=Plasmodium falciparum (isolate 3D7) OX=36329 GN=PF3D7_1456700 PE=4 SV=1	PF3D7_1456700	Q8IKR2_PLAF7	78 kDa	2	5	0
467	Autophagy-related protein 18, putative OS=Plasmodium falciparum (isolate 3D7) OX=36329 GN=PF3D7_1012900 PE=4 SV=1	PF3D7_1012900	Q8IJR6_PLAF7	44 kDa	2	2	0
468	Uncharacterized protein OS=Plasmodium falciparum (isolate 3D7) OX=36329 GN=PF3D7_1249100 PE=4 SV=1	PF3D7_1249100	Q8I4U3_PLAF7	45 kDa	0	5	2
469	Uncharacterized protein OS=Plasmodium falciparum (isolate 3D7) OX=36329 GN=PF3D7_1218200 PE=4 SV=1	PF3D7_1218200	Q8I5M6_PLAF7	256 kDa	5	2	0
470	U5 snrnp-specific protein, putative OS=Plasmodium falciparum (isolate 3D7) OX=36329 GN=PF3D7_0822800 PE=4 SV=1	PF3D7_0822800	C0H4X1_PLAF7	37 kDa	4	2	0
471	Uncharacterized protein OS=Plasmodium falciparum (isolate 3D7) OX=36329 GN=PF3D7_1345800 PE=4 SV=1	PF3D7_1345800	Q8IDN9_PLAF7	119 kDa	1	3	0
472	tRNA binding protein, putative OS=Plasmodium falciparum (isolate 3D7) OX=36329 GN=PF3D7_1442300 PE=4 SV=1	PF3D7_1442300	Q8IL48_PLAF7	46 kDa	0	0	4
473	Uncharacterized protein OS=Plasmodium falciparum (isolate 3D7) OX=36329 GN=PF3D7_1453200 PE=4 SV=2	PF3D7_1453200	Q8IKU5_PLAF7	178 kDa	0	1	0
474	Lysine-rich membrane-associated PHISTb protein OS=Plasmodium falciparum (isolate 3D7) OX=36329 GN=PF3D7_0532400 PE=4 SV=1	PF3D7_0532400	Q8I3F0_PLAF7	61 kDa	0	1	0
475	ADP-dependent DNA helicase RecQ OS=Plasmodium falciparum (isolate 3D7) OX=36329 GN=PF3D7_1429900 PE=4 SV=1	PF3D7_1429900	Q8ILG5_PLAF7	170 kDa	2	0	0
476	Uncharacterized protein OS=Plasmodium falciparum (isolate 3D7) OX=36329 GN=PF3D7_1326600 PE=4 SV=1	PF3D7_1326600	C0H5D9_PLAF7	575 kDa	1	0	0
477	Tryptophan--tRNA ligase OS=Plasmodium falciparum (isolate 3D7) OX=36329 GN=PF3D7_1336900 PE=1 SV=1	PF3D7_1336900	Q8IDW3_PLAF7	73 kDa	0	6	0
478	Hydroxyethylthiazole kinase OS=Plasmodium falciparum (isolate 3D7) OX=36329 GN=PF3D7_1239600 PE=4 SV=1	PF3D7_1239600	Q8I527_PLAF7	34 kDa	0	8	0
479	Uncharacterized protein OS=Plasmodium falciparum (isolate 3D7) OX=36329 GN=PF3D7_0305100 PE=4 SV=1	PF3D7_0305100	O97236_PLAF7	475 kDa	0	1	0
480	Uncharacterized protein OS=Plasmodium falciparum (isolate 3D7) OX=36329 GN=PF3D7_0721400 PE=4 SV=2	PF3D7_0721400	Q8IBN7_PLAF7	25 kDa	0	6	0
481	Coronin OS=Plasmodium falciparum (isolate 3D7) OX=36329 GN=PF3D7_1251200 PE=3 SV=1	PF3D7_1251200	Q8I4S2_PLAF7	69 kDa	0	7	0
482	Uncharacterized protein OS=Plasmodium falciparum (isolate 3D7) OX=36329 GN=PF3D7_1229000 PE=4 SV=1	PF3D7_1229000	Q8I5C8_PLAF7	224 kDa	3	0	0
483	Ubiquitin-60S ribosomal protein L40 OS=Plasmodium falciparum (isolate 3D7) OX=36329 GN=PF3D7_1365900 PE=1 SV=1	PF3D7_1365900	Q8ID50_PLAF7	15 kDa	8	6	4
484	Uncharacterized protein OS=Plasmodium falciparum (isolate 3D7) OX=36329 GN=PF3D7_1419700 PE=4 SV=1	PF3D7_1419700	Q8ILQ3_PLAF7	60 kDa	1	6	1
485	RNA-binding protein, putative OS=Plasmodium falciparum (isolate 3D7) OX=36329 GN=PF3D7_0823200 PE=4 SV=1	PF3D7_0823200	Q8IB66_PLAF7	32 kDa	5	6	0
486	Eukaryotic translation initiation factor 3 subunit E OS=Plasmodium falciparum (isolate 3D7) OX=36329 GN=PF3D7_0528200 PE=3 SV=1	PF3D7_0528200	Q8I3I5_PLAF7	61 kDa	0	3	0
487	Uncharacterized protein OS=Plasmodium falciparum (isolate 3D7) OX=36329 GN=PF3D7_0923400 PE=4 SV=1	PF3D7_0923400	Q8I2S2_PLAF7	136 kDa	1	2	0
488	Uncharacterized protein OS=Plasmodium falciparum (isolate 3D7) OX=36329 GN=PF3D7_0604300 PE=4 SV=1	PF3D7_0604300	C6KSP1_PLAF7	92 kDa	4	1	0
489	AAA family ATPase, putative OS=Plasmodium falciparum (isolate 3D7) OX=36329 GN=PF3D7_0707400 PE=4 SV=1	PF3D7_0707400	C0H4M1_PLAF7	78 kDa	4	4	0
490	Macrophage migration inhibitory factor OS=Plasmodium falciparum (isolate 3D7) OX=36329 GN=PF3D7_1229400 PE=1 SV=1	PF3D7_1229400	Q8I5C5_PLAF7	13 kDa	3	7	0
491	Eukaryotic translation initiation factor 3 subunit G OS=Plasmodium falciparum (isolate 3D7) OX=36329 GN=PF3D7_0815600 PE=3 SV=2	PF3D7_0815600	Q8IAZ3_PLAF7	31 kDa	4	5	0
492	Uncharacterized protein OS=Plasmodium falciparum (isolate 3D7) OX=36329 GN=PF3D7_1213900 PE=4 SV=1	PF3D7_1213900	A0A144A0U7_PLAF7	135 kDa	1	2	0
493	Endoplasmic reticulum-resident calcium binding protein OS=Plasmodium falciparum (isolate 3D7) OX=36329 GN=PF3D7_1108600 PE=4 SV=1	PF3D7_1108600	Q8IIR7_PLAF7	39 kDa	0	2	4
494	60S ribosomal protein L23 OS=Plasmodium falciparum (isolate 3D7) OX=36329 GN=PF3D7_1323400 PE=1 SV=1	PF3D7_1323400	Q8IE82_PLAF7	22 kDa	3	3	0
495	DNA/RNA-binding protein Alba 2 OS=Plasmodium falciparum (isolate 3D7) OX=36329 GN=PF3D7_1346300 PE=4 SV=1	PF3D7_1346300	Q8IDN4_PLAF7	25 kDa	3	2	0
496	60S ribosomal protein L34 OS=Plasmodium falciparum (isolate 3D7) OX=36329 GN=PF3D7_0710600 PE=1 SV=1	PF3D7_0710600	Q8IBY4_PLAF7	17 kDa	5	3	0
497	Small GTP-binding protein sar1 OS=Plasmodium falciparum (isolate 3D7) OX=36329 GN=PF3D7_0416800 PE=3 SV=1	PF3D7_0416800	Q8I1S0_PLAF7	22 kDa	1	7	0
498	Uncharacterized protein OS=Plasmodium falciparum (isolate 3D7) OX=36329 GN=PF3D7_0617200 PE=4 SV=1	PF3D7_0617200	C6KT13_PLAF7	53 kDa	2	4	0
499	cAMP-dependent protein kinase catalytic subunit OS=Plasmodium falciparum (isolate 3D7) OX=36329 GN=PF3D7_0934800 PE=3 SV=1	PF3D7_0934800	Q7K6A0_PLAF7	40 kDa	0	4	1
500	Phenylalanine--tRNA ligase alpha subunit OS=Plasmodium falciparum (isolate 3D7) OX=36329 GN=PF3D7_0109800 PE=4 SV=1	PF3D7_0109800	Q8I246_PLAF7	68 kDa	1	7	0
501	Protein DJ-1 OS=Plasmodium falciparum (isolate 3D7) OX=36329 GN=PF3D7_0627500 PE=4 SV=1	PF3D7_0627500	C6KTB1_PLAF7	20 kDa	1	8	0
502	Phosphodiesterase OS=Plasmodium falciparum (isolate 3D7) OX=36329 GN=PF3D7_1321500.2 PE=3 SV=1	PF3D7_1321500	A0A143ZZQ8_PLAF7 (+1)	133 kDa	1	0	0
503	AAA family ATPase, putative OS=Plasmodium falciparum (isolate 3D7) OX=36329 GN=PF3D7_0803500 PE=4 SV=1	PF3D7_0803500	Q8IAN5_PLAF7	176 kDa	1	0	0
504	Uncharacterized protein OS=Plasmodium falciparum (isolate 3D7) OX=36329 GN=PF3D7_0917400 PE=4 SV=1	PF3D7_0917400	Q8I2X9_PLAF7	154 kDa	0	1	0
505	N-alpha-acetyltransferase 15, NatA auxiliary subunit, putative OS=Plasmodium falciparum (isolate 3D7) OX=36329 GN=PF3D7_1244100 PE=4 SV=1	PF3D7_1244100	Q8I4Y9_PLAF7	155 kDa	0	10	0
506	Uncharacterized protein OS=Plasmodium falciparum (isolate 3D7) OX=36329 GN=PF3D7_1426800 PE=4 SV=2	PF3D7_1426800	Q8ILJ6_PLAF7	249 kDa	1	0	0
507	Uncharacterized protein OS=Plasmodium falciparum (isolate 3D7) OX=36329 GN=PF3D7_0704100 PE=4 SV=1	PF3D7_0704100	C0H4K4_PLAF7	425 kDa	0	1	0
508	RAP protein, putative OS=Plasmodium falciparum (isolate 3D7) OX=36329 GN=PF3D7_0105200 PE=4 SV=1	PF3D7_0105200	Q8I289_PLAF7	67 kDa	0	8	0
509	Glycogen synthase kinase 3 OS=Plasmodium falciparum (isolate 3D7) OX=36329 GN=PF3D7_0312400 PE=3 SV=2	PF3D7_0312400	O77344_PLAF7	52 kDa	0	3	0
510	Peroxiredoxin-1 OS=Homo sapiens GN=PRDX1 PE=1 SV=1	PRDX1	PRDX1_HUMAN	22 kDa	1	2	1
511	Ribonucleotide reductase small subunit OS=Plasmodium falciparum (isolate 3D7) OX=36329 GN=PF3D7_1405600 PE=4 SV=1	PF3D7_1405600	Q8IM38_PLAF7	41 kDa	1	4	1
512	Uncharacterized protein OS=Plasmodium falciparum (isolate 3D7) OX=36329 GN=PF3D7_0407800 PE=4 SV=1	PF3D7_0407800	Q9U0K8_PLAF7	230 kDa	1	2	0
513	Lysophospholipase, putative OS=Plasmodium falciparum (isolate 3D7) OX=36329 GN=PF3D7_0709700 PE=4 SV=1	PF3D7_0709700	Q8IBZ2_PLAF7	42 kDa	1	6	0
514	Splicing factor 3B subunit 3, putative OS=Plasmodium falciparum (isolate 3D7) OX=36329 GN=PF3D7_1234800 PE=4 SV=1	PF3D7_1234800	Q8I574_PLAF7	152 kDa	1	4	0
515	1-cys peroxiredoxin OS=Plasmodium falciparum (isolate 3D7) OX=36329 GN=PF3D7_0802200 PE=4 SV=1	PF3D7_0802200	Q8IAM2_PLAF7	25 kDa	1	1	0
516	Eukaryotic initiation factor 4A-III, putative OS=Plasmodium falciparum (isolate 3D7) OX=36329 GN=PF3D7_0422700 PE=3 SV=1	PF3D7_0422700	Q8IFN9_PLAF7	45 kDa	0	5	1
517	Histone S-adenosyl methyltransferase, putative OS=Plasmodium falciparum (isolate 3D7) OX=36329 GN=PF3D7_1227800 PE=4 SV=1	PF3D7_1227800	Q8I5E0_PLAF7	129 kDa	1	2	0
518	Uncharacterized protein OS=Plasmodium falciparum (isolate 3D7) OX=36329 GN=PF3D7_1225700 PE=4 SV=1	PF3D7_1225700	Q8I5G0_PLAF7	178 kDa	3	0	0
519	Phosphatidylinositol 3-kinase OS=Plasmodium falciparum (isolate 3D7) OX=36329 GN=PF3D7_0515300 PE=3 SV=1	PF3D7_0515300	Q8I3V5_PLAF7	256 kDa	3	0	0
520	Histone H3 OS=Plasmodium falciparum (isolate 3D7) OX=36329 GN=PF3D7_0610400 PE=3 SV=1	PF3D7_0610400	C6KSV0_PLAF7	15 kDa	1	3	0
521	GTPase-activating protein, putative OS=Plasmodium falciparum (isolate 3D7) OX=36329 GN=PF3D7_1405100 PE=4 SV=2	PF3D7_1405100	Q8IM43_PLAF7	139 kDa	2	1	0
522	Nucleolar preribosomal assembly protein,putative OS=Plasmodium falciparum (isolate 3D7) OX=36329 GN=PF3D7_1028400 PE=4 SV=1	PF3D7_1028400	Q8IJC0_PLAF7	57 kDa	4	4	0
523	Uncharacterized protein OS=Plasmodium falciparum (isolate 3D7) OX=36329 GN=PF3D7_0831400 PE=4 SV=1	PF3D7_0831400	C0H4Z7_PLAF7	36 kDa	4	7	0
524	Thioredoxin-like protein, putative OS=Plasmodium falciparum (isolate 3D7) OX=36329 GN=PF3D7_1419200 PE=4 SV=2	PF3D7_1419200	Q8ILQ8_PLAF7	80 kDa	2	2	0
525	H/ACA ribonucleoprotein complex subunit 4,putative OS=Plasmodium falciparum (isolate 3D7) OX=36329 GN=PF3D7_1417500 PE=4 SV=1	PF3D7_1417500	Q8ILS0_PLAF7	53 kDa	1	4	0
526	ADP-ribosylation factor OS=Plasmodium falciparum (isolate 3D7) OX=36329 GN=PF3D7_1020900 PE=3 SV=1	PF3D7_1020900	A0A143ZY58_PLAF7 (+1)	21 kDa	1	5	0
527	40S ribosomal protein S23, putative OS=Plasmodium falciparum (isolate 3D7) OX=36329 GN=PF3D7_0306900 PE=1 SV=1	PF3D7_0306900	O97248_PLAF7	16 kDa	2	7	0
528	Protein transport protein Sec24A OS=Plasmodium falciparum (isolate 3D7) OX=36329 GN=PF3D7_1361100 PE=4 SV=1	PF3D7_1361100	C0H5J6_PLAF7	107 kDa	0	6	0
529	Histone acetyltransferase GCN5 OS=Plasmodium falciparum (isolate 3D7) OX=36329 GN=PF3D7_0823300 PE=1 SV=2	PF3D7_0823300	Q8IB67_PLAF7	171 kDa	3	1	0
530	Uncharacterized protein OS=Plasmodium falciparum (isolate 3D7) OX=36329 GN=PF3D7_0526500 PE=4 SV=1	PF3D7_0526500	Q8I3K0_PLAF7	165 kDa	3	0	0
531	mRNA processing protein, putative OS=Plasmodium falciparum (isolate 3D7) OX=36329 GN=PF3D7_0933000 PE=4 SV=1	PF3D7_0933000	Q8I0W1_PLAF7	89 kDa	2	2	0
532	Translocon component PTEX88 OS=Plasmodium falciparum (isolate 3D7) OX=36329 GN=PF3D7_1105600 PE=4 SV=2	PF3D7_1105600	Q8IIU7_PLAF7	91 kDa	0	3	0
533	RAP protein, putative OS=Plasmodium falciparum (isolate 3D7) OX=36329 GN=PF3D7_1470600 PE=4 SV=1	PF3D7_1470600	A0A144A2U7_PLAF7	64 kDa	0	3	0
534	DNA-directed RNA polymerase subunit OS=Plasmodium falciparum (isolate 3D7) OX=36329 GN=PF3D7_0509400 PE=3 SV=1	PF3D7_0509400	Q8I410_PLAF7	341 kDa	0	1	0
535	Kinase OS=Plasmodium falciparum (isolate 3D7) OX=36329 GN=PF3D7_1316100 PE=3 SV=1	PF3D7_1316100	Q8IEF3_PLAF7	192 kDa	1	0	0
536	Protein transport protein SEC31 OS=Plasmodium falciparum (isolate 3D7) OX=36329 GN=PF3D7_0214100 PE=4 SV=3	PF3D7_0214100	O96221_PLAF7	167 kDa	0	1	0
537	Uncharacterized protein OS=Plasmodium falciparum (isolate 3D7) OX=36329 GN=PF3D7_0728100 PE=4 SV=1	PF3D7_0728100	Q8IBH6_PLAF7	671 kDa	1	0	0
538	AAA family ATPase, putative OS=Plasmodium falciparum (isolate 3D7) OX=36329 GN=PF3D7_1412700 PE=4 SV=1	PF3D7_1412700	Q8ILW7_PLAF7	143 kDa	2	0	0
539	Cytosolic glyoxalase II OS=Plasmodium falciparum (isolate 3D7) OX=36329 GN=PF3D7_0406400 PE=3 SV=1	PF3D7_0406400	C0H490_PLAF7	31 kDa	0	5	0
540	Uncharacterized protein OS=Plasmodium falciparum (isolate 3D7) OX=36329 GN=PF3D7_1456500 PE=4 SV=1	PF3D7_1456500	Q8IKR4_PLAF7	283 kDa	0	6	0
541	Signal peptide peptidase OS=Plasmodium falciparum (isolate 3D7) OX=36329 GN=PF3D7_1457000 PE=4 SV=2	PF3D7_1457000	Q8IKQ9_PLAF7	48 kDa	1	0	2
542	Chromatin remodeling protein OS=Plasmodium falciparum (isolate 3D7) OX=36329 GN=PF3D7_1104200 PE=3 SV=1	PF3D7_1104200	Q8IIW0_PLAF7	167 kDa	1	3	0
543	Casein kinase II subunit beta OS=Plasmodium falciparum (isolate 3D7) OX=36329 GN=PF3D7_1342400 PE=3 SV=1	PF3D7_1342400	Q8IDR5_PLAF7	45 kDa	3	3	0
544	Histone H2A OS=Plasmodium falciparum (isolate 3D7) OX=36329 GN=PF3D7_0320900 PE=3 SV=1	PF3D7_0320900	O97320_PLAF7	16 kDa	5	6	0
545	Uncharacterized protein OS=Plasmodium falciparum (isolate 3D7) OX=36329 GN=PF3D7_1218500 PE=4 SV=1	PF3D7_1218500	Q8I5M3_PLAF7	123 kDa	1	5	0
546	Vacuolar proton translocating ATPase subunit A,putative OS=Plasmodium falciparum (isolate 3D7) OX=36329 GN=PF3D7_0806800 PE=4 SV=1	PF3D7_0806800	Q8IAQ8_PLAF7	123 kDa	0	4	0
547	Uncharacterized protein OS=Plasmodium falciparum (isolate 3D7) OX=36329 GN=PF3D7_1128000.2 PE=4 SV=1	PF3D7_1128000	A0A144A0M2_PLAF7	212 kDa	1	0	0
548	RNA-binding protein, putative OS=Plasmodium falciparum (isolate 3D7) OX=36329 GN=PF3D7_0812500 PE=4 SV=1	PF3D7_0812500	Q8IAW1_PLAF7	117 kDa	2	1	0
549	Leu/Phe-tRNA protein transferase, putative OS=Plasmodium falciparum (isolate 3D7) OX=36329 GN=PF3D7_0212900 PE=4 SV=1	PF3D7_0212900	O96210_PLAF7	43 kDa	3	5	0
550	Small nuclear ribonucleoprotein Sm D2 OS=Plasmodium falciparum (isolate 3D7) OX=36329 GN=PF3D7_0218500 PE=3 SV=1	PF3D7_0218500	O96265_PLAF7	12 kDa	5	4	0
551	Uncharacterized protein OS=Plasmodium falciparum (isolate 3D7) OX=36329 GN=PF3D7_0905800 PE=4 SV=1	PF3D7_0905800	Q8I391_PLAF7	140 kDa	4	4	0
552	Uncharacterized protein OS=Plasmodium falciparum (isolate 3D7) OX=36329 GN=PF3D7_1306000 PE=4 SV=1	PF3D7_1306000	Q8IEQ5_PLAF7	161 kDa	0	0	1
553	RNA triphosphatase OS=Plasmodium falciparum (isolate 3D7) OX=36329 GN=PF3D7_0322100 PE=4 SV=1	PF3D7_0322100	C0H484_PLAF7	70 kDa	1	1	0
554	Tubulin gamma chain OS=Plasmodium falciparum (isolate 3D7) OX=36329 GN=PF3D7_0803700 PE=3 SV=1	PF3D7_0803700	Q8IAN7_PLAF7	52 kDa	1	5	0
555	Rab GDP dissociation inhibitor OS=Plasmodium falciparum (isolate 3D7) OX=36329 GN=PF3D7_1242800 PE=1 SV=1	PF3D7_1242800	Q8I501_PLAF7	52 kDa	0	3	2
556	Annexin A5 OS=Homo sapiens GN=ANXA5 PE=1 SV=2	ANXA5	ANXA5_HUMAN	36 kDa	0	0	2
557	V-type proton ATPase subunit E, putative OS=Plasmodium falciparum (isolate 3D7) OX=36329 GN=PF3D7_0934500 PE=3 SV=2	PF3D7_0934500	Q8I2H3_PLAF7	27 kDa	1	4	0
558	Uncharacterized protein OS=Plasmodium falciparum (isolate 3D7) OX=36329 GN=PF3D7_1404900 PE=4 SV=1	PF3D7_1404900	Q8IM45_PLAF7	35 kDa	2	0	0
559	Uncharacterized protein OS=Plasmodium falciparum (isolate 3D7) OX=36329 GN=PF3D7_1137300 PE=4 SV=1	PF3D7_1137300	Q8IHZ2_PLAF7	82 kDa	2	4	0
560	Cation transporting ATPase, putative OS=Plasmodium falciparum (isolate 3D7) OX=36329 GN=PF3D7_0727800 PE=4 SV=1	PF3D7_0727800	Q8IBH9_PLAF7	225 kDa	0	3	0
561	Uncharacterized protein OS=Plasmodium falciparum (isolate 3D7) OX=36329 GN=PF3D7_0622700 PE=4 SV=1	PF3D7_0622700	C6KT63_PLAF7	45 kDa	3	0	0
562	Trafficking protein particle complex subunit 8,putative OS=Plasmodium falciparum (isolate 3D7) OX=36329 GN=PF3D7_0505100 PE=4 SV=1	PF3D7_0505100	Q8I451_PLAF7	329 kDa	0	1	0
563	Autophagy-related protein 7, putative OS=Plasmodium falciparum (isolate 3D7) OX=36329 GN=PF3D7_1126100 PE=4 SV=1	PF3D7_1126100	Q8IIA3_PLAF7	157 kDa	3	1	0
564	Erythrocyte membrane protein 1, PfEMP1 OS=Plasmodium falciparum (isolate 3D7) OX=36329 GN=PF3D7_0632500 PE=4 SV=1	PF3D7_0632500	C6KTF7_PLAF7	457 kDa	2	0	0
565	Uncharacterized protein OS=Plasmodium falciparum (isolate 3D7) OX=36329 GN=PF3D7_0316400 PE=4 SV=1	PF3D7_0316400	O77391_PLAF7	120 kDa	0	0	0
566	Zinc finger, C3HC4 type, putative OS=Plasmodium falciparum (isolate 3D7) OX=36329 GN=PF3D7_0728600 PE=4 SV=1	PF3D7_0728600	Q8IBH2_PLAF7	254 kDa	1	0	0
567	Uncharacterized protein OS=Plasmodium falciparum (isolate 3D7) OX=36329 GN=PF3D7_0706500 PE=4 SV=1	PF3D7_0706500	C0H4L6_PLAF7	197 kDa	0	2	0
568	Uncharacterized protein OS=Plasmodium falciparum (isolate 3D7) OX=36329 GN=PF3D7_1460500 PE=4 SV=1	PF3D7_1460500	Q8IKM7_PLAF7	192 kDa	1	0	0
569	Polyubiquitin binding protein, putative OS=Plasmodium falciparum (isolate 3D7) OX=36329 GN=PF3D7_1363400 PE=4 SV=1	PF3D7_1363400	Q8ID72_PLAF7	108 kDa	0	3	0
570	Translation initiation factor IF-2, putative OS=Plasmodium falciparum (isolate 3D7) OX=36329 GN=PF3D7_0607000 PE=4 SV=1	PF3D7_0607000	C6KSR8_PLAF7	112 kDa	0	5	0
571	Uncharacterized protein OS=Plasmodium falciparum (isolate 3D7) OX=36329 GN=PF3D7_0924600 PE=4 SV=1	PF3D7_0924600	Q8I2R1_PLAF7	247 kDa	0	1	0
572	Serine/threonine protein kinase, FIKK family OS=Plasmodium falciparum (isolate 3D7) OX=36329 GN=PF3D7_0805700 PE=4 SV=1	PF3D7_0805700	C0H4R8_PLAF7	172 kDa	1	0	0
573	ATPase ASNA1 homolog OS=Plasmodium falciparum (isolate 3D7) OX=36329 GN=PFD0725c PE=3 SV=1	PFD0725c	ASNA_PLAF7	43 kDa	0	5	0
574	Flap endonuclease 1 OS=Plasmodium falciparum (isolate 3D7) OX=36329 GN=FEN1 PE=3 SV=1	FEN1	FEN1_PLAF7	77 kDa	0	5	0
575	Nuclear protein localization protein 4,putative OS=Plasmodium falciparum (isolate 3D7) OX=36329 GN=PF3D7_0507700 PE=4 SV=1	PF3D7_0507700	Q8I426_PLAF7	63 kDa	0	4	0
576	Regulator of chromosome condensation, putative OS=Plasmodium falciparum (isolate 3D7) OX=36329 GN=PF3D7_0711500 PE=4 SV=2	PF3D7_0711500	C0H4M6_PLAF7	79 kDa	0	5	0
577	Ras-related protein RAB7 OS=Plasmodium falciparum (isolate 3D7) OX=36329 GN=PF3D7_0903200 PE=4 SV=1	PF3D7_0903200	C0H516_PLAF7	24 kDa	0	7	0
578	RNA-binding protein, putative OS=Plasmodium falciparum (isolate 3D7) OX=36329 GN=PF3D7_0929200 PE=4 SV=1	PF3D7_0929200	C0H570_PLAF7	34 kDa	0	8	0
579	Transporter, putative OS=Plasmodium falciparum (isolate 3D7) OX=36329 GN=PF3D7_0914700 PE=4 SV=1	PF3D7_0914700	Q8I305_PLAF7	58 kDa	1	3	2
580	Gamete antigen 27/25 OS=Plasmodium falciparum (isolate 3D7) OX=36329 GN=PF3D7_1302100 PE=1 SV=1	PF3D7_1302100	Q8IEU2_PLAF7	26 kDa	1	1	2
581	Kappa-casein OS=Bos taurus GN=CSN3 PE=1 SV=1	CSN3	CASK_BOVIN	21 kDa	0	1	3
582	AP complex subunit beta OS=Plasmodium falciparum (isolate 3D7) OX=36329 GN=PF3D7_0528100 PE=3 SV=2	PF3D7_0528100	Q8I3I6_PLAF7	106 kDa	1	3	0
583	Transporter, putative OS=Plasmodium falciparum (isolate 3D7) OX=36329 GN=PF3D7_1129900 PE=4 SV=1	PF3D7_1129900	Q8II64_PLAF7	70 kDa	0	1	1
584	Uncharacterized protein OS=Plasmodium falciparum (isolate 3D7) OX=36329 GN=PF3D7_0524500 PE=4 SV=1	PF3D7_0524500	Q8I3M0_PLAF7	15 kDa	2	3	0
585	Small nuclear ribonucleoprotein Sm D1 OS=Plasmodium falciparum (isolate 3D7) OX=36329 GN=PF3D7_1125500 PE=3 SV=1	PF3D7_1125500	Q8IIA8_PLAF7	14 kDa	4	4	0
586	DNA-directed RNA polymerase subunit beta OS=Plasmodium falciparum (isolate 3D7) OX=36329 GN=PF3D7_1134700 PE=3 SV=1	PF3D7_1134700	Q8II17_PLAF7	176 kDa	2	2	0
587	Uncharacterized protein OS=Plasmodium falciparum (isolate 3D7) OX=36329 GN=PF3D7_1205600 PE=4 SV=1	PF3D7_1205600	Q8I5Y9_PLAF7	39 kDa	0	3	2
588	Uncharacterized protein OS=Plasmodium falciparum (isolate 3D7) OX=36329 GN=PF3D7_1216400 PE=4 SV=2	PF3D7_1216400	Q8I5P3_PLAF7	109 kDa	2	2	0
589	Proteasome endopeptidase complex OS=Plasmodium falciparum (isolate 3D7) OX=36329 GN=PF3D7_0807500 PE=1 SV=2	PF3D7_0807500	Q8IAR3_PLAF7	30 kDa	2	6	0
590	Replication factor C subunit 1 OS=Plasmodium falciparum (isolate 3D7) OX=36329 GN=PF3D7_0219600 PE=3 SV=1	PF3D7_0219600	O96271_PLAF7	104 kDa	2	2	0
591	RNA methyltransferase, putative OS=Plasmodium falciparum (isolate 3D7) OX=36329 GN=PF3D7_1129400 PE=3 SV=1	PF3D7_1129400	Q8II69_PLAF7	74 kDa	4	1	0
592	Mannose-6-phosphate isomerase, putative OS=Plasmodium falciparum (isolate 3D7) OX=36329 GN=PF3D7_0801800 PE=4 SV=1	PF3D7_0801800	Q8IAL6_PLAF7	118 kDa	1	1	0
593	Cleavage and polyadenylation specificity factor subunit 3, putative OS=Plasmodium falciparum (isolate 3D7) OX=36329 GN=PF3D7_1438500 PE=4 SV=1	PF3D7_1438500	Q8IL83_PLAF7	101 kDa	2	1	0
594	Transcription factor with AP2 domain(S) OS=Plasmodium falciparum (isolate 3D7) OX=36329 GN=PF3D7_1143100 PE=4 SV=1	PF3D7_1143100	Q8IHT5_PLAF7	186 kDa	1	1	0
595	Uncharacterized protein OS=Plasmodium falciparum (isolate 3D7) OX=36329 GN=PF3D7_1317600 PE=4 SV=1	PF3D7_1317600	C0H5C1_PLAF7	74 kDa	3	1	0
596	Pantothenate kinase, putative OS=Plasmodium falciparum (isolate 3D7) OX=36329 GN=PF3D7_1437400 PE=4 SV=1	PF3D7_1437400	Q8IL92_PLAF7	91 kDa	1	3	0
597	Uncharacterized protein OS=Plasmodium falciparum (isolate 3D7) OX=36329 GN=PF3D7_0403600 PE=4 SV=1	PF3D7_0403600	C0H488_PLAF7	89 kDa	1	1	0
598	Eukaryotic translation initiation factor 3 subunit F, putative OS=Plasmodium falciparum (isolate 3D7) OX=36329 GN=PF3D7_0918300 PE=3 SV=1	PF3D7_0918300	Q8I2X0_PLAF7	37 kDa	1	2	0
599	Phosphatidylinositol transfer protein, putative OS=Plasmodium falciparum (isolate 3D7) OX=36329 GN=PF3D7_1351000 PE=4 SV=2	PF3D7_1351000	Q8IDI9_PLAF7	221 kDa	2	0	0
600	Uncharacterized protein PFC0810c OS=Plasmodium falciparum (isolate 3D7) OX=36329 GN=PFC0810c PE=1 SV=1	PFC0810c	PF07_PLAF7	133 kDa	1	4	0
601	Gamete antigen 27/25, putative OS=Plasmodium falciparum (isolate 3D7) OX=36329 GN=PF3D7_0202400 PE=4 SV=1	PF3D7_0202400	O96127_PLAF7	142 kDa	3	1	0
602	60S ribosomal protein L35, putative OS=Plasmodium falciparum (isolate 3D7) OX=36329 GN=PF3D7_1124900 PE=1 SV=2	PF3D7_1124900	Q8IIB4_PLAF7	15 kDa	1	3	0
603	Uncharacterized protein OS=Plasmodium falciparum (isolate 3D7) OX=36329 GN=PF3D7_1025300 PE=4 SV=2	PF3D7_1025300	Q8IJF2_PLAF7	109 kDa	1	1	0
604	Phosphoglycerate mutase, putative OS=Plasmodium falciparum (isolate 3D7) OX=36329 GN=PF3D7_0310300 PE=4 SV=1	PF3D7_0310300	C0H469_PLAF7	138 kDa	0	4	0
605	ATP-dependent RNA helicase DHX57, putative OS=Plasmodium falciparum (isolate 3D7) OX=36329 GN=PF3D7_0310500 PE=4 SV=1	PF3D7_0310500	O77360_PLAF7	267 kDa	0	2	0
606	DNA-binding chaperone, putative OS=Plasmodium falciparum (isolate 3D7) OX=36329 GN=PF3D7_1216900 PE=4 SV=1	PF3D7_1216900	Q8I5N9_PLAF7	111 kDa	0	3	0
607	GRIP and coiled-coil domain-containing protein PFC0235w OS=Plasmodium falciparum (isolate 3D7) OX=36329 GN=PFC0235w PE=1 SV=2	PFC0235w	YGCC1_PLAF7	136 kDa	0	3	0
608	Choline kinase OS=Plasmodium falciparum (isolate 3D7) OX=36329 GN=PF3D7_1401800 PE=1 SV=1	PF3D7_1401800	Q8IM71_PLAF7	52 kDa	0	6	0
609	RING finger protein PFF0165c OS=Plasmodium falciparum (isolate 3D7) OX=36329 GN=PFF0165c PE=1 SV=1	PFF0165c	ZNRF1_PLAF7	132 kDa	0	1	0
610	Phospholipid-transporting ATPase, putative OS=Plasmodium falciparum (isolate 3D7) OX=36329 GN=PF3D7_1223400 PE=4 SV=1	PF3D7_1223400	Q8I5I3_PLAF7	190 kDa	0	4	0
611	Replication protein A1, large subunit OS=Plasmodium falciparum (isolate 3D7) OX=36329 GN=PF3D7_0409600 PE=4 SV=1	PF3D7_0409600	Q9U0J0_PLAF7	134 kDa	0	4	0
612	Uncharacterized protein OS=Plasmodium falciparum (isolate 3D7) OX=36329 GN=PF3D7_1366300 PE=4 SV=2	PF3D7_1366300	Q8ID46_PLAF7	495 kDa	0	1	0
613	Uncharacterized protein OS=Plasmodium falciparum (isolate 3D7) OX=36329 GN=PF3D7_0811400 PE=4 SV=1	PF3D7_0811400	C0H4U0_PLAF7	71 kDa	0	4	0
614	Phosphoinositide-binding protein, putative OS=Plasmodium falciparum (isolate 3D7) OX=36329 GN=PF3D7_0704400 PE=4 SV=1	PF3D7_0704400	Q8IC26_PLAF7	119 kDa	0	2	0
615	Dihydrolipoamide acetyltransferase component of pyruvate dehydrogenase complex OS=Plasmodium falciparum (isolate 3D7) OX=36329 GN=PF3D7_0303700 PE=3 SV=1	PF3D7_0303700	O97227_PLAF7	51 kDa	0	7	0
616	Secreted ookinete protein, putative OS=Plasmodium falciparum (isolate 3D7) OX=36329 GN=PF3D7_0108700 PE=4 SV=2	PF3D7_0108700	Q8I255_PLAF7	136 kDa	0	2	0
617	Petidase, M16 family OS=Plasmodium falciparum (isolate 3D7) OX=36329 GN=PF3D7_1121800 PE=4 SV=1	PF3D7_1121800	Q8IIE8_PLAF7	239 kDa	0	1	0
618	Uncharacterized protein OS=Plasmodium falciparum (isolate 3D7) OX=36329 GN=PF3D7_1238700 PE=4 SV=1	PF3D7_1238700	A0A144A4I8_PLAF7	60 kDa	4	0	0
619	Glutathione reductase OS=Plasmodium falciparum (isolate 3D7) OX=36329 GN=PF3D7_1419800.1 PE=3 SV=1	PF3D7_1419800	A0A144A323_PLAF7 (+1)	56 kDa	0	5	0
620	Translation initiation factor eIF-1A, putative OS=Plasmodium falciparum (isolate 3D7) OX=36329 GN=PF3D7_1143400 PE=3 SV=2	PF3D7_1143400	Q8IHT2_PLAF7	18 kDa	0	5	0
621	Keratin, type I cytoskeletal 15 OS=Ovis aries GN=KRT15 PE=2 SV=1	KRT15	K1C15_SHEEP	49 kDa	5	5	6
622	Hexose transporter OS=Plasmodium falciparum (isolate 3D7) OX=36329 GN=PF3D7_0204700 PE=3 SV=1	PF3D7_0204700	Q7KWJ5_PLAF7	56 kDa	0	1	1
623	V-type proton ATPase subunit H OS=Plasmodium falciparum (isolate 3D7) OX=36329 GN=PF3D7_1306600 PE=3 SV=2	PF3D7_1306600	Q8IEP9_PLAF7	54 kDa	1	1	2
624	Heterochromatin protein 1 OS=Plasmodium falciparum (isolate 3D7) OX=36329 GN=PF3D7_1220900 PE=4 SV=1	PF3D7_1220900	Q8I5K4_PLAF7	31 kDa	1	3	0
625	Protein kinase, putative OS=Plasmodium falciparum (isolate 3D7) OX=36329 GN=PF3D7_1428500 PE=4 SV=1	PF3D7_1428500	Q8ILH9_PLAF7	282 kDa	1	0	0
626	RNA-binding protein s1, putative OS=Plasmodium falciparum (isolate 3D7) OX=36329 GN=PF3D7_1131000 PE=4 SV=1	PF3D7_1131000	Q8II54_PLAF7	20 kDa	1	1	0
627	Glutamine-dependent NAD(+) synthetase, putative OS=Plasmodium falciparum (isolate 3D7) OX=36329 GN=PF3D7_0926700 PE=4 SV=1	PF3D7_0926700	Q8I2P2_PLAF7	98 kDa	0	1	0
628	Succinate dehydrogenase [ubiquinone] flavoprotein subunit, mitochondrial OS=Plasmodium falciparum (isolate 3D7) OX=36329 GN=PF3D7_1034400 PE=3 SV=1	PF3D7_1034400	Q8IJ66_PLAF7	71 kDa	4	1	0
629	Signal recognition particle subunit SRP72,putative OS=Plasmodium falciparum (isolate 3D7) OX=36329 GN=PF3D7_1136400 PE=4 SV=1	PF3D7_1136400	Q8II00_PLAF7	107 kDa	2	4	0
630	Uncharacterized protein OS=Plasmodium falciparum (isolate 3D7) OX=36329 GN=PF3D7_1126500 PE=4 SV=1	PF3D7_1126500	Q8II99_PLAF7	164 kDa	2	3	0
631	Cysteine proteinase falcipain 2a OS=Plasmodium falciparum (isolate 3D7) OX=36329 GN=PF3D7_1115700 PE=1 SV=1	PF3D7_1115700	Q8I6U4_PLAF7	56 kDa	1	2	0
632	Protein SIS1 OS=Plasmodium falciparum (isolate 3D7) OX=36329 GN=PF3D7_0213100 PE=4 SV=1	PF3D7_0213100	O96212_PLAF7	37 kDa	1	6	0
633	Pre-mRNA-splicing factor CLF1, putative OS=Plasmodium falciparum (isolate 3D7) OX=36329 GN=PF3D7_0403700 PE=4 SV=1	PF3D7_0403700	Q8I1Z2_PLAF7	94 kDa	0	1	0
634	Ribonucleotide reductase small subunit,putative OS=Plasmodium falciparum (isolate 3D7) OX=36329 GN=PF3D7_1015800 PE=4 SV=2	PF3D7_1015800	Q8IJN8_PLAF7	40 kDa	0	1	1
635	Proteasome subunit alpha type OS=Plasmodium falciparum (isolate 3D7) OX=36329 GN=PF3D7_1353900 PE=1 SV=1	PF3D7_1353900	Q8IDG2_PLAF7	27 kDa	1	4	0
636	Calcyclin binding protein, putative OS=Plasmodium falciparum (isolate 3D7) OX=36329 GN=PF3D7_1238100 PE=4 SV=2	PF3D7_1238100	Q8I542_PLAF7	27 kDa	1	1	0
637	Uncharacterized protein OS=Plasmodium falciparum (isolate 3D7) OX=36329 GN=PF3D7_1013300 PE=4 SV=1	PF3D7_1013300	Q8IJR2_PLAF7	75 kDa	0	0	2
638	Signal peptidase I OS=Plasmodium falciparum (isolate 3D7) OX=36329 GN=PF3D7_1331300 PE=3 SV=1	PF3D7_1331300	Q8IE14_PLAF7	21 kDa	0	1	0
639	Uncharacterized protein OS=Plasmodium falciparum (isolate 3D7) OX=36329 GN=PF3D7_0927600 PE=4 SV=1	PF3D7_0927600	Q8I2N3_PLAF7	70 kDa	0	1	0
640	Acyl-CoA synthetase OS=Plasmodium falciparum (isolate 3D7) OX=36329 GN=PF3D7_1238800 PE=4 SV=1	PF3D7_1238800	Q8I535_PLAF7	92 kDa	0	0	0
641	Uncharacterized protein OS=Plasmodium falciparum (isolate 3D7) OX=36329 GN=PF3D7_1328300 PE=4 SV=1	PF3D7_1328300	Q8IE43_PLAF7	39 kDa	0	0	2
642	CTP synthase OS=Plasmodium falciparum (isolate 3D7) OX=36329 GN=PF3D7_1410200 PE=3 SV=1	PF3D7_1410200	Q8ILZ3_PLAF7	99 kDa	0	5	0
643	Signal recognition particle 54 kDa protein OS=Plasmodium falciparum (isolate 3D7) OX=36329 GN=PF3D7_1450100 PE=3 SV=1	PF3D7_1450100	Q8IKX4_PLAF7	56 kDa	0	3	0
644	Condensin complex subunit 2, putative OS=Plasmodium falciparum (isolate 3D7) OX=36329 GN=PF3D7_1304000 PE=4 SV=1	PF3D7_1304000	C0H598_PLAF7	119 kDa	0	1	0
645	Peptidylprolyl isomerase OS=Plasmodium falciparum (isolate 3D7) OX=36329 GN=PF3D7_1247400 PE=1 SV=1	PF3D7_1247400	Q8I4V8_PLAF7	35 kDa	0	3	0
646	Uncharacterized protein OS=Plasmodium falciparum (isolate 3D7) OX=36329 GN=PF3D7_1466800 PE=4 SV=1	PF3D7_1466800	Q8IKG9_PLAF7	105 kDa	0	2	0
647	Glycophorin binding protein OS=Plasmodium falciparum (isolate 3D7) OX=36329 GN=PF3D7_1016300 PE=4 SV=1	PF3D7_1016300	A0A143ZWU2_PLAF7 (+1)	96 kDa	0	0	0
648	V-type proton ATPase subunit C OS=Plasmodium falciparum (isolate 3D7) OX=36329 GN=PF3D7_0106100 PE=3 SV=1	PF3D7_0106100	Q8I280_PLAF7	45 kDa	0	4	0
649	Phosphoglucomutase, putative OS=Plasmodium falciparum (isolate 3D7) OX=36329 GN=PF3D7_1012500 PE=3 SV=1	PF3D7_1012500	Q8IJS0_PLAF7	68 kDa	0	4	0
650	U4/U6 snRNA-associated-splicing factor,putative OS=Plasmodium falciparum (isolate 3D7) OX=36329 GN=PF3D7_0920900 PE=4 SV=1	PF3D7_0920900	Q8I2U4_PLAF7	57 kDa	0	1	0
651	UMP-CMP kinase, putative OS=Plasmodium falciparum (isolate 3D7) OX=36329 GN=PF3D7_0111500 PE=3 SV=1	PF3D7_0111500	Q8I231_PLAF7	44 kDa	0	4	0
652	Kinesin-8, putative OS=Plasmodium falciparum (isolate 3D7) OX=36329 GN=PF3D7_0319400 PE=3 SV=2	PF3D7_0319400	O97277_PLAF7	157 kDa	0	1	0
653	Ubiquitin carboxyl-terminal hydrolase OS=Plasmodium falciparum (isolate 3D7) OX=36329 GN=PF3D7_0413900 PE=3 SV=1	PF3D7_0413900	Q8I1U8_PLAF7	98 kDa	0	4	0
654	Uncharacterized protein OS=Plasmodium falciparum (isolate 3D7) OX=36329 GN=PF3D7_1412100 PE=4 SV=1	PF3D7_1412100	Q8ILX3_PLAF7	113 kDa	0	3	0
655	Ubiquitin-conjugating enzyme E2, putative OS=Plasmodium falciparum (isolate 3D7) OX=36329 GN=PF3D7_0305700 PE=1 SV=1	PF3D7_0305700	O97241_PLAF7	16 kDa	0	5	0
656	Elongation factor 1 (EF-1), putative OS=Plasmodium falciparum (isolate 3D7) OX=36329 GN=PF3D7_0319600 PE=4 SV=2	PF3D7_0319600	O97319_PLAF7	18 kDa	0	5	0
657	Ethanolamine-phosphate cytidylyltransferase OS=Plasmodium falciparum (isolate 3D7) OX=36329 GN=PF3D7_1347700 PE=4 SV=1	PF3D7_1347700	Q8IDM2_PLAF7	66 kDa	0	4	0
658	DNA ligase OS=Plasmodium falciparum (isolate 3D7) OX=36329 GN=PF3D7_1304100 PE=3 SV=1	PF3D7_1304100	Q8IES4_PLAF7	105 kDa	0	3	0
659	Uncharacterized protein OS=Plasmodium falciparum (isolate 3D7) OX=36329 GN=PF3D7_1323600 PE=4 SV=1	PF3D7_1323600	Q8IE81_PLAF7	49 kDa	0	1	0
660	Choline/ethanolaminephosphotransferase,putative OS=Plasmodium falciparum (isolate 3D7) OX=36329 GN=PF3D7_0628300.1 PE=3 SV=1	PF3D7_0628300	C6KTB9_PLAF7	45 kDa	0	1	1
661	Nucleoside transporter 1 OS=Plasmodium falciparum (isolate 3D7) OX=36329 GN=PF3D7_1347200 PE=4 SV=1	PF3D7_1347200	Q8IDM6_PLAF7	48 kDa	1	1	2
662	Coatomer subunit delta OS=Plasmodium falciparum (isolate 3D7) OX=36329 GN=PF3D7_1134800 PE=3 SV=1	PF3D7_1134800	Q8II16_PLAF7	57 kDa	2	2	0
663	U2 small nuclear ribonucleoprotein B'',putative OS=Plasmodium falciparum (isolate 3D7) OX=36329 GN=PF3D7_0935000 PE=4 SV=1	PF3D7_0935000	Q8I2G9_PLAF7	22 kDa	1	1	0
664	Dynein light chain OS=Plasmodium falciparum (isolate 3D7) OX=36329 GN=PF3D7_1213600 PE=1 SV=1	PF3D7_1213600	Q8I5R9_PLAF7	11 kDa	3	2	0
665	Rhoptry-associated protein 3 OS=Plasmodium falciparum (isolate 3D7) OX=36329 GN=PF3D7_0501500 PE=4 SV=1	PF3D7_0501500	Q8I485_PLAF7	47 kDa	1	2	0
666	Uncharacterized protein OS=Plasmodium falciparum (isolate 3D7) OX=36329 GN=PF3D7_0402000 PE=4 SV=1	PF3D7_0402000	Q8I206_PLAF7	50 kDa	3	1	0
667	RNA-binding protein, putative OS=Plasmodium falciparum (isolate 3D7) OX=36329 GN=PF3D7_1002400.2 PE=4 SV=1	PF3D7_1002400	A0A143ZX28_PLAF7 (+1)	30 kDa	2	3	0
668	Serine hydroxymethyltransferase OS=Plasmodium falciparum (isolate 3D7) OX=36329 GN=PF3D7_1235600 PE=1 SV=1	PF3D7_1235600	Q8I566_PLAF7	50 kDa	0	2	1
669	Uncharacterized protein OS=Plasmodium falciparum (isolate 3D7) OX=36329 GN=PF3D7_0210900 PE=4 SV=1	PF3D7_0210900	O96191_PLAF7	33 kDa	1	2	0
670	DNA-directed RNA polymerases I and III subunit RPAC1, putative OS=Plasmodium falciparum (isolate 3D7) OX=36329 GN=PF3D7_1143300 PE=4 SV=1	PF3D7_1143300	Q8IHT3_PLAF7	39 kDa	1	2	0
671	DNA polymerase OS=Plasmodium falciparum (isolate 3D7) OX=36329 GN=PF3D7_0411900 PE=3 SV=2	PF3D7_0411900	Q9U0H1_PLAF7	225 kDa	1	1	0
672	Complement C5 OS=Homo sapiens GN=C5 PE=1 SV=4	C5	CO5_HUMAN	188 kDa	0	0	1
673	Uncharacterized protein OS=Plasmodium falciparum (isolate 3D7) OX=36329 GN=PF3D7_0303100 PE=4 SV=1	PF3D7_0303100	O77314_PLAF7	170 kDa	1	1	0
674	DnaJ protein, putative OS=Plasmodium falciparum (isolate 3D7) OX=36329 GN=PF3D7_1413900 PE=4 SV=1	PF3D7_1413900	Q8ILV6_PLAF7	45 kDa	4	2	0
675	DNA-directed RNA polymerase II subunit RPB3,putative OS=Plasmodium falciparum (isolate 3D7) OX=36329 GN=PF3D7_0923000 PE=4 SV=1	PF3D7_0923000	Q8I2S6_PLAF7	38 kDa	1	2	0
676	RNA (Uracil-5-)methyltransferase, putative OS=Plasmodium falciparum (isolate 3D7) OX=36329 GN=PF3D7_1133800 PE=3 SV=2	PF3D7_1133800	Q8II27_PLAF7	102 kDa	1	2	0
677	Repressor of RNA polymerase III transcription MAF1, putative OS=Plasmodium falciparum (isolate 3D7) OX=36329 GN=PF3D7_0416500 PE=4 SV=1	PF3D7_0416500	Q8I1S2_PLAF7	47 kDa	1	1	0
678	Dolichyl-phosphate-mannose protein mannosyltransferase, putative OS=Plasmodium falciparum (isolate 3D7) OX=36329 GN=PF3D7_1010700 PE=4 SV=1	PF3D7_1010700	Q8IJT8_PLAF7	26 kDa	1	4	0
679	Uncharacterized protein OS=Plasmodium falciparum (isolate 3D7) OX=36329 GN=PF3D7_1345400 PE=4 SV=1	PF3D7_1345400	C0H5H4_PLAF7	174 kDa	1	1	0
680	Rhomboid protease ROM4 OS=Plasmodium falciparum (isolate 3D7) OX=36329 GN=PF3D7_0506900 PE=3 SV=1	PF3D7_0506900	Q8I433_PLAF7	87 kDa	1	0	0
681	Uncharacterized protein OS=Plasmodium falciparum (isolate 3D7) OX=36329 GN=PF3D7_1358200 PE=4 SV=1	PF3D7_1358200	C0H5I8_PLAF7	191 kDa	0	1	0
682	Pre-mRNA-processing factor 6, putative OS=Plasmodium falciparum (isolate 3D7) OX=36329 GN=PF3D7_1110200 PE=4 SV=1	PF3D7_1110200	Q8IIR0_PLAF7	152 kDa	0	1	0
683	Small nuclear ribonucleoprotein Sm D3 OS=Plasmodium falciparum (isolate 3D7) OX=36329 GN=PF3D7_0909800 PE=3 SV=1	PF3D7_0909800	C0H529_PLAF7	13 kDa	2	0	0
684	RNA-binding protein, putative OS=Plasmodium falciparum (isolate 3D7) OX=36329 GN=PF3D7_1022000 PE=4 SV=2	PF3D7_1022000	Q8IJI3_PLAF7	167 kDa	0	1	0
685	N-acetyltransferase, putative OS=Plasmodium falciparum (isolate 3D7) OX=36329 GN=PF3D7_1437000 PE=4 SV=2	PF3D7_1437000	Q8IL96_PLAF7	64 kDa	0	4	0
686	CUGBP Elav-like family member 2, putative OS=Plasmodium falciparum (isolate 3D7) OX=36329 GN=PF3D7_1409800 PE=4 SV=1	PF3D7_1409800	Q8ILZ7_PLAF7	59 kDa	0	2	0
687	AP-1 complex subunit gamma, putative OS=Plasmodium falciparum (isolate 3D7) OX=36329 GN=PF3D7_1455500 PE=4 SV=1	PF3D7_1455500	Q8IKS3_PLAF7	124 kDa	0	3	0
688	Antigen UB05 OS=Plasmodium falciparum (isolate 3D7) OX=36329 GN=PF3D7_1038000.2 PE=4 SV=1	PF3D7_1038000	A0A143ZXE4_PLAF7 (+1)	14 kDa	0	2	0
689	Proteasome subunit alpha type OS=Plasmodium falciparum (isolate 3D7) OX=36329 GN=PF3D7_1353800 PE=1 SV=1	PF3D7_1353800	Q8IDG3_PLAF7	28 kDa	0	4	0
690	Nucleoside transporter 2 OS=Plasmodium falciparum (isolate 3D7) OX=36329 GN=PF3D7_0824400 PE=4 SV=1	PF3D7_0824400	Q8IB78_PLAF7	68 kDa	0	4	0
691	Pre-mRNA-splicing factor ATP-dependent RNA helicase PRP22, putative OS=Plasmodium falciparum (isolate 3D7) OX=36329 GN=PF3D7_1030100 PE=4 SV=1	PF3D7_1030100	Q8IJA4_PLAF7	149 kDa	0	1	0
692	DNA polymerase delta small subunit, putative OS=Plasmodium falciparum (isolate 3D7) OX=36329 GN=PF3D7_0308000 PE=4 SV=1	PF3D7_0308000	O77321_PLAF7	58 kDa	0	1	0
693	Uncharacterized protein OS=Plasmodium falciparum (isolate 3D7) OX=36329 GN=PF3D7_0520800 PE=4 SV=1	PF3D7_0520800	Q8I3Q3_PLAF7	244 kDa	0	1	0
694	Methyltransferase, putative OS=Plasmodium falciparum (isolate 3D7) OX=36329 GN=PF3D7_1455200.1 PE=4 SV=1	PF3D7_1455200	A0A144A2R4_PLAF7 (+1)	24 kDa	2	0	0
695	Antithrombin-III OS=Homo sapiens GN=SERPINC1 PE=1 SV=1	SERPINC1	ANT3_HUMAN	53 kDa	0	0	3
696	SET domain protein, putative OS=Plasmodium falciparum (isolate 3D7) OX=36329 GN=PF3D7_0827800 PE=4 SV=1	PF3D7_0827800	Q8IBB0_PLAF7	284 kDa	1	0	0
697	Uncharacterized protein OS=Plasmodium falciparum (isolate 3D7) OX=36329 GN=PF3D7_1369500 PE=4 SV=1	PF3D7_1369500	C0H5L7_PLAF7	131 kDa	0	3	0
698	CPSF (Cleavage and polyadenylation specific factor), subunit A, putative OS=Plasmodium falciparum (isolate 3D7) OX=36329 GN=PF3D7_0317700 PE=4 SV=2	PF3D7_0317700	O77380_PLAF7	339 kDa	1	0	0
699	tRNA-splicing ligase RtcB homolog OS=Plasmodium falciparum (isolate 3D7) OX=36329 GN=PF3D7_1105700 PE=3 SV=1	PF3D7_1105700	A0A143ZZZ9_PLAF7 (+1)	56 kDa	0	4	0
700	Malate:quinone oxidoreductase, putative OS=Plasmodium falciparum (isolate 3D7) OX=36329 GN=PF3D7_0616800 PE=4 SV=1	PF3D7_0616800	C6KT09_PLAF7	60 kDa	0	5	0
701	Hsp70/Hsp90 organizing protein OS=Plasmodium falciparum (isolate 3D7) OX=36329 GN=PF3D7_1434300 PE=4 SV=1	PF3D7_1434300	A0A144A2J9_PLAF7 (+1)	66 kDa	0	1	0
702	Nucleoside transporter 4 OS=Plasmodium falciparum (isolate 3D7) OX=36329 GN=PF3D7_0103200 PE=4 SV=1	PF3D7_0103200	Q8I2A8_PLAF7	50 kDa	0	1	0
703	Small nuclear ribonucleoprotein G OS=Plasmodium falciparum (isolate 3D7) OX=36329 GN=PF3D7_0822300 PE=3 SV=1	PF3D7_0822300	Q8IB57_PLAF7	10 kDa	2	1	0
704	Uncharacterized protein OS=Plasmodium falciparum (isolate 3D7) OX=36329 GN=PF3D7_0917000 PE=4 SV=1	PF3D7_0917000	Q8I2Y3_PLAF7	215 kDa	0	1	0
705	Helicase SKI2W, putative OS=Plasmodium falciparum (isolate 3D7) OX=36329 GN=PF3D7_0909900 PE=4 SV=1	PF3D7_0909900	Q8I353_PLAF7	160 kDa	1	2	0
706	DNA repair protein RAD14, putative OS=Plasmodium falciparum (isolate 3D7) OX=36329 GN=PF3D7_0710400 PE=4 SV=1	PF3D7_0710400	A0A143ZWE7_PLAF7	44 kDa	1	2	0
707	Cleavage stimulation factor subunit 1, putative OS=Plasmodium falciparum (isolate 3D7) OX=36329 GN=PF3D7_0620500 PE=4 SV=1	PF3D7_0620500	C6KT45_PLAF7	76 kDa	4	2	0
708	Glycerol-3-phosphate dehydrogenase OS=Plasmodium falciparum (isolate 3D7) OX=36329 GN=PF3D7_0306400 PE=3 SV=1	PF3D7_0306400	O97245_PLAF7	75 kDa	0	2	1
709	Uncharacterized protein OS=Plasmodium falciparum (isolate 3D7) OX=36329 GN=PF3D7_0401800 PE=4 SV=1	PF3D7_0401800	Q8I207_PLAF7	60 kDa	3	1	0
710	Replication factor C subunit 2, putative OS=Plasmodium falciparum (isolate 3D7) OX=36329 GN=PF3D7_0218000 PE=4 SV=1	PF3D7_0218000	O96260_PLAF7	38 kDa	1	2	0
711	RNA-binding protein, putative OS=Plasmodium falciparum (isolate 3D7) OX=36329 GN=PF3D7_1330800 PE=4 SV=1	PF3D7_1330800	Q8IE18_PLAF7	68 kDa	2	2	0
712	Uncharacterized protein OS=Plasmodium falciparum (isolate 3D7) OX=36329 GN=PF3D7_0307700 PE=4 SV=2	PF3D7_0307700	O97255_PLAF7	216 kDa	1	3	0
713	Small nuclear ribonucleoprotein F, putative OS=Plasmodium falciparum (isolate 3D7) OX=36329 GN=PF3D7_1126900 PE=3 SV=2	PF3D7_1126900	Q8II94_PLAF7	10 kDa	3	2	0
714	Uncharacterized protein OS=Plasmodium falciparum (isolate 3D7) OX=36329 GN=PF3D7_0710800 PE=4 SV=1	PF3D7_0710800	Q8IBY2_PLAF7	44 kDa	2	2	0
715	DNA-directed RNA polymerases I, II, and III subunit RPABC1, putative OS=Plasmodium falciparum (isolate 3D7) OX=36329 GN=PF3D7_1364800 PE=3 SV=1	PF3D7_1364800	Q8ID59_PLAF7	24 kDa	1	3	0
716	Replication factor C subunit 4, putative OS=Plasmodium falciparum (isolate 3D7) OX=36329 GN=PF3D7_1241700 PE=4 SV=1	PF3D7_1241700	Q8I512_PLAF7	38 kDa	1	3	0
717	Rhoptry neck protein 4 OS=Plasmodium falciparum (isolate 3D7) OX=36329 GN=PF3D7_1116000 PE=4 SV=2	PF3D7_1116000	Q8IIK5_PLAF7	136 kDa	1	1	0
718	40S ribosomal protein S27 OS=Plasmodium falciparum (isolate 3D7) OX=36329 GN=PF3D7_1308300 PE=1 SV=1	PF3D7_1308300	Q8IEN2_PLAF7	9 kDa	1	2	0
719	Carbonic anhydrase 2 OS=Homo sapiens GN=CA2 PE=1 SV=2	CA2	CAH2_HUMAN	29 kDa	1	0	0
720	ATP-dependent zinc metalloprotease FTSH,putative OS=Plasmodium falciparum (isolate 3D7) OX=36329 GN=PF3D7_1464900 PE=4 SV=1	PF3D7_1464900	Q8IKI9_PLAF7	80 kDa	1	1	0
721	Dynamin-like protein OS=Plasmodium falciparum (isolate 3D7) OX=36329 GN=PF3D7_1037500 PE=3 SV=1	PF3D7_1037500	Q8IJ32_PLAF7	82 kDa	1	0	0
722	Mitochondrial processing peptidase alpha subunit, putative OS=Plasmodium falciparum (isolate 3D7) OX=36329 GN=PF3D7_0523100 PE=4 SV=2	PF3D7_0523100	Q8I3N3_PLAF7	62 kDa	1	0	2
723	DNA primase large subunit OS=Plasmodium falciparum (isolate 3D7) OX=36329 GN=PF3D7_0910900 PE=3 SV=1	PF3D7_0910900	C0H531_PLAF7	64 kDa	0	2	0
724	Proteasome subunit beta OS=Plasmodium falciparum (isolate 3D7) OX=36329 GN=PF3D7_1470900 PE=1 SV=2	PF3D7_1470900	Q8IKC9_PLAF7	23 kDa	0	1	0
725	Protein arginine N-methyltransferase 1 OS=Plasmodium falciparum (isolate 3D7) OX=36329 GN=PF3D7_1426200 PE=3 SV=1	PF3D7_1426200	Q8ILK1_PLAF7	47 kDa	1	2	0
726	Uncharacterized protein OS=Plasmodium falciparum (isolate 3D7) OX=36329 GN=PF3D7_1141700 PE=4 SV=1	PF3D7_1141700	Q8IHU8_PLAF7	38 kDa	0	0	2
727	Uncharacterized protein OS=Plasmodium falciparum (isolate 3D7) OX=36329 GN=PF3D7_1207200 PE=4 SV=1	PF3D7_1207200	Q8I5X3_PLAF7	326 kDa	1	1	0
728	Bromodomain protein 1 OS=Plasmodium falciparum (isolate 3D7) OX=36329 GN=PF3D7_1033700 PE=1 SV=1	PF3D7_1033700	Q8IJ72_PLAF7	56 kDa	0	2	0
729	ATP-dependent RNA helicase DDX1, putative OS=Plasmodium falciparum (isolate 3D7) OX=36329 GN=PF3D7_0521700 PE=4 SV=1	PF3D7_0521700	Q8I3P6_PLAF7	97 kDa	0	1	0
730	Uncharacterized protein OS=Plasmodium falciparum (isolate 3D7) OX=36329 GN=PF3D7_1115800 PE=4 SV=1	PF3D7_1115800	Q8IIK7_PLAF7	34 kDa	1	0	0
731	Ras-related protein Rab-1A OS=Plasmodium falciparum (isolate 3D7) OX=36329 GN=PF3D7_0513800 PE=4 SV=1	PF3D7_0513800	Q8I3W9_PLAF7	24 kDa	2	10	2
732	Erythrocyte membrane protein 1, PfEMP1 OS=Plasmodium falciparum (isolate 3D7) OX=36329 GN=PF3D7_1240400 PE=4 SV=1	PF3D7_1240400	Q8I520_PLAF7	261 kDa	0	1	0
733	cGMP-dependent protein kinase OS=Plasmodium falciparum (isolate 3D7) OX=36329 GN=PF3D7_1436600 PE=1 SV=1	PF3D7_1436600	Q8I719_PLAF7	98 kDa	0	2	0
734	DNA polymerase OS=Plasmodium falciparum (isolate 3D7) OX=36329 GN=PF3D7_1017000 PE=3 SV=1	PF3D7_1017000	Q7KQL4_PLAF7	127 kDa	0	3	0
735	Pre-mRNA-splicing factor CWC2, putative OS=Plasmodium falciparum (isolate 3D7) OX=36329 GN=PF3D7_0515000 PE=4 SV=1	PF3D7_0515000	Q8I3V8_PLAF7	98 kDa	0	2	0
736	Deoxyribodipyrimidine photo-lyase, putative OS=Plasmodium falciparum (isolate 3D7) OX=36329 GN=PF3D7_0513600 PE=4 SV=1	PF3D7_0513600	Q8I0W8_PLAF7	129 kDa	0	4	0
737	Multidrug resistance protein 2 OS=Plasmodium falciparum (isolate 3D7) OX=36329 GN=PF3D7_1447900 PE=4 SV=1	PF3D7_1447900	Q8IKZ6_PLAF7	119 kDa	0	4	0
738	Nuclear transport factor 2, putative OS=Plasmodium falciparum (isolate 3D7) OX=36329 GN=PF3D7_1412300 PE=4 SV=2	PF3D7_1412300	Q8ILX1_PLAF7	14 kDa	0	5	0
739	Pyridoxine biosynthesis protein PDX2 OS=Plasmodium falciparum (isolate 3D7) OX=36329 GN=PF3D7_1116200.1 PE=4 SV=1	PF3D7_1116200	A0A144A0A4_PLAF7 (+1)	25 kDa	0	3	0
740	Adenylosuccinate lyase OS=Plasmodium falciparum (isolate 3D7) OX=36329 GN=PF3D7_0206700 PE=3 SV=1	PF3D7_0206700	Q7KWJ4_PLAF7	55 kDa	0	2	0
741	U3 small nucleolar ribonucleoprotein protein IMP4, putative OS=Plasmodium falciparum (isolate 3D7) OX=36329 GN=PF3D7_0818800 PE=4 SV=1	PF3D7_0818800	Q8IB23_PLAF7	44 kDa	0	3	0
742	Gelsolin OS=Homo sapiens GN=GSN PE=1 SV=1	GSN	GELS_HUMAN	86 kDa	0	0	0
743	Ribosome biogenesis protein MRT4, putative OS=Plasmodium falciparum (isolate 3D7) OX=36329 GN=PF3D7_1367600 PE=4 SV=1	PF3D7_1367600	Q8ID32_PLAF7	26 kDa	2	2	0
744	Uncharacterized protein OS=Plasmodium falciparum (isolate 3D7) OX=36329 GN=PF3D7_1002700 PE=4 SV=1	PF3D7_1002700	Q8IK09_PLAF7	112 kDa	0	2	0
745	Glideosome-associated protein 40, putative OS=Plasmodium falciparum (isolate 3D7) OX=36329 GN=PF3D7_0515700 PE=4 SV=1	PF3D7_0515700	Q8I3V1_PLAF7	52 kDa	0	0	2
746	Glycylpeptide N-tetradecanoyltransferase OS=Plasmodium falciparum (isolate 3D7) OX=36329 GN=PF3D7_1412800 PE=3 SV=1	PF3D7_1412800	A0A144A366_PLAF7 (+1)	48 kDa	1	2	0
747	Proteasome subunit beta type-6, putative OS=Plasmodium falciparum (isolate 3D7) OX=36329 GN=PF3D7_0931800 PE=1 SV=1	PF3D7_0931800	Q8I0U7_PLAF7	33 kDa	1	2	0
748	26S proteasome regulatory subunit RPN12,putative OS=Plasmodium falciparum (isolate 3D7) OX=36329 GN=PF3D7_0312300 PE=4 SV=1	PF3D7_0312300	O77345_PLAF7	35 kDa	2	2	0
749	sp|cRAP117|000000|rLys-C		rLys-C	28 kDa	1	2	0
750	Uncharacterized protein OS=Plasmodium falciparum (isolate 3D7) OX=36329 GN=PF3D7_1459400 PE=4 SV=1	PF3D7_1459400	Q8IKN7_PLAF7	40 kDa	1	1	0
751	Secretory complex protein 62 OS=Plasmodium falciparum (isolate 3D7) OX=36329 GN=PF3D7_1438100 PE=4 SV=2	PF3D7_1438100	Q8IL86_PLAF7	44 kDa	1	0	2
752	Proteasome subunit beta OS=Plasmodium falciparum (isolate 3D7) OX=36329 GN=PF3D7_0108000 PE=1 SV=2	PF3D7_0108000	Q8I261_PLAF7	25 kDa	1	0	0
753	Uncharacterized protein OS=Plasmodium falciparum (isolate 3D7) OX=36329 GN=PF3D7_0519700 PE=4 SV=1	PF3D7_0519700	C0H4F1_PLAF7	23 kDa	2	3	0
754	DnaJ protein, putative OS=Plasmodium falciparum (isolate 3D7) OX=36329 GN=PF3D7_0523400 PE=4 SV=2	PF3D7_0523400	Q8I3N0_PLAF7	62 kDa	1	3	0
755	Transcription factor with AP2 domain(S) OS=Plasmodium falciparum (isolate 3D7) OX=36329 GN=PF3D7_1007700 PE=4 SV=1	PF3D7_1007700	Q8IJW6_PLAF7	183 kDa	0	1	0
756	Subtilisin-like protease 2 OS=Plasmodium falciparum (isolate 3D7) OX=36329 GN=PF3D7_1136900 PE=4 SV=1	PF3D7_1136900	Q8IHZ5_PLAF7	155 kDa	1	1	0
757	Translation initiation factor eIF-2B subunit gamma, putative OS=Plasmodium falciparum (isolate 3D7) OX=36329 GN=PF3D7_1326400 PE=4 SV=1	PF3D7_1326400	C0H5D7_PLAF7	55 kDa	2	0	0
758	Uncharacterized protein OS=Plasmodium falciparum (isolate 3D7) OX=36329 GN=PF3D7_1364000 PE=4 SV=1	PF3D7_1364000	Q8ID67_PLAF7	97 kDa	2	0	0
759	Histone deacetylase OS=Plasmodium falciparum (isolate 3D7) OX=36329 GN=PF3D7_0925700 PE=3 SV=1	PF3D7_0925700	Q7K6A1_PLAF7	51 kDa	1	0	0
760	Metabolite/drug transporter, putative OS=Plasmodium falciparum (isolate 3D7) OX=36329 GN=PF3D7_1428200 PE=4 SV=1	PF3D7_1428200	Q8ILI3_PLAF7	96 kDa	1	0	0
761	Uncharacterized protein OS=Plasmodium falciparum (isolate 3D7) OX=36329 GN=PF3D7_1458600 PE=4 SV=1	PF3D7_1458600	Q8IKP5_PLAF7	140 kDa	2	0	0
762	Geranylgeranyl pyrophosphate synthase, putative OS=Plasmodium falciparum (isolate 3D7) OX=36329 GN=PF3D7_1128400 PE=3 SV=2	PF3D7_1128400	Q8II79_PLAF7	44 kDa	0	0	1
763	Dicarboxylate/tricarboxylate carrier OS=Plasmodium falciparum (isolate 3D7) OX=36329 GN=PF3D7_0823900 PE=3 SV=1	PF3D7_0823900	Q8IB73_PLAF7	35 kDa	0	1	0
764	Uncharacterized protein OS=Plasmodium falciparum (isolate 3D7) OX=36329 GN=PF3D7_1237700 PE=4 SV=1	PF3D7_1237700	Q8I546_PLAF7	24 kDa	0	1	0
765	DNA repair and recombination protein RAD54,putative OS=Plasmodium falciparum (isolate 3D7) OX=36329 GN=PF3D7_0803400 PE=4 SV=1	PF3D7_0803400	Q8IAN4_PLAF7	143 kDa	0	1	0
766	RNA-binding protein, putative OS=Plasmodium falciparum (isolate 3D7) OX=36329 GN=PF3D7_0629400 PE=4 SV=1	PF3D7_0629400	C6KTC9_PLAF7	91 kDa	1	0	0
767	Uncharacterized protein OS=Plasmodium falciparum (isolate 3D7) OX=36329 GN=PF3D7_0209400 PE=4 SV=1	PF3D7_0209400	C6S3B4_PLAF7	54 kDa	0	4	0
768	Selenide water dikinase, putative OS=Plasmodium falciparum (isolate 3D7) OX=36329 GN=PF3D7_0910400 PE=4 SV=1	PF3D7_0910400	Q8I348_PLAF7	140 kDa	0	1	0
769	Ubiquitin activating enzyme (E1) subunit Aos1,putative OS=Plasmodium falciparum (isolate 3D7) OX=36329 GN=PF3D7_1144500 PE=4 SV=1	PF3D7_1144500	Q8IHS2_PLAF7	40 kDa	0	2	0
770	Serine/threonine-protein phosphatase OS=Plasmodium falciparum (isolate 3D7) OX=36329 GN=PF3D7_1423300 PE=3 SV=1	PF3D7_1423300	Q8ILL9_PLAF7	113 kDa	0	1	0
771	Nascent polypeptide-associated complex subunit beta OS=Plasmodium falciparum (isolate 3D7) OX=36329 GN=PF3D7_1426100 PE=3 SV=1	PF3D7_1426100	Q8ILK2_PLAF7	19 kDa	0	3	0
772	Leucine carboxyl methyltransferase 1 OS=Plasmodium falciparum (isolate 3D7) OX=36329 GN=PF3D7_1439700 PE=3 SV=2	PF3D7_1439700	Q8IL72_PLAF7	39 kDa	0	3	0
773	Phosphoenolpyruvate carboxykinase OS=Plasmodium falciparum (isolate 3D7) OX=36329 GN=PF3D7_1342800 PE=3 SV=1	PF3D7_1342800	Q8IDR1_PLAF7	66 kDa	0	3	0
774	Uncharacterized protein OS=Plasmodium falciparum (isolate 3D7) OX=36329 GN=PF3D7_1306200 PE=4 SV=1	PF3D7_1306200	Q8IEQ3_PLAF7	57 kDa	0	3	0
775	ER membrane protein complex subunit 2, putative OS=Plasmodium falciparum (isolate 3D7) OX=36329 GN=PF3D7_1410000 PE=4 SV=1	PF3D7_1410000	Q8ILZ5_PLAF7	35 kDa	0	1	0
776	Triosephosphate isomerase OS=Plasmodium falciparum (isolate 3D7) OX=36329 GN=PF3D7_1439900 PE=3 SV=1	PF3D7_1439900	A0A144A4G4_PLAF7 (+1)	28 kDa	0	4	0
777	Protein disulfide isomerase OS=Plasmodium falciparum (isolate 3D7) OX=36329 GN=PF3D7_1134100 PE=4 SV=1	PF3D7_1134100	Q8II23_PLAF7	49 kDa	0	2	0
778	Mitochondrial-processing peptidase subunit beta,putative OS=Plasmodium falciparum (isolate 3D7) OX=36329 GN=PF3D7_0933600 PE=3 SV=1	PF3D7_0933600	Q8I2I2_PLAF7	56 kDa	0	0	4
779	Heat shock protein 110, putative OS=Plasmodium falciparum (isolate 3D7) OX=36329 GN=PF3D7_1344200 PE=3 SV=1	PF3D7_1344200	C0H5H0_PLAF7	108 kDa	0	0	0
780	Ras-related protein Rab-5C OS=Plasmodium falciparum (isolate 3D7) OX=36329 GN=PF3D7_0106800 PE=4 SV=2	PF3D7_0106800	Q8I274_PLAF7	24 kDa	0	2	0
781	Uncharacterized protein OS=Plasmodium falciparum (isolate 3D7) OX=36329 GN=PF3D7_0801000 PE=4 SV=1	PF3D7_0801000	Q8IAK9_PLAF7	147 kDa	1	0	0
782	Co-chaperone p23 OS=Plasmodium falciparum (isolate 3D7) OX=36329 GN=PF3D7_1453700 PE=4 SV=2	PF3D7_1453700	Q8IKU1_PLAF7	30 kDa	0	4	0
783	Exonuclease, putative OS=Plasmodium falciparum (isolate 3D7) OX=36329 GN=PF3D7_1362500 PE=4 SV=1	PF3D7_1362500	Q8ID82_PLAF7	87 kDa	1	0	0
784	Aspartate aminotransferase OS=Plasmodium falciparum (isolate 3D7) OX=36329 GN=PF3D7_0204500 PE=1 SV=1	PF3D7_0204500	O96142_PLAF7	47 kDa	0	2	0
785	Structural maintenance of chromosomes protein 3 homolog OS=Plasmodium falciparum (isolate 3D7) OX=36329 GN=PFD0685c PE=1 SV=1	PFD0685c	SMC3_PLAF7	141 kDa	0	1	0
786	Dihydroorotate dehydrogenase (quinone), mitochondrial OS=Plasmodium falciparum (isolate 3D7) OX=36329 GN=PFF0160c PE=1 SV=1	PFF0160c	PYRD_PLAF7	66 kDa	0	1	0
787	Ubiquitin-40S ribosomal protein S27a OS=Homo sapiens GN=RPS27A PE=1 SV=2	RPS27A	RS27A_HUMAN	18 kDa	6	6	2
788	Cytoadherence linked asexual protein 2 OS=Plasmodium falciparum (isolate 3D7) OX=36329 GN=PF3D7_0220800 PE=4 SV=2	PF3D7_0220800	O96279_PLAF7	171 kDa	5	4	0
789	Replication factor C subunit 3, putative OS=Plasmodium falciparum (isolate 3D7) OX=36329 GN=PF3D7_1463200 PE=4 SV=1	PF3D7_1463200	Q8IKK4_PLAF7	39 kDa	2	2	0
790	40S ribosomal protein S21 OS=Plasmodium falciparum (isolate 3D7) OX=36329 GN=PF3D7_1144000 PE=1 SV=1	PF3D7_1144000	Q8IHS5_PLAF7	9 kDa	1	2	0
791	RuvB-like helicase OS=Plasmodium falciparum (isolate 3D7) OX=36329 GN=PF3D7_1106000 PE=3 SV=1	PF3D7_1106000	Q8IIU3_PLAF7	53 kDa	1	2	0
792	Protein serine/threonine kinase-1 OS=Plasmodium falciparum (isolate 3D7) OX=36329 GN=PF3D7_1445400 PE=1 SV=1	PF3D7_1445400	Q8IL19_PLAF7	107 kDa	1	1	0
793	DNA mismatch repair protein PMS1, putative OS=Plasmodium falciparum (isolate 3D7) OX=36329 GN=PF3D7_0726300 PE=4 SV=1	PF3D7_0726300	Q8IBJ3_PLAF7	157 kDa	1	1	0
794	Uncharacterized protein OS=Plasmodium falciparum (isolate 3D7) OX=36329 GN=PF3D7_1310500 PE=4 SV=1	PF3D7_1310500	Q8IEL0_PLAF7	24 kDa	1	2	0
795	Ribosomal protein L37 OS=Plasmodium falciparum (isolate 3D7) OX=36329 GN=PF3D7_0706400 PE=1 SV=1	PF3D7_0706400	C0H4L5_PLAF7	11 kDa	1	2	0
796	Ubiquitin-40S ribosomal protein S27a, putative OS=Plasmodium falciparum (isolate 3D7) OX=36329 GN=PF3D7_1402500 PE=4 SV=1	PF3D7_1402500	Q8IM64_PLAF7	17 kDa	1	1	0
797	Histone H3 OS=Plasmodium falciparum (isolate 3D7) OX=36329 GN=PF3D7_0617900 PE=3 SV=1	PF3D7_0617900	C6KT19_PLAF7	15 kDa	0	1	0
798	40S ribosomal protein S29, putative OS=Plasmodium falciparum (isolate 3D7) OX=36329 GN=PF3D7_0705700 PE=1 SV=1	PF3D7_0705700	C0H4K8_PLAF7	6 kDa	0	1	0
799	Kinesin-like protein OS=Plasmodium falciparum (isolate 3D7) OX=36329 GN=PF3D7_1146700 PE=3 SV=2	PF3D7_1146700	Q8IHQ1_PLAF7	96 kDa	1	1	0
800	DnaJ protein, putative OS=Plasmodium falciparum (isolate 3D7) OX=36329 GN=PF3D7_1473200 PE=4 SV=1	PF3D7_1473200	Q8IKA6_PLAF7	52 kDa	0	2	0
801	Uncharacterized protein OS=Plasmodium falciparum (isolate 3D7) OX=36329 GN=PF3D7_1237900 PE=4 SV=1	PF3D7_1237900	Q8I544_PLAF7	141 kDa	0	2	0
802	UVB-resistance protein UVR8 homologue OS=Plasmodium falciparum (isolate 3D7) OX=36329 GN=PF3D7_1137400 PE=4 SV=1	PF3D7_1137400	Q8IHZ1_PLAF7	48 kDa	0	1	0
803	Phosducin-like protein, putative OS=Plasmodium falciparum (isolate 3D7) OX=36329 GN=PF3D7_1006600 PE=4 SV=1	PF3D7_1006600	Q8IJX5_PLAF7	23 kDa	0	1	0
804	Leucine-rich repeat protein OS=Plasmodium falciparum (isolate 3D7) OX=36329 GN=PF3D7_1032800 PE=4 SV=1	PF3D7_1032800	C6S3E1_PLAF7	37 kDa	0	1	0
805	Mitochondrial phosphate carrier protein OS=Plasmodium falciparum (isolate 3D7) OX=36329 GN=PF3D7_1202200 PE=3 SV=1	PF3D7_1202200	Q8I623_PLAF7	37 kDa	0	1	0
806	U3 small nucleolar RNA-associated protein 21,putative OS=Plasmodium falciparum (isolate 3D7) OX=36329 GN=PF3D7_1357700 PE=4 SV=1	PF3D7_1357700	Q8IDC8_PLAF7	143 kDa	0	1	0
807	E3 ubiquitin-protein ligase, putative OS=Plasmodium falciparum (isolate 3D7) OX=36329 GN=PF3D7_1004300 PE=4 SV=1	PF3D7_1004300	Q8IJZ4_PLAF7	132 kDa	0	1	0
808	Splicing factor 1 OS=Plasmodium falciparum (isolate 3D7) OX=36329 GN=PF3D7_1321700 PE=4 SV=1	PF3D7_1321700	Q8IE99_PLAF7	101 kDa	0	1	0
809	Protein GCN20 OS=Plasmodium falciparum (isolate 3D7) OX=36329 GN=PF3D7_1121700 PE=4 SV=1	PF3D7_1121700	Q8IIE9_PLAF7	95 kDa	0	2	0
810	Uncharacterized protein OS=Plasmodium falciparum (isolate 3D7) OX=36329 GN=PF3D7_0917500 PE=4 SV=1	PF3D7_0917500	Q8I2X8_PLAF7	80 kDa	0	1	0
811	Exosome complex component RRP40, putative OS=Plasmodium falciparum (isolate 3D7) OX=36329 GN=PF3D7_1307000 PE=4 SV=1	PF3D7_1307000	Q8IEP5_PLAF7	28 kDa	0	1	0
812	Elongation factor Tu OS=Plasmodium falciparum (isolate 3D7) OX=36329 GN=PF3D7_1330600 PE=4 SV=1	PF3D7_1330600	Q8IE20_PLAF7	58 kDa	0	2	0
813	Ribose-phosphate pyrophosphokinase, putative OS=Plasmodium falciparum (isolate 3D7) OX=36329 GN=PF3D7_1327800 PE=4 SV=1	PF3D7_1327800	Q8IE40_PLAF7	64 kDa	0	1	0
814	ATP-dependent DNA helicase Q1 OS=Plasmodium falciparum (isolate 3D7) OX=36329 GN=PF3D7_0918600 PE=4 SV=1	PF3D7_0918600	Q8I2W7_PLAF7	86 kDa	2	0	0
815	Malate dehydrogenase OS=Plasmodium falciparum (isolate 3D7) OX=36329 GN=PF3D7_0618500 PE=1 SV=1	PF3D7_0618500	C6KT25_PLAF7	34 kDa	0	1	0
816	Cytoadherence linked asexual protein 8 OS=Plasmodium falciparum (isolate 3D7) OX=36329 GN=PF3D7_0831600 PE=4 SV=1	PF3D7_0831600	A0A143ZVM1_PLAF7	166 kDa	2	4	0
817	Ribosome-interacting GTPase 1, putative OS=Plasmodium falciparum (isolate 3D7) OX=36329 GN=PF3D7_0524400 PE=4 SV=1	PF3D7_0524400	Q8I3M1_PLAF7	41 kDa	0	3	0
818	Prohibitin, putative OS=Plasmodium falciparum (isolate 3D7) OX=36329 GN=PF3D7_0829200 PE=4 SV=1	PF3D7_0829200	Q8IBC3_PLAF7	31 kDa	0	2	0
819	AAR2 protein, putative OS=Plasmodium falciparum (isolate 3D7) OX=36329 GN=PF3D7_1305400 PE=4 SV=1	PF3D7_1305400	Q8IER1_PLAF7	73 kDa	4	0	0
820	Actin-like protein, putative OS=Plasmodium falciparum (isolate 3D7) OX=36329 GN=PF3D7_1110700 PE=3 SV=1	PF3D7_1110700	A0A143ZXR3_PLAF7	42 kDa	0	3	0
821	Glucose-6-phosphate isomerase OS=Plasmodium falciparum (isolate 3D7) OX=36329 GN=PF3D7_1436000 PE=1 SV=1	PF3D7_1436000	Q8ILA4_PLAF7	67 kDa	0	0	3
822	SNAP protein (Soluble N-ethylmaleimide-sensitive factor attachment protein), putative OS=Plasmodium falciparum (isolate 3D7) OX=36329 GN=PF3D7_0509000 PE=4 SV=1	PF3D7_0509000	Q8I0X0_PLAF7	35 kDa	0	3	0
823	Acyl-CoA-binding protein, putative OS=Plasmodium falciparum (isolate 3D7) OX=36329 GN=PF3D7_1119000 PE=4 SV=1	PF3D7_1119000	Q8IIH7_PLAF7	43 kDa	0	3	0
824	Nicotinate phosphoribosyltransferase, putative OS=Plasmodium falciparum (isolate 3D7) OX=36329 GN=PF3D7_0629100 PE=4 SV=1	PF3D7_0629100	C6KTC6_PLAF7	77 kDa	0	1	0
825	OTU-like cysteine protease, putative OS=Plasmodium falciparum (isolate 3D7) OX=36329 GN=PF3D7_1031400.2 PE=4 SV=1	PF3D7_1031400	A0A144A039_PLAF7	113 kDa	1	0	0
826	Knob-associated histidine-rich protein OS=Plasmodium falciparum (isolate 3D7) OX=36329 GN=PF3D7_0202000 PE=4 SV=1	PF3D7_0202000	Q9TY99_PLAF7	71 kDa	0	3	0
827	AAA family ATPase, putative OS=Plasmodium falciparum (isolate 3D7) OX=36329 GN=PF3D7_0806000 PE=4 SV=1	PF3D7_0806000	C0H4S0_PLAF7	146 kDa	1	0	0
828	Uncharacterized protein OS=Plasmodium falciparum (isolate 3D7) OX=36329 GN=PF3D7_1422700 PE=4 SV=1	PF3D7_1422700	Q8ILM6_PLAF7	141 kDa	0	1	0
829	Cysteine proteinase falcipain 3 OS=Plasmodium falciparum (isolate 3D7) OX=36329 GN=PF3D7_1115400 PE=3 SV=1	PF3D7_1115400	Q8IIL0_PLAF7	57 kDa	0	1	0
830	Zinc finger (CCCH type) protein, putative OS=Plasmodium falciparum (isolate 3D7) OX=36329 GN=PF3D7_1315400 PE=4 SV=1	PF3D7_1315400	C0H5B6_PLAF7	48 kDa	0	1	0
831	Cytoadherence linked asexual protein 3.2 OS=Plasmodium falciparum (isolate 3D7) OX=36329 GN=PF3D7_0302200 PE=4 SV=3	PF3D7_0302200	O77309_PLAF7	167 kDa	13	16	0
832	Uncharacterized protein OS=Plasmodium falciparum (isolate 3D7) OX=36329 GN=PF3D7_0727100 PE=4 SV=1	PF3D7_0727100	C0H4P6_PLAF7	127 kDa	1	1	0
833	Uncharacterized protein OS=Plasmodium falciparum (isolate 3D7) OX=36329 GN=PF3D7_1006700 PE=4 SV=2	PF3D7_1006700	Q8IJX4_PLAF7	46 kDa	2	1	0
834	Signal peptidase complex subunit 3, putative OS=Plasmodium falciparum (isolate 3D7) OX=36329 GN=PF3D7_0904400 PE=4 SV=1	PF3D7_0904400	Q8I3A5_PLAF7	22 kDa	1	1	0
835	Vacuolar protein sorting-associated protein 35 OS=Plasmodium falciparum (isolate 3D7) OX=36329 GN=PF3D7_1110500 PE=3 SV=1	PF3D7_1110500	Q8IIQ6_PLAF7	123 kDa	1	1	0
836	Erythrocyte membrane protein 1, PfEMP1 OS=Plasmodium falciparum (isolate 3D7) OX=36329 GN=PF3D7_0421100 PE=4 SV=1	PF3D7_0421100	Q8IFQ4_PLAF7	249 kDa	1	1	0
837	Uncharacterized protein OS=Plasmodium falciparum (isolate 3D7) OX=36329 GN=PF3D7_0630600 PE=4 SV=2	PF3D7_0630600	C6KTE1_PLAF7	110 kDa	0	1	0
838	tRNA m5C-methyltransferase, putative OS=Plasmodium falciparum (isolate 3D7) OX=36329 GN=PF3D7_0704200 PE=3 SV=1	PF3D7_0704200	Q8IC28_PLAF7	141 kDa	0	1	0
839	Splicing factor U2AF small subunit, putative OS=Plasmodium falciparum (isolate 3D7) OX=36329 GN=PF3D7_1119300 PE=4 SV=1	PF3D7_1119300	Q8IIH4_PLAF7	35 kDa	0	2	0
840	CUGBP Elav-like family member 1 OS=Plasmodium falciparum (isolate 3D7) OX=36329 GN=PF3D7_1359400 PE=4 SV=1	PF3D7_1359400	Q8IDB7_PLAF7	57 kDa	1	3	0
841	60S acidic ribosomal protein P1, putative OS=Plasmodium falciparum (isolate 3D7) OX=36329 GN=PF3D7_1103100 PE=3 SV=1	PF3D7_1103100	Q8IIX0_PLAF7	13 kDa	1	0	0
842	Choline-phosphate cytidylyltransferase OS=Plasmodium falciparum (isolate 3D7) OX=36329 GN=PF3D7_1316600 PE=1 SV=1	PF3D7_1316600	Q8IEE9_PLAF7	105 kDa	0	1	0
843	Uncharacterized protein OS=Plasmodium falciparum (isolate 3D7) OX=36329 GN=PF3D7_0806700 PE=4 SV=1	PF3D7_0806700	A0A143ZVL6_PLAF7	308 kDa	1	0	0
844	Ferrodoxin reductase-like protein OS=Plasmodium falciparum (isolate 3D7) OX=36329 GN=PF3D7_0720400 PE=4 SV=1	PF3D7_0720400	Q8IBP8_PLAF7	73 kDa	0	2	0
845	Dna2/nam7 helicase family member, putative OS=Plasmodium falciparum (isolate 3D7) OX=36329 GN=PF3D7_1106700 PE=4 SV=1	PF3D7_1106700	Q8IIT6_PLAF7	120 kDa	0	1	0
846	Alkaline phosphatase, putative OS=Plasmodium falciparum (isolate 3D7) OX=36329 GN=PF3D7_0912400 PE=4 SV=1	PF3D7_0912400	Q8I328_PLAF7	53 kDa	0	0	1
847	V-type proton ATPase subunit OS=Plasmodium falciparum (isolate 3D7) OX=36329 GN=PF3D7_1464700 PE=3 SV=1	PF3D7_1464700	Q8IKJ0_PLAF7	45 kDa	0	0	2
848	Profilin OS=Plasmodium falciparum (isolate 3D7) OX=36329 GN=Pfn PE=3 SV=1	Pfn	PROF_PLAF7	19 kDa	0	3	0
849	Nucleolar GTP-binding protein 1 OS=Plasmodium falciparum (isolate 3D7) OX=36329 GN=PF3D7_0612900 PE=3 SV=1	PF3D7_0612900	C6KSX2_PLAF7	80 kDa	0	2	0
850	SUMO-activating enzyme subunit 2 OS=Plasmodium falciparum (isolate 3D7) OX=36329 GN=PF3D7_1237000 PE=4 SV=1	PF3D7_1237000	Q8I553_PLAF7	81 kDa	0	2	0
851	Serine/threonine protein phosphatase 5 OS=Plasmodium falciparum (isolate 3D7) OX=36329 GN=PF3D7_1355500 PE=4 SV=1	PF3D7_1355500	Q8IDE7_PLAF7	77 kDa	0	2	0
852	Coatomer subunit epsilon, putative OS=Plasmodium falciparum (isolate 3D7) OX=36329 GN=PF3D7_0808400 PE=4 SV=1	PF3D7_0808400	C0H4T1_PLAF7	33 kDa	0	2	0
853	Syntaxin binding protein, putative OS=Plasmodium falciparum (isolate 3D7) OX=36329 GN=PF3D7_0613700 PE=3 SV=1	PF3D7_0613700	C6KSX9_PLAF7	83 kDa	0	3	0
854	26S proteasome regulatory subunit RPN13,putative OS=Plasmodium falciparum (isolate 3D7) OX=36329 GN=PF3D7_1414000 PE=4 SV=2	PF3D7_1414000	Q8ILV5_PLAF7	29 kDa	0	0	0
855	Glycerol-3-phosphate 1-O-acyltransferase OS=Plasmodium falciparum (isolate 3D7) OX=36329 GN=PF3D7_1212500 PE=4 SV=1	PF3D7_1212500	Q8I5S7_PLAF7	67 kDa	0	1	0
856	AP-1 complex subunit mu-1 OS=Plasmodium falciparum (isolate 3D7) OX=36329 GN=PF3D7_1311400 PE=3 SV=1	PF3D7_1311400	Q8IEK4_PLAF7	51 kDa	0	2	0
857	Uncharacterized protein OS=Plasmodium falciparum (isolate 3D7) OX=36329 GN=PF3D7_0727900 PE=4 SV=1	PF3D7_0727900	Q8IBH8_PLAF7	230 kDa	0	1	0
858	Aminomethyltransferase, mitochondrial, putative OS=Plasmodium falciparum (isolate 3D7) OX=36329 GN=PF3D7_1365500 PE=4 SV=1	PF3D7_1365500	Q8I6T0_PLAF7	47 kDa	0	1	0
859	Uncharacterized protein OS=Plasmodium falciparum (isolate 3D7) OX=36329 GN=PF3D7_1107200 PE=4 SV=2	PF3D7_1107200	Q8IIT1_PLAF7	84 kDa	0	1	0
860	ATP-dependent protease ATPase subunit ClpY OS=Plasmodium falciparum (isolate 3D7) OX=36329 GN=PF3D7_0907400 PE=4 SV=1	PF3D7_0907400	Q8I377_PLAF7	106 kDa	0	1	0
861	2-(3-amino-3-carboxypropyl)histidine synthase subunit 1 OS=Plasmodium falciparum (isolate 3D7) OX=36329 GN=PF3D7_1413800 PE=3 SV=1	PF3D7_1413800	Q8ILV7_PLAF7	57 kDa	1	0	0
862	Sec14-like cytosolic factor or phosphatidylinositol/phosphatidylcholine transfer protein,putative OS=Plasmodium falciparum (isolate 3D7) OX=36329 GN=PF3D7_0629900 PE=4 SV=1	PF3D7_0629900	C6KTD4_PLAF7	38 kDa	0	1	0
863	Green fluorescent protein OS=Aequorea victoria GN=GFP PE=1 SV=1	GFP	GFP_AEQVI	27 kDa	0	2	0
864	Small subunit rRNA synthesis-associated protein,putative OS=Plasmodium falciparum (isolate 3D7) OX=36329 GN=PF3D7_1009200 PE=4 SV=1	PF3D7_1009200	Q8IJV3_PLAF7	106 kDa	1	0	0
865	40S ribosomal protein S28e, putative OS=Plasmodium falciparum (isolate 3D7) OX=36329 GN=PF3D7_1461300 PE=1 SV=1	PF3D7_1461300	Q8IKL9_PLAF7	7 kDa	0	2	0
866	Uncharacterized protein OS=Plasmodium falciparum (isolate 3D7) OX=36329 GN=PF3D7_1426600 PE=4 SV=1	PF3D7_1426600	Q8ILJ8_PLAF7	175 kDa	0	1	0
867	Peptidyl-prolyl cis-trans isomerase OS=Plasmodium falciparum (isolate 3D7) OX=36329 GN=PF3D7_0528700 PE=3 SV=1	PF3D7_0528700	Q8I3I0_PLAF7	23 kDa	1	1	0
868	Uncharacterized protein OS=Plasmodium falciparum (isolate 3D7) OX=36329 GN=PF3D7_1149400 PE=4 SV=2	PF3D7_1149400	Q8IHM9_PLAF7	25 kDa	1	1	0
869	CCR4-associated factor 16, putative OS=Plasmodium falciparum (isolate 3D7) OX=36329 GN=PF3D7_1434000 PE=4 SV=2	PF3D7_1434000	Q8ILC3_PLAF7	30 kDa	1	1	0
870	Splicing factor, putative OS=Plasmodium falciparum (isolate 3D7) OX=36329 GN=PF3D7_1123900 PE=4 SV=1	PF3D7_1123900	Q8IIC4_PLAF7	16 kDa	1	1	0
871	Signal recognition particle subunit SRP19 OS=Plasmodium falciparum (isolate 3D7) OX=36329 GN=PF3D7_1216300 PE=4 SV=1	PF3D7_1216300	Q8I5P4_PLAF7	18 kDa	1	1	0
872	High mobility group protein B2 OS=Plasmodium falciparum (isolate 3D7) OX=36329 GN=PF3D7_0817900 PE=1 SV=1	PF3D7_0817900	Q8IB14_PLAF7	12 kDa	1	1	0
873	Translation elongation factor EF-1, subunit alpha, putative OS=Plasmodium falciparum (isolate 3D7) OX=36329 GN=PF3D7_1123400 PE=4 SV=1	PF3D7_1123400	Q8IIC9_PLAF7	63 kDa	0	1	1
874	GPI transamidase component GPI16, putative OS=Plasmodium falciparum (isolate 3D7) OX=36329 GN=PF3D7_1122100 PE=4 SV=2	PF3D7_1122100	Q8IIE5_PLAF7	61 kDa	1	1	0
875	Trafficking protein particle complex subunit 4,putative OS=Plasmodium falciparum (isolate 3D7) OX=36329 GN=PF3D7_0310700 PE=4 SV=2	PF3D7_0310700	O77358_PLAF7	17 kDa	1	0	0
876	Uncharacterized protein OS=Plasmodium falciparum (isolate 3D7) OX=36329 GN=PF3D7_0913400 PE=4 SV=1	PF3D7_0913400	Q8I318_PLAF7	19 kDa	0	1	0
877	Aquaglyceroporin OS=Plasmodium falciparum (isolate 3D7) OX=36329 GN=PF3D7_1132800 PE=3 SV=1	PF3D7_1132800	Q8II36_PLAF7	28 kDa	0	2	0
878	Octaprenyl pyrophosphate synthase OS=Plasmodium falciparum (isolate 3D7) OX=36329 GN=PF3D7_0202700 PE=4 SV=1	PF3D7_0202700	O96130_PLAF7	63 kDa	2	0	0
879	Proteasome subunit beta OS=Plasmodium falciparum (isolate 3D7) OX=36329 GN=PF3D7_1011400 PE=1 SV=1	PF3D7_1011400	Q8IJT1_PLAF7	31 kDa	0	2	0
880	Uncharacterized protein OS=Plasmodium falciparum (isolate 3D7) OX=36329 GN=PF3D7_0409500 PE=4 SV=1	PF3D7_0409500	C0H4A1_PLAF7	47 kDa	0	1	0
881	Peptidyl-tRNA hydrolase 2, putative OS=Plasmodium falciparum (isolate 3D7) OX=36329 GN=PF3D7_0407200 PE=4 SV=2	PF3D7_0407200	Q9U0L4_PLAF7	22 kDa	0	1	0
882	Uncharacterized protein OS=Plasmodium falciparum (isolate 3D7) OX=36329 GN=PF3D7_0319900 PE=4 SV=1	PF3D7_0319900	O97279_PLAF7	36 kDa	0	1	0
883	Uncharacterized protein OS=Plasmodium falciparum (isolate 3D7) OX=36329 GN=PF3D7_1425900 PE=4 SV=2	PF3D7_1425900	Q8ILK4_PLAF7	43 kDa	0	1	0
884	Adenosine-diphosphatase, putative OS=Plasmodium falciparum (isolate 3D7) OX=36329 GN=PF3D7_1322000 PE=3 SV=1	PF3D7_1322000	Q8IE96_PLAF7	66 kDa	0	0	2
885	Dipeptidyl aminopeptidase 1 OS=Plasmodium falciparum (isolate 3D7) OX=36329 GN=PF3D7_1116700 PE=3 SV=1	PF3D7_1116700	A0A144A2G5_PLAF7 (+1)	80 kDa	0	1	0
886	Uncharacterized protein OS=Plasmodium falciparum (isolate 3D7) OX=36329 GN=PF3D7_1202700 PE=4 SV=2	PF3D7_1202700	Q8I618_PLAF7	49 kDa	1	0	0
887	Deoxyhypusine synthase OS=Plasmodium falciparum (isolate 3D7) OX=36329 GN=PF3D7_1412600 PE=4 SV=1	PF3D7_1412600	Q8ILW8_PLAF7	57 kDa	0	1	0
888	Alternative splicing factor ASF-1, putative OS=Plasmodium falciparum (isolate 3D7) OX=36329 GN=PF3D7_1119800 PE=4 SV=1	PF3D7_1119800	Q8IIG9_PLAF7	24 kDa	2	0	0
889	Translation initiation factor eIF-2B subunit alpha, putative OS=Plasmodium falciparum (isolate 3D7) OX=36329 GN=PF3D7_0828500 PE=3 SV=1	PF3D7_0828500	Q8IBB6_PLAF7	40 kDa	0	1	0
890	Armadillo-domain containing rhoptry protein OS=Plasmodium falciparum (isolate 3D7) OX=36329 GN=PF3D7_0414900 PE=4 SV=1	PF3D7_0414900	C0H4A5_PLAF7	31 kDa	0	1	0
891	Proteasome subunit beta OS=Plasmodium falciparum (isolate 3D7) OX=36329 GN=PF3D7_0518300 PE=1 SV=1	PF3D7_0518300	C0H4E8_PLAF7	27 kDa	0	1	0
892	Cell cycle regulator protein, putative OS=Plasmodium falciparum (isolate 3D7) OX=36329 GN=PF3D7_0529500 PE=4 SV=1	PF3D7_0529500	Q8I3H2_PLAF7	20 kDa	0	2	0
893	Uncharacterized protein OS=Plasmodium falciparum (isolate 3D7) OX=36329 GN=PF3D7_1234500 PE=4 SV=1	PF3D7_1234500	Q8I577_PLAF7	47 kDa	0	1	0
894	Trafficking protein particle complex subunit 2,putative OS=Plasmodium falciparum (isolate 3D7) OX=36329 GN=PF3D7_1332300 PE=4 SV=1	PF3D7_1332300	Q8IE05_PLAF7	19 kDa	1	0	0
895	DNA-directed RNA polymerase III subunit RPC6 OS=Plasmodium falciparum (isolate 3D7) OX=36329 GN=PF3D7_1421400 PE=3 SV=1	PF3D7_1421400	A0A144A2J0_PLAF7	34 kDa	1	0	0
896	Eukaryotic translation initiation factor 3 subunit K OS=Plasmodium falciparum (isolate 3D7) OX=36329 GN=PF3D7_0310600.1 PE=3 SV=1	PF3D7_0310600	Q9NFE6_PLAF7	28 kDa	1	0	0
897	Uncharacterized protein OS=Plasmodium falciparum (isolate 3D7) OX=36329 GN=PF3D7_0411100 PE=4 SV=1	PF3D7_0411100	Q9U0H7_PLAF7	24 kDa	1	0	0
898	RNA helicase OS=Plasmodium falciparum (isolate 3D7) OX=36329 GN=PF3D7_0630900 PE=3 SV=1	PF3D7_0630900	C6KTE4_PLAF7	69 kDa	0	1	0
899	Activator of Hsp90 ATPase OS=Plasmodium falciparum (isolate 3D7) OX=36329 GN=PF3D7_0306200 PE=4 SV=3	PF3D7_0306200	O97244_PLAF7	42 kDa	0	1	0
900	Protein transport protein SEC22 OS=Plasmodium falciparum (isolate 3D7) OX=36329 GN=PF3D7_0320100 PE=3 SV=2	PF3D7_0320100	O97323_PLAF7	26 kDa	0	1	0
901	Nuclear cap-binding protein subunit 2 OS=Plasmodium falciparum (isolate 3D7) OX=36329 GN=PF3D7_0415500 PE=3 SV=1	PF3D7_0415500	Q8I1T2_PLAF7	28 kDa	0	1	0
902	Uncharacterized protein OS=Plasmodium falciparum (isolate 3D7) OX=36329 GN=PF3D7_0109700 PE=3 SV=2	PF3D7_0109700	Q8I247_PLAF7	22 kDa	0	1	0
903	GPN-loop GTPase 2 OS=Plasmodium falciparum (isolate 3D7) OX=36329 GN=PF3D7_0917700 PE=3 SV=1	PF3D7_0917700	Q8I2X6_PLAF7	42 kDa	0	1	0
904	Subunit of proteaseome activator complex,putative OS=Plasmodium falciparum (isolate 3D7) OX=36329 GN=PF3D7_0907700 PE=4 SV=1	PF3D7_0907700	Q8I374_PLAF7	33 kDa	0	1	0
905	Eukaryotic translation initiation factor 5A OS=Plasmodium falciparum (isolate 3D7) OX=36329 GN=PF3D7_1204300 PE=3 SV=1	PF3D7_1204300	Q8I603_PLAF7	18 kDa	0	1	0
906	Uncharacterized protein OS=Plasmodium falciparum (isolate 3D7) OX=36329 GN=PF3D7_0721100 PE=4 SV=1	PF3D7_0721100	Q8IBP0_PLAF7	29 kDa	0	1	0
907	Uncharacterized protein OS=Plasmodium falciparum (isolate 3D7) OX=36329 GN=PF3D7_1317400 PE=4 SV=1	PF3D7_1317400	Q8IEE2_PLAF7	23 kDa	0	1	0
908	Methyltransferase, putative OS=Plasmodium falciparum (isolate 3D7) OX=36329 GN=PF3D7_1142700 PE=4 SV=1	PF3D7_1142700	Q8IHT8_PLAF7	72 kDa	0	1	0
909	Succinate--CoA ligase [ADP-forming] subunit alpha, mitochondrial OS=Plasmodium falciparum (isolate 3D7) OX=36329 GN=PF3D7_1108500 PE=3 SV=2	PF3D7_1108500	Q8IIR8_PLAF7	35 kDa	0	1	0
910	Pre-rRNA-processing protein PNO1, putative OS=Plasmodium falciparum (isolate 3D7) OX=36329 GN=PF3D7_1469300 PE=4 SV=1	PF3D7_1469300	Q8IKE4_PLAF7	30 kDa	0	1	0
911	60S ribosome subunit biogenesis protein NIP7 homolog OS=Plasmodium falciparum (isolate 3D7) OX=36329 GN=PF3D7_1466700 PE=3 SV=2	PF3D7_1466700	Q8IKH0_PLAF7	20 kDa	0	1	0
912	Inner membrane complex sub-compartment protein 3 OS=Plasmodium falciparum (isolate 3D7) OX=36329 GN=PF3D7_1460600 PE=4 SV=1	PF3D7_1460600	Q8IKM6_PLAF7	17 kDa	0	1	0
913	Uncharacterized protein OS=Plasmodium falciparum (isolate 3D7) OX=36329 GN=PF3D7_1432800 PE=4 SV=1	PF3D7_1432800	Q8ILD4_PLAF7	86 kDa	0	1	0
914	Uncharacterized protein OS=Plasmodium falciparum (isolate 3D7) OX=36329 GN=PF3D7_1411100.1 PE=4 SV=2	PF3D7_1411100	Q8ILY4_PLAF7	44 kDa	0	1	0
915	Dolichol-phosphate mannosyltransferase subunit 1 OS=Plasmodium falciparum (isolate 3D7) OX=36329 GN=PF3D7_1141600 PE=3 SV=1	PF3D7_1141600	Q8IHU9_PLAF7	30 kDa	0	1	0
916	Plasmoredoxin OS=Plasmodium falciparum (isolate 3D7) OX=36329 GN=PF3D7_0303600 PE=4 SV=1	PF3D7_0303600	Q8I224_PLAF7	22 kDa	0	0	1
917	YTH domain-containing protein, putative OS=Plasmodium falciparum (isolate 3D7) OX=36329 GN=PF3D7_0309800 PE=4 SV=2	PF3D7_0309800	O77335_PLAF7	33 kDa	0	1	0

## Sheet: Peptides identified
MS/MS sample name	Protein name	Protein accession numbers	Protein identification probability	Exclusive unique peptide count	Exclusive unique spectrum count	Total spectrum count	Percentage of total spectra	Percentage sequence coverage	Peptide sequence
FLAG-HsNedd8-VS	T-complex protein 1 subunit delta OS=Plasmodium falciparum (isolate 3D7) OX=36329 GN=PF3D7_1357800 PE=3 SV=1	C0H5I7_PLAF7	1	9	9	14	0.00201	0.198	ASNNLMLDEAER
FLAG-HsNedd8-VS	T-complex protein 1 subunit delta OS=Plasmodium falciparum (isolate 3D7) OX=36329 GN=PF3D7_1357800 PE=3 SV=1	C0H5I7_PLAF7	1	9	9	14	0.00201	0.198	AVLPGGAAPEMELSQK
FLAG-HsNedd8-VS	T-complex protein 1 subunit delta OS=Plasmodium falciparum (isolate 3D7) OX=36329 GN=PF3D7_1357800 PE=3 SV=1	C0H5I7_PLAF7	1	9	9	14	0.00201	0.198	DIDREDIEFISK
FLAG-HsNedd8-VS	T-complex protein 1 subunit delta OS=Plasmodium falciparum (isolate 3D7) OX=36329 GN=PF3D7_1357800 PE=3 SV=1	C0H5I7_PLAF7	1	9	9	14	0.00201	0.198	ISESFFEASLK
FLAG-HsNedd8-VS	T-complex protein 1 subunit delta OS=Plasmodium falciparum (isolate 3D7) OX=36329 GN=PF3D7_1357800 PE=3 SV=1	C0H5I7_PLAF7	1	9	9	14	0.00201	0.198	ITDINKDTNVDLNNVR
FLAG-HsNedd8-VS	T-complex protein 1 subunit delta OS=Plasmodium falciparum (isolate 3D7) OX=36329 GN=PF3D7_1357800 PE=3 SV=1	C0H5I7_PLAF7	1	9	9	14	0.00201	0.198	LATETVMMILK
FLAG-HsNedd8-VS	T-complex protein 1 subunit delta OS=Plasmodium falciparum (isolate 3D7) OX=36329 GN=PF3D7_1357800 PE=3 SV=1	C0H5I7_PLAF7	1	9	9	14	0.00201	0.198	LYQWANTLK
FLAG-HsNedd8-VS	T-complex protein 1 subunit delta OS=Plasmodium falciparum (isolate 3D7) OX=36329 GN=PF3D7_1357800 PE=3 SV=1	C0H5I7_PLAF7	1	9	9	14	0.00201	0.198	NTISVLLR
FLAG-HsNedd8-VS	T-complex protein 1 subunit delta OS=Plasmodium falciparum (isolate 3D7) OX=36329 GN=PF3D7_1357800 PE=3 SV=1	C0H5I7_PLAF7	1	9	9	14	0.00201	0.198	TDMDNTVVVK
FLAG-HsNedd8-VS	Pyruvate kinase OS=Plasmodium falciparum (isolate 3D7) OX=36329 GN=PF3D7_0626800 PE=1 SV=1	C6KTA4_PLAF7	1	21	29	49	0.00703	0.607	AEVTDVANAVLDGTDCVMLSGETAGGK
FLAG-HsNedd8-VS	Pyruvate kinase OS=Plasmodium falciparum (isolate 3D7) OX=36329 GN=PF3D7_0626800 PE=1 SV=1	C6KTA4_PLAF7	1	21	29	49	0.00703	0.607	AQELRPNCLLGMLLDTK
FLAG-HsNedd8-VS	Pyruvate kinase OS=Plasmodium falciparum (isolate 3D7) OX=36329 GN=PF3D7_0626800 PE=1 SV=1	C6KTA4_PLAF7	1	21	29	49	0.00703	0.607	AQELRPNCLLGMLLDTKGPEIR
FLAG-HsNedd8-VS	Pyruvate kinase OS=Plasmodium falciparum (isolate 3D7) OX=36329 GN=PF3D7_0626800 PE=1 SV=1	C6KTA4_PLAF7	1	21	29	49	0.00703	0.607	CNLQGKPIITATQMLESMTK
FLAG-HsNedd8-VS	Pyruvate kinase OS=Plasmodium falciparum (isolate 3D7) OX=36329 GN=PF3D7_0626800 PE=1 SV=1	C6KTA4_PLAF7	1	21	29	49	0.00703	0.607	EEVSGGTNLMK
FLAG-HsNedd8-VS	Pyruvate kinase OS=Plasmodium falciparum (isolate 3D7) OX=36329 GN=PF3D7_0626800 PE=1 SV=1	C6KTA4_PLAF7	1	21	29	49	0.00703	0.607	FPVEAVTIMSK
FLAG-HsNedd8-VS	Pyruvate kinase OS=Plasmodium falciparum (isolate 3D7) OX=36329 GN=PF3D7_0626800 PE=1 SV=1	C6KTA4_PLAF7	1	21	29	49	0.00703	0.607	GDLGMEISPEK
FLAG-HsNedd8-VS	Pyruvate kinase OS=Plasmodium falciparum (isolate 3D7) OX=36329 GN=PF3D7_0626800 PE=1 SV=1	C6KTA4_PLAF7	1	21	29	49	0.00703	0.607	IENIEGIIHFDK
FLAG-HsNedd8-VS	Pyruvate kinase OS=Plasmodium falciparum (isolate 3D7) OX=36329 GN=PF3D7_0626800 PE=1 SV=1	C6KTA4_PLAF7	1	21	29	49	0.00703	0.607	ILAESDGIMIAR
FLAG-HsNedd8-VS	Pyruvate kinase OS=Plasmodium falciparum (isolate 3D7) OX=36329 GN=PF3D7_0626800 PE=1 SV=1	C6KTA4_PLAF7	1	21	29	49	0.00703	0.607	LIDAGMDICR
FLAG-HsNedd8-VS	Pyruvate kinase OS=Plasmodium falciparum (isolate 3D7) OX=36329 GN=PF3D7_0626800 PE=1 SV=1	C6KTA4_PLAF7	1	21	29	49	0.00703	0.607	LPQSVKPGNIILIADGSVSCK
FLAG-HsNedd8-VS	Pyruvate kinase OS=Plasmodium falciparum (isolate 3D7) OX=36329 GN=PF3D7_0626800 PE=1 SV=1	C6KTA4_PLAF7	1	21	29	49	0.00703	0.607	LVTDYEFLGDETCIACSYK
FLAG-HsNedd8-VS	Pyruvate kinase OS=Plasmodium falciparum (isolate 3D7) OX=36329 GN=PF3D7_0626800 PE=1 SV=1	C6KTA4_PLAF7	1	21	29	49	0.00703	0.607	NMNLPNVK
FLAG-HsNedd8-VS	Pyruvate kinase OS=Plasmodium falciparum (isolate 3D7) OX=36329 GN=PF3D7_0626800 PE=1 SV=1	C6KTA4_PLAF7	1	21	29	49	0.00703	0.607	NSAAGASMQSAANITLR
FLAG-HsNedd8-VS	Pyruvate kinase OS=Plasmodium falciparum (isolate 3D7) OX=36329 GN=PF3D7_0626800 PE=1 SV=1	C6KTA4_PLAF7	1	21	29	49	0.00703	0.607	QILEPNNVNLR
FLAG-HsNedd8-VS	Pyruvate kinase OS=Plasmodium falciparum (isolate 3D7) OX=36329 GN=PF3D7_0626800 PE=1 SV=1	C6KTA4_PLAF7	1	21	29	49	0.00703	0.607	SAVETAESIQASLIIALTETGYTAR
FLAG-HsNedd8-VS	Pyruvate kinase OS=Plasmodium falciparum (isolate 3D7) OX=36329 GN=PF3D7_0626800 PE=1 SV=1	C6KTA4_PLAF7	1	21	29	49	0.00703	0.607	VDLPIISEK
FLAG-HsNedd8-VS	Pyruvate kinase OS=Plasmodium falciparum (isolate 3D7) OX=36329 GN=PF3D7_0626800 PE=1 SV=1	C6KTA4_PLAF7	1	21	29	49	0.00703	0.607	VGDSVIAIHGIK
FLAG-HsNedd8-VS	Pyruvate kinase OS=Plasmodium falciparum (isolate 3D7) OX=36329 GN=PF3D7_0626800 PE=1 SV=1	C6KTA4_PLAF7	1	21	29	49	0.00703	0.607	VGSFQGTDIVIR
FLAG-HsNedd8-VS	Pyruvate kinase OS=Plasmodium falciparum (isolate 3D7) OX=36329 GN=PF3D7_0626800 PE=1 SV=1	C6KTA4_PLAF7	1	21	29	49	0.00703	0.607	VLETHEDHVITEVLNSAVIGER
FLAG-HsNedd8-VS	Pyruvate kinase OS=Plasmodium falciparum (isolate 3D7) OX=36329 GN=PF3D7_0626800 PE=1 SV=1	C6KTA4_PLAF7	1	21	29	49	0.00703	0.607	YKPSCTILALSASDSTVK
FLAG-HsNedd8-VS	Plasmoredoxin OS=Plasmodium falciparum (isolate 3D7) OX=36329 GN=PF3D7_0303600 PE=4 SV=1	Q8I224_PLAF7	0.952	1	1	1	0.000143	0.067	TYPNDKTAEYEK
FLAG-HsNedd8-VS	Elongation factor 1-alpha OS=Plasmodium falciparum (isolate 3D7) OX=36329 GN=PF3D7_1357000 PE=3 SV=1	Q8I0P6_PLAF7	1	26	36	62	0.0089	0.535	AGMVLNFAPSAVVSECK
FLAG-HsNedd8-VS	Elongation factor 1-alpha OS=Plasmodium falciparum (isolate 3D7) OX=36329 GN=PF3D7_1357000 PE=3 SV=1	Q8I0P6_PLAF7	1	26	36	62	0.0089	0.535	EHALLAFTLGVK
FLAG-HsNedd8-VS	Elongation factor 1-alpha OS=Plasmodium falciparum (isolate 3D7) OX=36329 GN=PF3D7_1357000 PE=3 SV=1	Q8I0P6_PLAF7	1	26	36	62	0.0089	0.535	EVLEEARPGDNIGFNVK
FLAG-HsNedd8-VS	Elongation factor 1-alpha OS=Plasmodium falciparum (isolate 3D7) OX=36329 GN=PF3D7_1357000 PE=3 SV=1	Q8I0P6_PLAF7	1	26	36	62	0.0089	0.535	FEKESAEMGK
FLAG-HsNedd8-VS	Elongation factor 1-alpha OS=Plasmodium falciparum (isolate 3D7) OX=36329 GN=PF3D7_1357000 PE=3 SV=1	Q8I0P6_PLAF7	1	26	36	62	0.0089	0.535	FTAQVIILNHPGEIK
FLAG-HsNedd8-VS	Elongation factor 1-alpha OS=Plasmodium falciparum (isolate 3D7) OX=36329 GN=PF3D7_1357000 PE=3 SV=1	Q8I0P6_PLAF7	1	26	36	62	0.0089	0.535	GITIDIALWK
FLAG-HsNedd8-VS	Elongation factor 1-alpha OS=Plasmodium falciparum (isolate 3D7) OX=36329 GN=PF3D7_1357000 PE=3 SV=1	Q8I0P6_PLAF7	1	26	36	62	0.0089	0.535	GYVASDTK
FLAG-HsNedd8-VS	Elongation factor 1-alpha OS=Plasmodium falciparum (isolate 3D7) OX=36329 GN=PF3D7_1357000 PE=3 SV=1	Q8I0P6_PLAF7	1	26	36	62	0.0089	0.535	GYVASDTKNEPAK
FLAG-HsNedd8-VS	Elongation factor 1-alpha OS=Plasmodium falciparum (isolate 3D7) OX=36329 GN=PF3D7_1357000 PE=3 SV=1	Q8I0P6_PLAF7	1	26	36	62	0.0089	0.535	IGGIGTVPVGR
FLAG-HsNedd8-VS	Elongation factor 1-alpha OS=Plasmodium falciparum (isolate 3D7) OX=36329 GN=PF3D7_1357000 PE=3 SV=1	Q8I0P6_PLAF7	1	26	36	62	0.0089	0.535	IPLQGVYK
FLAG-HsNedd8-VS	Elongation factor 1-alpha OS=Plasmodium falciparum (isolate 3D7) OX=36329 GN=PF3D7_1357000 PE=3 SV=1	Q8I0P6_PLAF7	1	26	36	62	0.0089	0.535	KEPGAVTAK
FLAG-HsNedd8-VS	Elongation factor 1-alpha OS=Plasmodium falciparum (isolate 3D7) OX=36329 GN=PF3D7_1357000 PE=3 SV=1	Q8I0P6_PLAF7	1	26	36	62	0.0089	0.535	KPMVVETFTEYPPLGR
FLAG-HsNedd8-VS	Elongation factor 1-alpha OS=Plasmodium falciparum (isolate 3D7) OX=36329 GN=PF3D7_1357000 PE=3 SV=1	Q8I0P6_PLAF7	1	26	36	62	0.0089	0.535	KVGYQADKVDFIPISGFEGDNLIEK
FLAG-HsNedd8-VS	Elongation factor 1-alpha OS=Plasmodium falciparum (isolate 3D7) OX=36329 GN=PF3D7_1357000 PE=3 SV=1	Q8I0P6_PLAF7	1	26	36	62	0.0089	0.535	QIVVGVNK
FLAG-HsNedd8-VS	Elongation factor 1-alpha OS=Plasmodium falciparum (isolate 3D7) OX=36329 GN=PF3D7_1357000 PE=3 SV=1	Q8I0P6_PLAF7	1	26	36	62	0.0089	0.535	QIVVGVNKMDTVK
FLAG-HsNedd8-VS	Elongation factor 1-alpha OS=Plasmodium falciparum (isolate 3D7) OX=36329 GN=PF3D7_1357000 PE=3 SV=1	Q8I0P6_PLAF7	1	26	36	62	0.0089	0.535	QTIAVGIIK
FLAG-HsNedd8-VS	Elongation factor 1-alpha OS=Plasmodium falciparum (isolate 3D7) OX=36329 GN=PF3D7_1357000 PE=3 SV=1	Q8I0P6_PLAF7	1	26	36	62	0.0089	0.535	RGYVASDTK
FLAG-HsNedd8-VS	Elongation factor 1-alpha OS=Plasmodium falciparum (isolate 3D7) OX=36329 GN=PF3D7_1357000 PE=3 SV=1	Q8I0P6_PLAF7	1	26	36	62	0.0089	0.535	RGYVASDTKNEPAK
FLAG-HsNedd8-VS	Elongation factor 1-alpha OS=Plasmodium falciparum (isolate 3D7) OX=36329 GN=PF3D7_1357000 PE=3 SV=1	Q8I0P6_PLAF7	1	26	36	62	0.0089	0.535	SGDSALVSLEPK
FLAG-HsNedd8-VS	Elongation factor 1-alpha OS=Plasmodium falciparum (isolate 3D7) OX=36329 GN=PF3D7_1357000 PE=3 SV=1	Q8I0P6_PLAF7	1	26	36	62	0.0089	0.535	SVEKKEPGAVTAK
FLAG-HsNedd8-VS	Elongation factor 1-alpha OS=Plasmodium falciparum (isolate 3D7) OX=36329 GN=PF3D7_1357000 PE=3 SV=1	Q8I0P6_PLAF7	1	26	36	62	0.0089	0.535	SVEMHKEVLEEARPGDNIGFNVK
FLAG-HsNedd8-VS	Elongation factor 1-alpha OS=Plasmodium falciparum (isolate 3D7) OX=36329 GN=PF3D7_1357000 PE=3 SV=1	Q8I0P6_PLAF7	1	26	36	62	0.0089	0.535	TLIEALDTMEPPK
FLAG-HsNedd8-VS	Elongation factor 1-alpha OS=Plasmodium falciparum (isolate 3D7) OX=36329 GN=PF3D7_1357000 PE=3 SV=1	Q8I0P6_PLAF7	1	26	36	62	0.0089	0.535	VDFIPISGFEGDNLIEK
FLAG-HsNedd8-VS	Elongation factor 1-alpha OS=Plasmodium falciparum (isolate 3D7) OX=36329 GN=PF3D7_1357000 PE=3 SV=1	Q8I0P6_PLAF7	1	26	36	62	0.0089	0.535	VGYQADKVDFIPISGFEGDNLIEK
FLAG-HsNedd8-VS	Elongation factor 1-alpha OS=Plasmodium falciparum (isolate 3D7) OX=36329 GN=PF3D7_1357000 PE=3 SV=1	Q8I0P6_PLAF7	1	26	36	62	0.0089	0.535	YFFTVIDAPGHK
FLAG-HsNedd8-VS	Elongation factor 1-alpha OS=Plasmodium falciparum (isolate 3D7) OX=36329 GN=PF3D7_1357000 PE=3 SV=1	Q8I0P6_PLAF7	1	26	36	62	0.0089	0.535	YFFTVIDAPGHKDFIK
FLAG-HsNedd8-VS	Uncharacterized protein OS=Plasmodium falciparum (isolate 3D7) OX=36329 GN=PF3D7_1141700 PE=4 SV=1	Q8IHU8_PLAF7	0.979	1	1	2	0.000287	0.0319	GVYGSEIEIK
FLAG-HsNedd8-VS	Tudor staphylococcal nuclease OS=Plasmodium falciparum (isolate 3D7) OX=36329 GN=PF3D7_1136300 PE=4 SV=1	Q8II01_PLAF7	0.844	1	1	1	0.000143	0.0109	INNISGNENALR
FLAG-HsNedd8-VS	26S protease regulatory subunit 8, putative OS=Plasmodium falciparum (isolate 3D7) OX=36329 GN=PF3D7_1248900 PE=3 SV=1	Q8I4U5_PLAF7	1	3	3	10	0.00143	0.133	GVLLYGPPGTGK
FLAG-HsNedd8-VS	26S protease regulatory subunit 8, putative OS=Plasmodium falciparum (isolate 3D7) OX=36329 GN=PF3D7_1248900 PE=3 SV=1	Q8I4U5_PLAF7	1	3	3	10	0.00143	0.133	IATDMNNCSGAEVK
FLAG-HsNedd8-VS	26S protease regulatory subunit 8, putative OS=Plasmodium falciparum (isolate 3D7) OX=36329 GN=PF3D7_1248900 PE=3 SV=1	Q8I4U5_PLAF7	1	3	3	10	0.00143	0.133	IDILDEALLRPGR
FLAG-HsNedd8-VS	26S protease regulatory subunit 8, putative OS=Plasmodium falciparum (isolate 3D7) OX=36329 GN=PF3D7_1248900 PE=3 SV=1	Q8I4U5_PLAF7	1	3	3	10	0.00143	0.133	IEEYESIINK
FLAG-HsNedd8-VS	26S protease regulatory subunit 8, putative OS=Plasmodium falciparum (isolate 3D7) OX=36329 GN=PF3D7_1248900 PE=3 SV=1	Q8I4U5_PLAF7	1	3	3	10	0.00143	0.133	VSGSELVQK
FLAG-HsNedd8-VS	Receptor for activated c kinase OS=Plasmodium falciparum (isolate 3D7) OX=36329 GN=PF3D7_0826700 PE=4 SV=1	Q8IBA0_PLAF7	1	8	9	17	0.00244	0.424	FSPSPNQAIIVSCGWDK
FLAG-HsNedd8-VS	Receptor for activated c kinase OS=Plasmodium falciparum (isolate 3D7) OX=36329 GN=PF3D7_0826700 PE=4 SV=1	Q8IBA0_PLAF7	1	8	9	17	0.00244	0.424	GVLEGGHSDWVTSVSTPTDPK
FLAG-HsNedd8-VS	Receptor for activated c kinase OS=Plasmodium falciparum (isolate 3D7) OX=36329 GN=PF3D7_0826700 PE=4 SV=1	Q8IBA0_PLAF7	1	8	9	17	0.00244	0.424	LIISEIYPVK
FLAG-HsNedd8-VS	Receptor for activated c kinase OS=Plasmodium falciparum (isolate 3D7) OX=36329 GN=PF3D7_0826700 PE=4 SV=1	Q8IBA0_PLAF7	1	8	9	17	0.00244	0.424	LIVWNINTDDDSGEIGTAK
FLAG-HsNedd8-VS	Receptor for activated c kinase OS=Plasmodium falciparum (isolate 3D7) OX=36329 GN=PF3D7_0826700 PE=4 SV=1	Q8IBA0_PLAF7	1	8	9	17	0.00244	0.424	LWNTLAQCK
FLAG-HsNedd8-VS	Receptor for activated c kinase OS=Plasmodium falciparum (isolate 3D7) OX=36329 GN=PF3D7_0826700 PE=4 SV=1	Q8IBA0_PLAF7	1	8	9	17	0.00244	0.424	NLEGHTGVLNTVTISPDGSLCASGGK
FLAG-HsNedd8-VS	Receptor for activated c kinase OS=Plasmodium falciparum (isolate 3D7) OX=36329 GN=PF3D7_0826700 PE=4 SV=1	Q8IBA0_PLAF7	1	8	9	17	0.00244	0.424	SFIGHTSDVFSVSFSPDNR
FLAG-HsNedd8-VS	Receptor for activated c kinase OS=Plasmodium falciparum (isolate 3D7) OX=36329 GN=PF3D7_0826700 PE=4 SV=1	Q8IBA0_PLAF7	1	8	9	17	0.00244	0.424	YTITDQQHTDWITCVR
FLAG-HsNedd8-VS	Bifunctional dihydrofolate reductase-thymidylate synthase OS=Plasmodium falciparum (isolate 3D7) OX=36329 GN=PF3D7_0417200 PE=3 SV=1	Q8I1R6_PLAF7	0.832	1	1	2	0.000287	0.0132	TGVGVLSK
FLAG-HsNedd8-VS	T-complex protein 1 subunit alpha OS=Plasmodium falciparum (isolate 3D7) OX=36329 GN=PF3D7_1132200 PE=3 SV=1	Q8II43_PLAF7	1	11	13	24	0.00344	0.239	ASQAMPTVIK
FLAG-HsNedd8-VS	T-complex protein 1 subunit alpha OS=Plasmodium falciparum (isolate 3D7) OX=36329 GN=PF3D7_1132200 PE=3 SV=1	Q8II43_PLAF7	1	11	13	24	0.00344	0.239	FATEATITILR
FLAG-HsNedd8-VS	T-complex protein 1 subunit alpha OS=Plasmodium falciparum (isolate 3D7) OX=36329 GN=PF3D7_1132200 PE=3 SV=1	Q8II43_PLAF7	1	11	13	24	0.00344	0.239	FISYESDYFAK
FLAG-HsNedd8-VS	T-complex protein 1 subunit alpha OS=Plasmodium falciparum (isolate 3D7) OX=36329 GN=PF3D7_1132200 PE=3 SV=1	Q8II43_PLAF7	1	11	13	24	0.00344	0.239	GANDFVLDEMQR
FLAG-HsNedd8-VS	T-complex protein 1 subunit alpha OS=Plasmodium falciparum (isolate 3D7) OX=36329 GN=PF3D7_1132200 PE=3 SV=1	Q8II43_PLAF7	1	11	13	24	0.00344	0.239	IAFLDFPLK
FLAG-HsNedd8-VS	T-complex protein 1 subunit alpha OS=Plasmodium falciparum (isolate 3D7) OX=36329 GN=PF3D7_1132200 PE=3 SV=1	Q8II43_PLAF7	1	11	13	24	0.00344	0.239	ILALNASYDSIDLVCK
FLAG-HsNedd8-VS	T-complex protein 1 subunit alpha OS=Plasmodium falciparum (isolate 3D7) OX=36329 GN=PF3D7_1132200 PE=3 SV=1	Q8II43_PLAF7	1	11	13	24	0.00344	0.239	LTLSSIDGTEK
FLAG-HsNedd8-VS	T-complex protein 1 subunit alpha OS=Plasmodium falciparum (isolate 3D7) OX=36329 GN=PF3D7_1132200 PE=3 SV=1	Q8II43_PLAF7	1	11	13	24	0.00344	0.239	MVANAIQSVK
FLAG-HsNedd8-VS	T-complex protein 1 subunit alpha OS=Plasmodium falciparum (isolate 3D7) OX=36329 GN=PF3D7_1132200 PE=3 SV=1	Q8II43_PLAF7	1	11	13	24	0.00344	0.239	TANVTAVQAISNILK
FLAG-HsNedd8-VS	T-complex protein 1 subunit alpha OS=Plasmodium falciparum (isolate 3D7) OX=36329 GN=PF3D7_1132200 PE=3 SV=1	Q8II43_PLAF7	1	11	13	24	0.00344	0.239	VSNLGKDVIINIAK
FLAG-HsNedd8-VS	T-complex protein 1 subunit alpha OS=Plasmodium falciparum (isolate 3D7) OX=36329 GN=PF3D7_1132200 PE=3 SV=1	Q8II43_PLAF7	1	11	13	24	0.00344	0.239	YFVEAGAIAVR
FLAG-HsNedd8-VS	Copper-transporting ATPase OS=Plasmodium falciparum (isolate 3D7) OX=36329 GN=PF3D7_0904900 PE=4 SV=2	Q8I3A0_PLAF7	0.998	1	1	1	0.000143	0.00389	VVDSYGVIER
FLAG-HsNedd8-VS	Glyceraldehyde-3-phosphate dehydrogenase OS=Plasmodium falciparum (isolate 3D7) OX=36329 GN=PF3D7_1462800 PE=3 SV=1	Q8IKK7_PLAF7	1	24	41	86	0.0123	0.84	AGLALNDNFFK
FLAG-HsNedd8-VS	Glyceraldehyde-3-phosphate dehydrogenase OS=Plasmodium falciparum (isolate 3D7) OX=36329 GN=PF3D7_1462800 PE=3 SV=1	Q8IKK7_PLAF7	1	24	41	86	0.0123	0.84	CALSNIIPASTGAAK
FLAG-HsNedd8-VS	Glyceraldehyde-3-phosphate dehydrogenase OS=Plasmodium falciparum (isolate 3D7) OX=36329 GN=PF3D7_1462800 PE=3 SV=1	Q8IKK7_PLAF7	1	24	41	86	0.0123	0.84	CQVDVVCESTGVFLTK
FLAG-HsNedd8-VS	Glyceraldehyde-3-phosphate dehydrogenase OS=Plasmodium falciparum (isolate 3D7) OX=36329 GN=PF3D7_1462800 PE=3 SV=1	Q8IKK7_PLAF7	1	24	41	86	0.0123	0.84	DIEVVAINDPFMDLNHLCYLLK
FLAG-HsNedd8-VS	Glyceraldehyde-3-phosphate dehydrogenase OS=Plasmodium falciparum (isolate 3D7) OX=36329 GN=PF3D7_1462800 PE=3 SV=1	Q8IKK7_PLAF7	1	24	41	86	0.0123	0.84	DPSQIPWGK
FLAG-HsNedd8-VS	Glyceraldehyde-3-phosphate dehydrogenase OS=Plasmodium falciparum (isolate 3D7) OX=36329 GN=PF3D7_1462800 PE=3 SV=1	Q8IKK7_PLAF7	1	24	41	86	0.0123	0.84	ELASSHLK
FLAG-HsNedd8-VS	Glyceraldehyde-3-phosphate dehydrogenase OS=Plasmodium falciparum (isolate 3D7) OX=36329 GN=PF3D7_1462800 PE=3 SV=1	Q8IKK7_PLAF7	1	24	41	86	0.0123	0.84	FGIVEGLMTTVHASTANQLVVDGPSK
FLAG-HsNedd8-VS	Glyceraldehyde-3-phosphate dehydrogenase OS=Plasmodium falciparum (isolate 3D7) OX=36329 GN=PF3D7_1462800 PE=3 SV=1	Q8IKK7_PLAF7	1	24	41	86	0.0123	0.84	GILGYTEDEVVSQDFVHDNR
FLAG-HsNedd8-VS	Glyceraldehyde-3-phosphate dehydrogenase OS=Plasmodium falciparum (isolate 3D7) OX=36329 GN=PF3D7_1462800 PE=3 SV=1	Q8IKK7_PLAF7	1	24	41	86	0.0123	0.84	KVIMSAPPK
FLAG-HsNedd8-VS	Glyceraldehyde-3-phosphate dehydrogenase OS=Plasmodium falciparum (isolate 3D7) OX=36329 GN=PF3D7_1462800 PE=3 SV=1	Q8IKK7_PLAF7	1	24	41	86	0.0123	0.84	KVSVFAEKDPSQIPWGK
FLAG-HsNedd8-VS	Glyceraldehyde-3-phosphate dehydrogenase OS=Plasmodium falciparum (isolate 3D7) OX=36329 GN=PF3D7_1462800 PE=3 SV=1	Q8IKK7_PLAF7	1	24	41	86	0.0123	0.84	LGINGFGR
FLAG-HsNedd8-VS	Glyceraldehyde-3-phosphate dehydrogenase OS=Plasmodium falciparum (isolate 3D7) OX=36329 GN=PF3D7_1462800 PE=3 SV=1	Q8IKK7_PLAF7	1	24	41	86	0.0123	0.84	LQKPAKYEEVALEIK
FLAG-HsNedd8-VS	Glyceraldehyde-3-phosphate dehydrogenase OS=Plasmodium falciparum (isolate 3D7) OX=36329 GN=PF3D7_1462800 PE=3 SV=1	Q8IKK7_PLAF7	1	24	41	86	0.0123	0.84	LQKPAKYEEVALEIKK
FLAG-HsNedd8-VS	Glyceraldehyde-3-phosphate dehydrogenase OS=Plasmodium falciparum (isolate 3D7) OX=36329 GN=PF3D7_1462800 PE=3 SV=1	Q8IKK7_PLAF7	1	24	41	86	0.0123	0.84	LVSWYDNEWGYSNR
FLAG-HsNedd8-VS	Glyceraldehyde-3-phosphate dehydrogenase OS=Plasmodium falciparum (isolate 3D7) OX=36329 GN=PF3D7_1462800 PE=3 SV=1	Q8IKK7_PLAF7	1	24	41	86	0.0123	0.84	QLIVSNASCTTNCLAPLAK
FLAG-HsNedd8-VS	Glyceraldehyde-3-phosphate dehydrogenase OS=Plasmodium falciparum (isolate 3D7) OX=36329 GN=PF3D7_1462800 PE=3 SV=1	Q8IKK7_PLAF7	1	24	41	86	0.0123	0.84	VIMSAPPK
FLAG-HsNedd8-VS	Glyceraldehyde-3-phosphate dehydrogenase OS=Plasmodium falciparum (isolate 3D7) OX=36329 GN=PF3D7_1462800 PE=3 SV=1	Q8IKK7_PLAF7	1	24	41	86	0.0123	0.84	VIMSAPPKDDTPIYVMGINHHQYDTK
FLAG-HsNedd8-VS	Glyceraldehyde-3-phosphate dehydrogenase OS=Plasmodium falciparum (isolate 3D7) OX=36329 GN=PF3D7_1462800 PE=3 SV=1	Q8IKK7_PLAF7	1	24	41	86	0.0123	0.84	VLDLAVHITNN
FLAG-HsNedd8-VS	Glyceraldehyde-3-phosphate dehydrogenase OS=Plasmodium falciparum (isolate 3D7) OX=36329 GN=PF3D7_1462800 PE=3 SV=1	Q8IKK7_PLAF7	1	24	41	86	0.0123	0.84	VLPELNGKLTGVAFR
FLAG-HsNedd8-VS	Glyceraldehyde-3-phosphate dehydrogenase OS=Plasmodium falciparum (isolate 3D7) OX=36329 GN=PF3D7_1462800 PE=3 SV=1	Q8IKK7_PLAF7	1	24	41	86	0.0123	0.84	VPIGTVSVVDLVCR
FLAG-HsNedd8-VS	Glyceraldehyde-3-phosphate dehydrogenase OS=Plasmodium falciparum (isolate 3D7) OX=36329 GN=PF3D7_1462800 PE=3 SV=1	Q8IKK7_PLAF7	1	24	41	86	0.0123	0.84	VSVFAEKDPSQIPWGK
FLAG-HsNedd8-VS	Glyceraldehyde-3-phosphate dehydrogenase OS=Plasmodium falciparum (isolate 3D7) OX=36329 GN=PF3D7_1462800 PE=3 SV=1	Q8IKK7_PLAF7	1	24	41	86	0.0123	0.84	YDSVHGQFPCEVTHADGFLLIGEK
FLAG-HsNedd8-VS	Glyceraldehyde-3-phosphate dehydrogenase OS=Plasmodium falciparum (isolate 3D7) OX=36329 GN=PF3D7_1462800 PE=3 SV=1	Q8IKK7_PLAF7	1	24	41	86	0.0123	0.84	YDSVHGQFPCEVTHADGFLLIGEKK
FLAG-HsNedd8-VS	Glyceraldehyde-3-phosphate dehydrogenase OS=Plasmodium falciparum (isolate 3D7) OX=36329 GN=PF3D7_1462800 PE=3 SV=1	Q8IKK7_PLAF7	1	24	41	86	0.0123	0.84	YEEVALEIKK
FLAG-HsNedd8-VS	ATP synthase subunit alpha OS=Plasmodium falciparum (isolate 3D7) OX=36329 GN=PF3D7_0217100 PE=3 SV=1	O96252_PLAF7	1	1	1	1	0.000143	0.0218	NINDNVLNNNEK
FLAG-HsNedd8-VS	26S proteasome regulatory subunit RPN3,putative OS=Plasmodium falciparum (isolate 3D7) OX=36329 GN=PF3D7_1338100 PE=4 SV=1	Q8IDV2_PLAF7	1	4	4	5	0.000717	0.115	AIHDGVIEGTIDYENQYVESK
FLAG-HsNedd8-VS	26S proteasome regulatory subunit RPN3,putative OS=Plasmodium falciparum (isolate 3D7) OX=36329 GN=PF3D7_1338100 PE=4 SV=1	Q8IDV2_PLAF7	1	4	4	5	0.000717	0.115	HNLYDLAVR
FLAG-HsNedd8-VS	26S proteasome regulatory subunit RPN3,putative OS=Plasmodium falciparum (isolate 3D7) OX=36329 GN=PF3D7_1338100 PE=4 SV=1	Q8IDV2_PLAF7	1	4	4	5	0.000717	0.115	IGIESSLDVVGITAK
FLAG-HsNedd8-VS	26S proteasome regulatory subunit RPN3,putative OS=Plasmodium falciparum (isolate 3D7) OX=36329 GN=PF3D7_1338100 PE=4 SV=1	Q8IDV2_PLAF7	1	4	4	5	0.000717	0.115	SNSDIYITGDPMK
FLAG-HsNedd8-VS	Actin I OS=Plasmodium falciparum (isolate 3D7) OX=36329 GN=PF3D7_1246200 PE=3 SV=1	A0A144A1R5_PLAF7,ACT1_PLAF7	1	13	18	34	0.00488	0.465	AAPEEHPVLLTEAPLNPK
FLAG-HsNedd8-VS	Actin I OS=Plasmodium falciparum (isolate 3D7) OX=36329 GN=PF3D7_1246200 PE=3 SV=1	A0A144A1R5_PLAF7,ACT1_PLAF7	1	13	18	34	0.00488	0.465	AGVAGDDAPR
FLAG-HsNedd8-VS	Actin I OS=Plasmodium falciparum (isolate 3D7) OX=36329 GN=PF3D7_1246200 PE=3 SV=1	A0A144A1R5_PLAF7,ACT1_PLAF7	1	13	18	34	0.00488	0.465	CPEALFQPSFLGK
FLAG-HsNedd8-VS	Actin I OS=Plasmodium falciparum (isolate 3D7) OX=36329 GN=PF3D7_1246200 PE=3 SV=1	A0A144A1R5_PLAF7,ACT1_PLAF7	1	13	18	34	0.00488	0.465	DAFVGDEAQTK
FLAG-HsNedd8-VS	Actin I OS=Plasmodium falciparum (isolate 3D7) OX=36329 GN=PF3D7_1246200 PE=3 SV=1	A0A144A1R5_PLAF7,ACT1_PLAF7	1	13	18	34	0.00488	0.465	DITTLAPSTMK
FLAG-HsNedd8-VS	Actin I OS=Plasmodium falciparum (isolate 3D7) OX=36329 GN=PF3D7_1246200 PE=3 SV=1	A0A144A1R5_PLAF7,ACT1_PLAF7	1	13	18	34	0.00488	0.465	DLTEYLMK
FLAG-HsNedd8-VS	Actin I OS=Plasmodium falciparum (isolate 3D7) OX=36329 GN=PF3D7_1246200 PE=3 SV=1	A0A144A1R5_PLAF7,ACT1_PLAF7	1	13	18	34	0.00488	0.465	GYGFSTSAEK
FLAG-HsNedd8-VS	Actin I OS=Plasmodium falciparum (isolate 3D7) OX=36329 GN=PF3D7_1246200 PE=3 SV=1	A0A144A1R5_PLAF7,ACT1_PLAF7	1	13	18	34	0.00488	0.465	NPGIMVGMEEK
FLAG-HsNedd8-VS	Actin I OS=Plasmodium falciparum (isolate 3D7) OX=36329 GN=PF3D7_1246200 PE=3 SV=1	A0A144A1R5_PLAF7,ACT1_PLAF7	1	13	18	34	0.00488	0.465	NPGIMVGMEEKDAFVGDEAQTK
FLAG-HsNedd8-VS	Actin I OS=Plasmodium falciparum (isolate 3D7) OX=36329 GN=PF3D7_1246200 PE=3 SV=1	A0A144A1R5_PLAF7,ACT1_PLAF7	1	13	18	34	0.00488	0.465	SVFPSIVGRPK
FLAG-HsNedd8-VS	Actin I OS=Plasmodium falciparum (isolate 3D7) OX=36329 GN=PF3D7_1246200 PE=3 SV=1	A0A144A1R5_PLAF7,ACT1_PLAF7	1	13	18	34	0.00488	0.465	SYELPDGNIITVGNER
FLAG-HsNedd8-VS	Actin I OS=Plasmodium falciparum (isolate 3D7) OX=36329 GN=PF3D7_1246200 PE=3 SV=1	A0A144A1R5_PLAF7,ACT1_PLAF7	1	13	18	34	0.00488	0.465	TSEQSSDIEK
FLAG-HsNedd8-VS	Actin I OS=Plasmodium falciparum (isolate 3D7) OX=36329 GN=PF3D7_1246200 PE=3 SV=1	A0A144A1R5_PLAF7,ACT1_PLAF7	1	13	18	34	0.00488	0.465	TTGIVLDSGDGVSHTVPIYEGYALPHAIMR
FLAG-HsNedd8-VS	Actin I OS=Plasmodium falciparum (isolate 3D7) OX=36329 GN=PF3D7_1246200 PE=3 SV=1	A0A144A1R5_PLAF7,ACT1_PLAF7	1	13	18	34	0.00488	0.465	YPIEHGIVTNWDDMEK
FLAG-HsNedd8-VS	T-complex protein 1 subunit beta OS=Plasmodium falciparum (isolate 3D7) OX=36329 GN=PF3D7_0306800 PE=3 SV=4	O97247_PLAF7	1	9	9	14	0.00201	0.212	DSYLEEGFILEK
FLAG-HsNedd8-VS	T-complex protein 1 subunit beta OS=Plasmodium falciparum (isolate 3D7) OX=36329 GN=PF3D7_0306800 PE=3 SV=4	O97247_PLAF7	1	9	9	14	0.00201	0.212	GASTHILEESER
FLAG-HsNedd8-VS	T-complex protein 1 subunit beta OS=Plasmodium falciparum (isolate 3D7) OX=36329 GN=PF3D7_0306800 PE=3 SV=4	O97247_PLAF7	1	9	9	14	0.00201	0.212	IKDNLNLDLIQIIK
FLAG-HsNedd8-VS	T-complex protein 1 subunit beta OS=Plasmodium falciparum (isolate 3D7) OX=36329 GN=PF3D7_0306800 PE=3 SV=4	O97247_PLAF7	1	9	9	14	0.00201	0.212	ILTPLNIEGTR
FLAG-HsNedd8-VS	T-complex protein 1 subunit beta OS=Plasmodium falciparum (isolate 3D7) OX=36329 GN=PF3D7_0306800 PE=3 SV=4	O97247_PLAF7	1	9	9	14	0.00201	0.212	ILVDVSMQQDNK
FLAG-HsNedd8-VS	T-complex protein 1 subunit beta OS=Plasmodium falciparum (isolate 3D7) OX=36329 GN=PF3D7_0306800 PE=3 SV=4	O97247_PLAF7	1	9	9	14	0.00201	0.212	LQYFVGAIAVGDLVK
FLAG-HsNedd8-VS	T-complex protein 1 subunit beta OS=Plasmodium falciparum (isolate 3D7) OX=36329 GN=PF3D7_0306800 PE=3 SV=4	O97247_PLAF7	1	9	9	14	0.00201	0.212	QLIYNYPEQIFR
FLAG-HsNedd8-VS	T-complex protein 1 subunit beta OS=Plasmodium falciparum (isolate 3D7) OX=36329 GN=PF3D7_0306800 PE=3 SV=4	O97247_PLAF7	1	9	9	14	0.00201	0.212	VNVHSFEDVQDLENEER
FLAG-HsNedd8-VS	T-complex protein 1 subunit beta OS=Plasmodium falciparum (isolate 3D7) OX=36329 GN=PF3D7_0306800 PE=3 SV=4	O97247_PLAF7	1	9	9	14	0.00201	0.212	YAGIDIEK
FLAG-HsNedd8-VS	T-complex protein 1 subunit theta OS=Plasmodium falciparum (isolate 3D7) OX=36329 GN=PF3D7_0214000 PE=3 SV=3	O96220_PLAF7	1	6	6	10	0.00143	0.12	GTVLLHNAEELINYTK
FLAG-HsNedd8-VS	T-complex protein 1 subunit theta OS=Plasmodium falciparum (isolate 3D7) OX=36329 GN=PF3D7_0214000 PE=3 SV=3	O96220_PLAF7	1	6	6	10	0.00143	0.12	GVDNYCVK
FLAG-HsNedd8-VS	T-complex protein 1 subunit theta OS=Plasmodium falciparum (isolate 3D7) OX=36329 GN=PF3D7_0214000 PE=3 SV=3	O96220_PLAF7	1	6	6	10	0.00143	0.12	IEDFDVDNIR
FLAG-HsNedd8-VS	T-complex protein 1 subunit theta OS=Plasmodium falciparum (isolate 3D7) OX=36329 GN=PF3D7_0214000 PE=3 SV=3	O96220_PLAF7	1	6	6	10	0.00143	0.12	IFAEAFYIIPK
FLAG-HsNedd8-VS	T-complex protein 1 subunit theta OS=Plasmodium falciparum (isolate 3D7) OX=36329 GN=PF3D7_0214000 PE=3 SV=3	O96220_PLAF7	1	6	6	10	0.00143	0.12	LGVNSILK
FLAG-HsNedd8-VS	T-complex protein 1 subunit theta OS=Plasmodium falciparum (isolate 3D7) OX=36329 GN=PF3D7_0214000 PE=3 SV=3	O96220_PLAF7	1	6	6	10	0.00143	0.12	VSSIYVSEIASK
FLAG-HsNedd8-VS	Serum albumin OS=Homo sapiens GN=ALB PE=1 SV=2	ALBU_HUMAN	1	13	14	31	0.00445	0.279	AAFTECCQAADK
FLAG-HsNedd8-VS	Serum albumin OS=Homo sapiens GN=ALB PE=1 SV=2	ALBU_HUMAN	1	13	14	31	0.00445	0.279	AEFAEVSK
FLAG-HsNedd8-VS	Serum albumin OS=Homo sapiens GN=ALB PE=1 SV=2	ALBU_HUMAN	1	13	14	31	0.00445	0.279	AVMDDFAAFVEK
FLAG-HsNedd8-VS	Serum albumin OS=Homo sapiens GN=ALB PE=1 SV=2	ALBU_HUMAN	1	13	14	31	0.00445	0.279	CCTESLVNR
FLAG-HsNedd8-VS	Serum albumin OS=Homo sapiens GN=ALB PE=1 SV=2	ALBU_HUMAN	1	13	14	31	0.00445	0.279	FKDLGEENFK
FLAG-HsNedd8-VS	Serum albumin OS=Homo sapiens GN=ALB PE=1 SV=2	ALBU_HUMAN	1	13	14	31	0.00445	0.279	FQNALLVR
FLAG-HsNedd8-VS	Serum albumin OS=Homo sapiens GN=ALB PE=1 SV=2	ALBU_HUMAN	1	13	14	31	0.00445	0.279	KVPQVSTPTLVEVSR
FLAG-HsNedd8-VS	Serum albumin OS=Homo sapiens GN=ALB PE=1 SV=2	ALBU_HUMAN	1	13	14	31	0.00445	0.279	LVAASQAALGL
FLAG-HsNedd8-VS	Serum albumin OS=Homo sapiens GN=ALB PE=1 SV=2	ALBU_HUMAN	1	13	14	31	0.00445	0.279	LVNEVTEFAK
FLAG-HsNedd8-VS	Serum albumin OS=Homo sapiens GN=ALB PE=1 SV=2	ALBU_HUMAN	1	13	14	31	0.00445	0.279	QTALVELVK
FLAG-HsNedd8-VS	Serum albumin OS=Homo sapiens GN=ALB PE=1 SV=2	ALBU_HUMAN	1	13	14	31	0.00445	0.279	RPCFSALEVDETYVPK
FLAG-HsNedd8-VS	Serum albumin OS=Homo sapiens GN=ALB PE=1 SV=2	ALBU_HUMAN	1	13	14	31	0.00445	0.279	TCVADESAENCDK
FLAG-HsNedd8-VS	Serum albumin OS=Homo sapiens GN=ALB PE=1 SV=2	ALBU_HUMAN	1	13	14	31	0.00445	0.279	TYETTLEK
FLAG-HsNedd8-VS	Serum albumin OS=Homo sapiens GN=ALB PE=1 SV=2	ALBU_HUMAN	1	13	14	31	0.00445	0.279	VFDEFKPLVEEPQNLIK
FLAG-HsNedd8-VS	Serum albumin OS=Homo sapiens GN=ALB PE=1 SV=2	ALBU_HUMAN	1	13	14	31	0.00445	0.279	VPQVSTPTLVEVSR
FLAG-HsNedd8-VS	Serum albumin OS=Homo sapiens GN=ALB PE=1 SV=2	ALBU_HUMAN	1	13	14	31	0.00445	0.279	YICENQDSISSK
FLAG-HsNedd8-VS	Heat shock protein 70 OS=Plasmodium falciparum (isolate 3D7) OX=36329 GN=PF3D7_0917900 PE=3 SV=1	Q8I2X4_PLAF7	1	40	66	125	0.0179	0.609	AKFEELNDDLFR
FLAG-HsNedd8-VS	Heat shock protein 70 OS=Plasmodium falciparum (isolate 3D7) OX=36329 GN=PF3D7_0917900 PE=3 SV=1	Q8I2X4_PLAF7	1	40	66	125	0.0179	0.609	DAEDWLNNNSNADSEALK
FLAG-HsNedd8-VS	Heat shock protein 70 OS=Plasmodium falciparum (isolate 3D7) OX=36329 GN=PF3D7_0917900 PE=3 SV=1	Q8I2X4_PLAF7	1	40	66	125	0.0179	0.609	DAEDWLNNNSNADSEALKQK
FLAG-HsNedd8-VS	Heat shock protein 70 OS=Plasmodium falciparum (isolate 3D7) OX=36329 GN=PF3D7_0917900 PE=3 SV=1	Q8I2X4_PLAF7	1	40	66	125	0.0179	0.609	DAGTIAGLNIVR
FLAG-HsNedd8-VS	Heat shock protein 70 OS=Plasmodium falciparum (isolate 3D7) OX=36329 GN=PF3D7_0917900 PE=3 SV=1	Q8I2X4_PLAF7	1	40	66	125	0.0179	0.609	DKDTTFAPEQISAMVLEK
FLAG-HsNedd8-VS	Heat shock protein 70 OS=Plasmodium falciparum (isolate 3D7) OX=36329 GN=PF3D7_0917900 PE=3 SV=1	Q8I2X4_PLAF7	1	40	66	125	0.0179	0.609	DLEAVCQPIIVK
FLAG-HsNedd8-VS	Heat shock protein 70 OS=Plasmodium falciparum (isolate 3D7) OX=36329 GN=PF3D7_0917900 PE=3 SV=1	Q8I2X4_PLAF7	1	40	66	125	0.0179	0.609	DNHLLGKFELSGIPPAQR
FLAG-HsNedd8-VS	Heat shock protein 70 OS=Plasmodium falciparum (isolate 3D7) OX=36329 GN=PF3D7_0917900 PE=3 SV=1	Q8I2X4_PLAF7	1	40	66	125	0.0179	0.609	EFFNGKEPNR
FLAG-HsNedd8-VS	Heat shock protein 70 OS=Plasmodium falciparum (isolate 3D7) OX=36329 GN=PF3D7_0917900 PE=3 SV=1	Q8I2X4_PLAF7	1	40	66	125	0.0179	0.609	ETLEPVKK
FLAG-HsNedd8-VS	Heat shock protein 70 OS=Plasmodium falciparum (isolate 3D7) OX=36329 GN=PF3D7_0917900 PE=3 SV=1	Q8I2X4_PLAF7	1	40	66	125	0.0179	0.609	FADEDKNLR
FLAG-HsNedd8-VS	Heat shock protein 70 OS=Plasmodium falciparum (isolate 3D7) OX=36329 GN=PF3D7_0917900 PE=3 SV=1	Q8I2X4_PLAF7	1	40	66	125	0.0179	0.609	FDDQEVVKDR
FLAG-HsNedd8-VS	Heat shock protein 70 OS=Plasmodium falciparum (isolate 3D7) OX=36329 GN=PF3D7_0917900 PE=3 SV=1	Q8I2X4_PLAF7	1	40	66	125	0.0179	0.609	FEELNDDLFR
FLAG-HsNedd8-VS	Heat shock protein 70 OS=Plasmodium falciparum (isolate 3D7) OX=36329 GN=PF3D7_0917900 PE=3 SV=1	Q8I2X4_PLAF7	1	40	66	125	0.0179	0.609	FELSGIPPAQR
FLAG-HsNedd8-VS	Heat shock protein 70 OS=Plasmodium falciparum (isolate 3D7) OX=36329 GN=PF3D7_0917900 PE=3 SV=1	Q8I2X4_PLAF7	1	40	66	125	0.0179	0.609	IDEIVLVGGSTR
FLAG-HsNedd8-VS	Heat shock protein 70 OS=Plasmodium falciparum (isolate 3D7) OX=36329 GN=PF3D7_0917900 PE=3 SV=1	Q8I2X4_PLAF7	1	40	66	125	0.0179	0.609	IEVTFTVDK
FLAG-HsNedd8-VS	Heat shock protein 70 OS=Plasmodium falciparum (isolate 3D7) OX=36329 GN=PF3D7_0917900 PE=3 SV=1	Q8I2X4_PLAF7	1	40	66	125	0.0179	0.609	IINEPTAAALAYGLDK
FLAG-HsNedd8-VS	Heat shock protein 70 OS=Plasmodium falciparum (isolate 3D7) OX=36329 GN=PF3D7_0917900 PE=3 SV=1	Q8I2X4_PLAF7	1	40	66	125	0.0179	0.609	IINEPTAAALAYGLDKK
FLAG-HsNedd8-VS	Heat shock protein 70 OS=Plasmodium falciparum (isolate 3D7) OX=36329 GN=PF3D7_0917900 PE=3 SV=1	Q8I2X4_PLAF7	1	40	66	125	0.0179	0.609	ITPSYVSFVDGER
FLAG-HsNedd8-VS	Heat shock protein 70 OS=Plasmodium falciparum (isolate 3D7) OX=36329 GN=PF3D7_0917900 PE=3 SV=1	Q8I2X4_PLAF7	1	40	66	125	0.0179	0.609	ITPSYVSFVDGERK
FLAG-HsNedd8-VS	Heat shock protein 70 OS=Plasmodium falciparum (isolate 3D7) OX=36329 GN=PF3D7_0917900 PE=3 SV=1	Q8I2X4_PLAF7	1	40	66	125	0.0179	0.609	KFDDQEVVK
FLAG-HsNedd8-VS	Heat shock protein 70 OS=Plasmodium falciparum (isolate 3D7) OX=36329 GN=PF3D7_0917900 PE=3 SV=1	Q8I2X4_PLAF7	1	40	66	125	0.0179	0.609	KFDDQEVVKDR
FLAG-HsNedd8-VS	Heat shock protein 70 OS=Plasmodium falciparum (isolate 3D7) OX=36329 GN=PF3D7_0917900 PE=3 SV=1	Q8I2X4_PLAF7	1	40	66	125	0.0179	0.609	KSQTFSTYQDNQPAVLIQVFEGER
FLAG-HsNedd8-VS	Heat shock protein 70 OS=Plasmodium falciparum (isolate 3D7) OX=36329 GN=PF3D7_0917900 PE=3 SV=1	Q8I2X4_PLAF7	1	40	66	125	0.0179	0.609	LEATLHPTQTVFDVK
FLAG-HsNedd8-VS	Heat shock protein 70 OS=Plasmodium falciparum (isolate 3D7) OX=36329 GN=PF3D7_0917900 PE=3 SV=1	Q8I2X4_PLAF7	1	40	66	125	0.0179	0.609	LEATLHPTQTVFDVKR
FLAG-HsNedd8-VS	Heat shock protein 70 OS=Plasmodium falciparum (isolate 3D7) OX=36329 GN=PF3D7_0917900 PE=3 SV=1	Q8I2X4_PLAF7	1	40	66	125	0.0179	0.609	LKDLEAVCQPIIVK
FLAG-HsNedd8-VS	Heat shock protein 70 OS=Plasmodium falciparum (isolate 3D7) OX=36329 GN=PF3D7_0917900 PE=3 SV=1	Q8I2X4_PLAF7	1	40	66	125	0.0179	0.609	LSKEQIEK
FLAG-HsNedd8-VS	Heat shock protein 70 OS=Plasmodium falciparum (isolate 3D7) OX=36329 GN=PF3D7_0917900 PE=3 SV=1	Q8I2X4_PLAF7	1	40	66	125	0.0179	0.609	LYGQPGGPSPQPSGDEDVDSDEL
FLAG-HsNedd8-VS	Heat shock protein 70 OS=Plasmodium falciparum (isolate 3D7) OX=36329 GN=PF3D7_0917900 PE=3 SV=1	Q8I2X4_PLAF7	1	40	66	125	0.0179	0.609	MINDAEKFADEDKNLR
FLAG-HsNedd8-VS	Heat shock protein 70 OS=Plasmodium falciparum (isolate 3D7) OX=36329 GN=PF3D7_0917900 PE=3 SV=1	Q8I2X4_PLAF7	1	40	66	125	0.0179	0.609	MKEIAQSFLGKPVK
FLAG-HsNedd8-VS	Heat shock protein 70 OS=Plasmodium falciparum (isolate 3D7) OX=36329 GN=PF3D7_0917900 PE=3 SV=1	Q8I2X4_PLAF7	1	40	66	125	0.0179	0.609	NAVVTVPAYFNDAQR
FLAG-HsNedd8-VS	Heat shock protein 70 OS=Plasmodium falciparum (isolate 3D7) OX=36329 GN=PF3D7_0917900 PE=3 SV=1	Q8I2X4_PLAF7	1	40	66	125	0.0179	0.609	NGILHVEAEDK
FLAG-HsNedd8-VS	Heat shock protein 70 OS=Plasmodium falciparum (isolate 3D7) OX=36329 GN=PF3D7_0917900 PE=3 SV=1	Q8I2X4_PLAF7	1	40	66	125	0.0179	0.609	NGILHVEAEDKGTGK
FLAG-HsNedd8-VS	Heat shock protein 70 OS=Plasmodium falciparum (isolate 3D7) OX=36329 GN=PF3D7_0917900 PE=3 SV=1	Q8I2X4_PLAF7	1	40	66	125	0.0179	0.609	NGRVEILNNELGNR
FLAG-HsNedd8-VS	Heat shock protein 70 OS=Plasmodium falciparum (isolate 3D7) OX=36329 GN=PF3D7_0917900 PE=3 SV=1	Q8I2X4_PLAF7	1	40	66	125	0.0179	0.609	NLSVVHSTQIEIEDIVEGHNFSETLTR
FLAG-HsNedd8-VS	Heat shock protein 70 OS=Plasmodium falciparum (isolate 3D7) OX=36329 GN=PF3D7_0917900 PE=3 SV=1	Q8I2X4_PLAF7	1	40	66	125	0.0179	0.609	NNLDNYIQSMK
FLAG-HsNedd8-VS	Heat shock protein 70 OS=Plasmodium falciparum (isolate 3D7) OX=36329 GN=PF3D7_0917900 PE=3 SV=1	Q8I2X4_PLAF7	1	40	66	125	0.0179	0.609	NTVIPTKK
FLAG-HsNedd8-VS	Heat shock protein 70 OS=Plasmodium falciparum (isolate 3D7) OX=36329 GN=PF3D7_0917900 PE=3 SV=1	Q8I2X4_PLAF7	1	40	66	125	0.0179	0.609	SKIDEIVLVGGSTR
FLAG-HsNedd8-VS	Heat shock protein 70 OS=Plasmodium falciparum (isolate 3D7) OX=36329 GN=PF3D7_0917900 PE=3 SV=1	Q8I2X4_PLAF7	1	40	66	125	0.0179	0.609	SLLPYEIVNNQGKPNIK
FLAG-HsNedd8-VS	Heat shock protein 70 OS=Plasmodium falciparum (isolate 3D7) OX=36329 GN=PF3D7_0917900 PE=3 SV=1	Q8I2X4_PLAF7	1	40	66	125	0.0179	0.609	SQTFSTYQDNQPAVLIQVFEGER
FLAG-HsNedd8-VS	Heat shock protein 70 OS=Plasmodium falciparum (isolate 3D7) OX=36329 GN=PF3D7_0917900 PE=3 SV=1	Q8I2X4_PLAF7	1	40	66	125	0.0179	0.609	VEILNNELGNR
FLAG-HsNedd8-VS	Heat shock protein 70 OS=Plasmodium falciparum (isolate 3D7) OX=36329 GN=PF3D7_0917900 PE=3 SV=1	Q8I2X4_PLAF7	1	40	66	125	0.0179	0.609	VLDDAKYEK
FLAG-HsNedd8-VS	Heat shock protein 70 OS=Plasmodium falciparum (isolate 3D7) OX=36329 GN=PF3D7_0917900 PE=3 SV=1	Q8I2X4_PLAF7	1	40	66	125	0.0179	0.609	VQIKDKDTTFAPEQISAMVLEK
FLAG-HsNedd8-VS	Protein transport protein SEC61 subunit alpha OS=Plasmodium falciparum (isolate 3D7) OX=36329 GN=PF3D7_1346100 PE=3 SV=1	Q8IDN6_PLAF7	1	2	2	3	0.00043	0.0445	GQQGTYPIK
FLAG-HsNedd8-VS	Protein transport protein SEC61 subunit alpha OS=Plasmodium falciparum (isolate 3D7) OX=36329 GN=PF3D7_1346100 PE=3 SV=1	Q8IDN6_PLAF7	1	2	2	3	0.00043	0.0445	IIDVDQSLKEDR
FLAG-HsNedd8-VS	Heat shock protein 70 OS=Plasmodium falciparum (isolate 3D7) OX=36329 GN=PF3D7_0831700 PE=2 SV=1	K7NTP5_PLAF7	1	5	6	32	0.00459	0.2	DAGAIAGLNVLR
FLAG-HsNedd8-VS	Heat shock protein 70 OS=Plasmodium falciparum (isolate 3D7) OX=36329 GN=PF3D7_0831700 PE=2 SV=1	K7NTP5_PLAF7	1	5	6	32	0.00459	0.2	IINEPTAAAIAYGLDK
FLAG-HsNedd8-VS	Heat shock protein 70 OS=Plasmodium falciparum (isolate 3D7) OX=36329 GN=PF3D7_0831700 PE=2 SV=1	K7NTP5_PLAF7	1	5	6	32	0.00459	0.2	IINEPTAAAIAYGLDKK
FLAG-HsNedd8-VS	Heat shock protein 70 OS=Plasmodium falciparum (isolate 3D7) OX=36329 GN=PF3D7_0831700 PE=2 SV=1	K7NTP5_PLAF7	1	5	6	32	0.00459	0.2	IYQGASAQEPQK
FLAG-HsNedd8-VS	Heat shock protein 70 OS=Plasmodium falciparum (isolate 3D7) OX=36329 GN=PF3D7_0831700 PE=2 SV=1	K7NTP5_PLAF7	1	5	6	32	0.00459	0.2	KNQIFTTYADNQPGVLIQVYEGER
FLAG-HsNedd8-VS	Heat shock protein 70 OS=Plasmodium falciparum (isolate 3D7) OX=36329 GN=PF3D7_0831700 PE=2 SV=1	K7NTP5_PLAF7	1	5	6	32	0.00459	0.2	LVNFCVQDFK
FLAG-HsNedd8-VS	Heat shock protein 70 OS=Plasmodium falciparum (isolate 3D7) OX=36329 GN=PF3D7_0831700 PE=2 SV=1	K7NTP5_PLAF7	1	5	6	32	0.00459	0.2	NAVITVPAYFNDSQR
FLAG-HsNedd8-VS	Heat shock protein 70 OS=Plasmodium falciparum (isolate 3D7) OX=36329 GN=PF3D7_0831700 PE=2 SV=1	K7NTP5_PLAF7	1	5	6	32	0.00459	0.2	NPENTVFDAK
FLAG-HsNedd8-VS	Heat shock protein 70 OS=Plasmodium falciparum (isolate 3D7) OX=36329 GN=PF3D7_0831700 PE=2 SV=1	K7NTP5_PLAF7	1	5	6	32	0.00459	0.2	NPENTVFDAKR
FLAG-HsNedd8-VS	Heat shock protein 70 OS=Plasmodium falciparum (isolate 3D7) OX=36329 GN=PF3D7_0831700 PE=2 SV=1	K7NTP5_PLAF7	1	5	6	32	0.00459	0.2	NTLIPVEK
FLAG-HsNedd8-VS	Heat shock protein 70 OS=Plasmodium falciparum (isolate 3D7) OX=36329 GN=PF3D7_0831700 PE=2 SV=1	K7NTP5_PLAF7	1	5	6	32	0.00459	0.2	SQVHEIVLVGGSTR
FLAG-HsNedd8-VS	Heat shock protein 70 OS=Plasmodium falciparum (isolate 3D7) OX=36329 GN=PF3D7_0831700 PE=2 SV=1	K7NTP5_PLAF7	1	5	6	32	0.00459	0.2	TTPSYVAFTDTER
FLAG-HsNedd8-VS	Heat shock protein 70 OS=Plasmodium falciparum (isolate 3D7) OX=36329 GN=PF3D7_0818900 PE=3 SV=1	Q8IB24_PLAF7	1	34	54	116	0.0166	0.492	ALTKDNNLLGK
FLAG-HsNedd8-VS	Heat shock protein 70 OS=Plasmodium falciparum (isolate 3D7) OX=36329 GN=PF3D7_0818900 PE=3 SV=1	Q8IB24_PLAF7	1	34	54	116	0.0166	0.492	ARFEELCIDYFR
FLAG-HsNedd8-VS	Heat shock protein 70 OS=Plasmodium falciparum (isolate 3D7) OX=36329 GN=PF3D7_0818900 PE=3 SV=1	Q8IB24_PLAF7	1	34	54	116	0.0166	0.492	ARFEELCIDYFRDTLIPVEK
FLAG-HsNedd8-VS	Heat shock protein 70 OS=Plasmodium falciparum (isolate 3D7) OX=36329 GN=PF3D7_0818900 PE=3 SV=1	Q8IB24_PLAF7	1	34	54	116	0.0166	0.492	ATAGDTHLGGEDFDNR
FLAG-HsNedd8-VS	Heat shock protein 70 OS=Plasmodium falciparum (isolate 3D7) OX=36329 GN=PF3D7_0818900 PE=3 SV=1	Q8IB24_PLAF7	1	34	54	116	0.0166	0.492	DAGTIAGLNVMR
FLAG-HsNedd8-VS	Heat shock protein 70 OS=Plasmodium falciparum (isolate 3D7) OX=36329 GN=PF3D7_0818900 PE=3 SV=1	Q8IB24_PLAF7	1	34	54	116	0.0166	0.492	EAESVCAPIMSK
FLAG-HsNedd8-VS	Heat shock protein 70 OS=Plasmodium falciparum (isolate 3D7) OX=36329 GN=PF3D7_0818900 PE=3 SV=1	Q8IB24_PLAF7	1	34	54	116	0.0166	0.492	EKLQPAEIETCMK
FLAG-HsNedd8-VS	Heat shock protein 70 OS=Plasmodium falciparum (isolate 3D7) OX=36329 GN=PF3D7_0818900 PE=3 SV=1	Q8IB24_PLAF7	1	34	54	116	0.0166	0.492	ENAEAFLGK
FLAG-HsNedd8-VS	Heat shock protein 70 OS=Plasmodium falciparum (isolate 3D7) OX=36329 GN=PF3D7_0818900 PE=3 SV=1	Q8IB24_PLAF7	1	34	54	116	0.0166	0.492	FEELCIDYFR
FLAG-HsNedd8-VS	Heat shock protein 70 OS=Plasmodium falciparum (isolate 3D7) OX=36329 GN=PF3D7_0818900 PE=3 SV=1	Q8IB24_PLAF7	1	34	54	116	0.0166	0.492	FEELCIDYFRDTLIPVEK
FLAG-HsNedd8-VS	Heat shock protein 70 OS=Plasmodium falciparum (isolate 3D7) OX=36329 GN=PF3D7_0818900 PE=3 SV=1	Q8IB24_PLAF7	1	34	54	116	0.0166	0.492	FTESSVQSDMK
FLAG-HsNedd8-VS	Heat shock protein 70 OS=Plasmodium falciparum (isolate 3D7) OX=36329 GN=PF3D7_0818900 PE=3 SV=1	Q8IB24_PLAF7	1	34	54	116	0.0166	0.492	IINEPTAAAIAYGLHK
FLAG-HsNedd8-VS	Heat shock protein 70 OS=Plasmodium falciparum (isolate 3D7) OX=36329 GN=PF3D7_0818900 PE=3 SV=1	Q8IB24_PLAF7	1	34	54	116	0.0166	0.492	KFTESSVQSDMK
FLAG-HsNedd8-VS	Heat shock protein 70 OS=Plasmodium falciparum (isolate 3D7) OX=36329 GN=PF3D7_0818900 PE=3 SV=1	Q8IB24_PLAF7	1	34	54	116	0.0166	0.492	KLFHPEEISSMVLQK
FLAG-HsNedd8-VS	Heat shock protein 70 OS=Plasmodium falciparum (isolate 3D7) OX=36329 GN=PF3D7_0818900 PE=3 SV=1	Q8IB24_PLAF7	1	34	54	116	0.0166	0.492	KSQIFTTYADNQPGVLIQVYEGER
FLAG-HsNedd8-VS	Heat shock protein 70 OS=Plasmodium falciparum (isolate 3D7) OX=36329 GN=PF3D7_0818900 PE=3 SV=1	Q8IB24_PLAF7	1	34	54	116	0.0166	0.492	LFHPEEISSMVLQK
FLAG-HsNedd8-VS	Heat shock protein 70 OS=Plasmodium falciparum (isolate 3D7) OX=36329 GN=PF3D7_0818900 PE=3 SV=1	Q8IB24_PLAF7	1	34	54	116	0.0166	0.492	LQPAEIETCMK
FLAG-HsNedd8-VS	Heat shock protein 70 OS=Plasmodium falciparum (isolate 3D7) OX=36329 GN=PF3D7_0818900 PE=3 SV=1	Q8IB24_PLAF7	1	34	54	116	0.0166	0.492	LSQDEIDR
FLAG-HsNedd8-VS	Heat shock protein 70 OS=Plasmodium falciparum (isolate 3D7) OX=36329 GN=PF3D7_0818900 PE=3 SV=1	Q8IB24_PLAF7	1	34	54	116	0.0166	0.492	LSQDEIDRMVNDAEK
FLAG-HsNedd8-VS	Heat shock protein 70 OS=Plasmodium falciparum (isolate 3D7) OX=36329 GN=PF3D7_0818900 PE=3 SV=1	Q8IB24_PLAF7	1	34	54	116	0.0166	0.492	LVNFCVEDFK
FLAG-HsNedd8-VS	Heat shock protein 70 OS=Plasmodium falciparum (isolate 3D7) OX=36329 GN=PF3D7_0818900 PE=3 SV=1	Q8IB24_PLAF7	1	34	54	116	0.0166	0.492	LVNFCVEDFKR
FLAG-HsNedd8-VS	Heat shock protein 70 OS=Plasmodium falciparum (isolate 3D7) OX=36329 GN=PF3D7_0818900 PE=3 SV=1	Q8IB24_PLAF7	1	34	54	116	0.0166	0.492	MKENAEAFLGK
FLAG-HsNedd8-VS	Heat shock protein 70 OS=Plasmodium falciparum (isolate 3D7) OX=36329 GN=PF3D7_0818900 PE=3 SV=1	Q8IB24_PLAF7	1	34	54	116	0.0166	0.492	NAVITVPAYFNDSQR
FLAG-HsNedd8-VS	Heat shock protein 70 OS=Plasmodium falciparum (isolate 3D7) OX=36329 GN=PF3D7_0818900 PE=3 SV=1	Q8IB24_PLAF7	1	34	54	116	0.0166	0.492	NENVDIIANDQGNR
FLAG-HsNedd8-VS	Heat shock protein 70 OS=Plasmodium falciparum (isolate 3D7) OX=36329 GN=PF3D7_0818900 PE=3 SV=1	Q8IB24_PLAF7	1	34	54	116	0.0166	0.492	NPENTVFDAK
FLAG-HsNedd8-VS	Heat shock protein 70 OS=Plasmodium falciparum (isolate 3D7) OX=36329 GN=PF3D7_0818900 PE=3 SV=1	Q8IB24_PLAF7	1	34	54	116	0.0166	0.492	NPENTVFDAKR
FLAG-HsNedd8-VS	Heat shock protein 70 OS=Plasmodium falciparum (isolate 3D7) OX=36329 GN=PF3D7_0818900 PE=3 SV=1	Q8IB24_PLAF7	1	34	54	116	0.0166	0.492	NQLAGKDEYEAK
FLAG-HsNedd8-VS	Heat shock protein 70 OS=Plasmodium falciparum (isolate 3D7) OX=36329 GN=PF3D7_0818900 PE=3 SV=1	Q8IB24_PLAF7	1	34	54	116	0.0166	0.492	NSLENYCYGVK
FLAG-HsNedd8-VS	Heat shock protein 70 OS=Plasmodium falciparum (isolate 3D7) OX=36329 GN=PF3D7_0818900 PE=3 SV=1	Q8IB24_PLAF7	1	34	54	116	0.0166	0.492	NTTIPAKK
FLAG-HsNedd8-VS	Heat shock protein 70 OS=Plasmodium falciparum (isolate 3D7) OX=36329 GN=PF3D7_0818900 PE=3 SV=1	Q8IB24_PLAF7	1	34	54	116	0.0166	0.492	QKEAESVCAPIMSK
FLAG-HsNedd8-VS	Heat shock protein 70 OS=Plasmodium falciparum (isolate 3D7) OX=36329 GN=PF3D7_0818900 PE=3 SV=1	Q8IB24_PLAF7	1	34	54	116	0.0166	0.492	QNHITITNDK
FLAG-HsNedd8-VS	Heat shock protein 70 OS=Plasmodium falciparum (isolate 3D7) OX=36329 GN=PF3D7_0818900 PE=3 SV=1	Q8IB24_PLAF7	1	34	54	116	0.0166	0.492	QNHITITNDKGR
FLAG-HsNedd8-VS	Heat shock protein 70 OS=Plasmodium falciparum (isolate 3D7) OX=36329 GN=PF3D7_0818900 PE=3 SV=1	Q8IB24_PLAF7	1	34	54	116	0.0166	0.492	SGVDEKPMIEVTYQGEK
FLAG-HsNedd8-VS	Heat shock protein 70 OS=Plasmodium falciparum (isolate 3D7) OX=36329 GN=PF3D7_0818900 PE=3 SV=1	Q8IB24_PLAF7	1	34	54	116	0.0166	0.492	SGVDEKPMIEVTYQGEKK
FLAG-HsNedd8-VS	Heat shock protein 70 OS=Plasmodium falciparum (isolate 3D7) OX=36329 GN=PF3D7_0818900 PE=3 SV=1	Q8IB24_PLAF7	1	34	54	116	0.0166	0.492	SQIFTTYADNQPGVLIQVYEGER
FLAG-HsNedd8-VS	Heat shock protein 70 OS=Plasmodium falciparum (isolate 3D7) OX=36329 GN=PF3D7_0818900 PE=3 SV=1	Q8IB24_PLAF7	1	34	54	116	0.0166	0.492	SSLEDQKIK
FLAG-HsNedd8-VS	Heat shock protein 70 OS=Plasmodium falciparum (isolate 3D7) OX=36329 GN=PF3D7_0818900 PE=3 SV=1	Q8IB24_PLAF7	1	34	54	116	0.0166	0.492	SVHEVVLVGGSTR
FLAG-HsNedd8-VS	Heat shock protein 70 OS=Plasmodium falciparum (isolate 3D7) OX=36329 GN=PF3D7_0818900 PE=3 SV=1	Q8IB24_PLAF7	1	34	54	116	0.0166	0.492	TTPSYVAFTDTER
FLAG-HsNedd8-VS	Heat shock protein 70 OS=Plasmodium falciparum (isolate 3D7) OX=36329 GN=PF3D7_0818900 PE=3 SV=1	Q8IB24_PLAF7	1	34	54	116	0.0166	0.492	YKAEDEENR
FLAG-HsNedd8-VS	T-complex protein 1 subunit gamma OS=Plasmodium falciparum (isolate 3D7) OX=36329 GN=PF3D7_1229500 PE=3 SV=1	Q8I5C4_PLAF7	1	11	12	20	0.00287	0.231	AIDSCLSTK
FLAG-HsNedd8-VS	T-complex protein 1 subunit gamma OS=Plasmodium falciparum (isolate 3D7) OX=36329 GN=PF3D7_1229500 PE=3 SV=1	Q8I5C4_PLAF7	1	11	12	20	0.00287	0.231	CEEIVEGDIGTK
FLAG-HsNedd8-VS	T-complex protein 1 subunit gamma OS=Plasmodium falciparum (isolate 3D7) OX=36329 GN=PF3D7_1229500 PE=3 SV=1	Q8I5C4_PLAF7	1	11	12	20	0.00287	0.231	DVLNEIER
FLAG-HsNedd8-VS	T-complex protein 1 subunit gamma OS=Plasmodium falciparum (isolate 3D7) OX=36329 GN=PF3D7_1229500 PE=3 SV=1	Q8I5C4_PLAF7	1	11	12	20	0.00287	0.231	IDDVVSGVGKDEK
FLAG-HsNedd8-VS	T-complex protein 1 subunit gamma OS=Plasmodium falciparum (isolate 3D7) OX=36329 GN=PF3D7_1229500 PE=3 SV=1	Q8I5C4_PLAF7	1	11	12	20	0.00287	0.231	ILAQNSGVNVVK
FLAG-HsNedd8-VS	T-complex protein 1 subunit gamma OS=Plasmodium falciparum (isolate 3D7) OX=36329 GN=PF3D7_1229500 PE=3 SV=1	Q8I5C4_PLAF7	1	11	12	20	0.00287	0.231	ILLLDCTLEYK
FLAG-HsNedd8-VS	T-complex protein 1 subunit gamma OS=Plasmodium falciparum (isolate 3D7) OX=36329 GN=PF3D7_1229500 PE=3 SV=1	Q8I5C4_PLAF7	1	11	12	20	0.00287	0.231	IPGGDITDSYVLK
FLAG-HsNedd8-VS	T-complex protein 1 subunit gamma OS=Plasmodium falciparum (isolate 3D7) OX=36329 GN=PF3D7_1229500 PE=3 SV=1	Q8I5C4_PLAF7	1	11	12	20	0.00287	0.231	ISGATIVNR
FLAG-HsNedd8-VS	T-complex protein 1 subunit gamma OS=Plasmodium falciparum (isolate 3D7) OX=36329 GN=PF3D7_1229500 PE=3 SV=1	Q8I5C4_PLAF7	1	11	12	20	0.00287	0.231	KSITEAVASALEIIPK
FLAG-HsNedd8-VS	T-complex protein 1 subunit gamma OS=Plasmodium falciparum (isolate 3D7) OX=36329 GN=PF3D7_1229500 PE=3 SV=1	Q8I5C4_PLAF7	1	11	12	20	0.00287	0.231	LLYGGGCTEIR
FLAG-HsNedd8-VS	T-complex protein 1 subunit gamma OS=Plasmodium falciparum (isolate 3D7) OX=36329 GN=PF3D7_1229500 PE=3 SV=1	Q8I5C4_PLAF7	1	11	12	20	0.00287	0.231	SAIEAASMILR
FLAG-HsNedd8-VS	Heat shock protein 70 OS=Plasmodium falciparum (isolate 3D7) OX=36329 GN=PF3D7_1134000 PE=3 SV=1	Q8II24_PLAF7	1	11	12	20	0.00287	0.204	ATNGNTSLGGEDFDQR
FLAG-HsNedd8-VS	Heat shock protein 70 OS=Plasmodium falciparum (isolate 3D7) OX=36329 GN=PF3D7_1134000 PE=3 SV=1	Q8II24_PLAF7	1	11	12	20	0.00287	0.204	GVNPDEAVALGAAIQGGVLK
FLAG-HsNedd8-VS	Heat shock protein 70 OS=Plasmodium falciparum (isolate 3D7) OX=36329 GN=PF3D7_1134000 PE=3 SV=1	Q8II24_PLAF7	1	11	12	20	0.00287	0.204	IINEPTAAALAFGLEK
FLAG-HsNedd8-VS	Heat shock protein 70 OS=Plasmodium falciparum (isolate 3D7) OX=36329 GN=PF3D7_1134000 PE=3 SV=1	Q8II24_PLAF7	1	11	12	20	0.00287	0.204	ILEYFISEFK
FLAG-HsNedd8-VS	Heat shock protein 70 OS=Plasmodium falciparum (isolate 3D7) OX=36329 GN=PF3D7_1134000 PE=3 SV=1	Q8II24_PLAF7	1	11	12	20	0.00287	0.204	MVQEAELNR
FLAG-HsNedd8-VS	Heat shock protein 70 OS=Plasmodium falciparum (isolate 3D7) OX=36329 GN=PF3D7_1134000 PE=3 SV=1	Q8II24_PLAF7	1	11	12	20	0.00287	0.204	NEAETLIYSSEK
FLAG-HsNedd8-VS	Heat shock protein 70 OS=Plasmodium falciparum (isolate 3D7) OX=36329 GN=PF3D7_1134000 PE=3 SV=1	Q8II24_PLAF7	1	11	12	20	0.00287	0.204	NLTDSKNEAETLIYSSEK
FLAG-HsNedd8-VS	Heat shock protein 70 OS=Plasmodium falciparum (isolate 3D7) OX=36329 GN=PF3D7_1134000 PE=3 SV=1	Q8II24_PLAF7	1	11	12	20	0.00287	0.204	QAITNPENTVYATK
FLAG-HsNedd8-VS	Heat shock protein 70 OS=Plasmodium falciparum (isolate 3D7) OX=36329 GN=PF3D7_1134000 PE=3 SV=1	Q8II24_PLAF7	1	11	12	20	0.00287	0.204	QIFQNNPSK
FLAG-HsNedd8-VS	Heat shock protein 70 OS=Plasmodium falciparum (isolate 3D7) OX=36329 GN=PF3D7_1134000 PE=3 SV=1	Q8II24_PLAF7	1	11	12	20	0.00287	0.204	TTPSVVAFTNDNQR
FLAG-HsNedd8-VS	Heat shock protein 70 OS=Plasmodium falciparum (isolate 3D7) OX=36329 GN=PF3D7_1134000 PE=3 SV=1	Q8II24_PLAF7	1	11	12	20	0.00287	0.204	VIENSEGFR
FLAG-HsNedd8-VS	Lysine--tRNA ligase OS=Plasmodium falciparum (isolate 3D7) OX=36329 GN=PF3D7_1350100 PE=1 SV=1	Q8IDJ8_PLAF7	1	4	4	5	0.000717	0.0635	FFDLVGDGEK
FLAG-HsNedd8-VS	Lysine--tRNA ligase OS=Plasmodium falciparum (isolate 3D7) OX=36329 GN=PF3D7_1350100 PE=1 SV=1	Q8IDJ8_PLAF7	1	4	4	5	0.000717	0.0635	IATELPLK
FLAG-HsNedd8-VS	Lysine--tRNA ligase OS=Plasmodium falciparum (isolate 3D7) OX=36329 GN=PF3D7_1350100 PE=1 SV=1	Q8IDJ8_PLAF7	1	4	4	5	0.000717	0.0635	ITMFLTNK
FLAG-HsNedd8-VS	Lysine--tRNA ligase OS=Plasmodium falciparum (isolate 3D7) OX=36329 GN=PF3D7_1350100 PE=1 SV=1	Q8IDJ8_PLAF7	1	4	4	5	0.000717	0.0635	YLDLLINESSR
FLAG-HsNedd8-VS	Inosine-5'-monophosphate dehydrogenase OS=Plasmodium falciparum (isolate 3D7) OX=36329 GN=PF3D7_0920800 PE=3 SV=1	Q8I2U5_PLAF7	1	3	3	5	0.000717	0.0902	NLIDAGADVLR
FLAG-HsNedd8-VS	Inosine-5'-monophosphate dehydrogenase OS=Plasmodium falciparum (isolate 3D7) OX=36329 GN=PF3D7_0920800 PE=3 SV=1	Q8I2U5_PLAF7	1	3	3	5	0.000717	0.0902	SAHPDIPIIGGNVVTSQQAK
FLAG-HsNedd8-VS	Inosine-5'-monophosphate dehydrogenase OS=Plasmodium falciparum (isolate 3D7) OX=36329 GN=PF3D7_0920800 PE=3 SV=1	Q8I2U5_PLAF7	1	3	3	5	0.000717	0.0902	TPVISSPMDTVTGHK
FLAG-HsNedd8-VS	Tubulin alpha chain OS=Plasmodium falciparum (isolate 3D7) OX=36329 GN=PF3D7_0903700 PE=3 SV=1	Q6ZLZ9_PLAF7	1	8	9	15	0.00215	0.256	ANDDAFNTFFSETGAGK
FLAG-HsNedd8-VS	Tubulin alpha chain OS=Plasmodium falciparum (isolate 3D7) OX=36329 GN=PF3D7_0903700 PE=3 SV=1	Q6ZLZ9_PLAF7	1	8	9	15	0.00215	0.256	AVCMISNSTAIAEVFSR
FLAG-HsNedd8-VS	Tubulin alpha chain OS=Plasmodium falciparum (isolate 3D7) OX=36329 GN=PF3D7_0903700 PE=3 SV=1	Q6ZLZ9_PLAF7	1	8	9	15	0.00215	0.256	CVFVDLEPTVVDEVR
FLAG-HsNedd8-VS	Tubulin alpha chain OS=Plasmodium falciparum (isolate 3D7) OX=36329 GN=PF3D7_0903700 PE=3 SV=1	Q6ZLZ9_PLAF7	1	8	9	15	0.00215	0.256	DVNAAVATIK
FLAG-HsNedd8-VS	Tubulin alpha chain OS=Plasmodium falciparum (isolate 3D7) OX=36329 GN=PF3D7_0903700 PE=3 SV=1	Q6ZLZ9_PLAF7	1	8	9	15	0.00215	0.256	EVIDVCLDR
FLAG-HsNedd8-VS	Tubulin alpha chain OS=Plasmodium falciparum (isolate 3D7) OX=36329 GN=PF3D7_0903700 PE=3 SV=1	Q6ZLZ9_PLAF7	1	8	9	15	0.00215	0.256	NLDIERPTYTNLNR
FLAG-HsNedd8-VS	Tubulin alpha chain OS=Plasmodium falciparum (isolate 3D7) OX=36329 GN=PF3D7_0903700 PE=3 SV=1	Q6ZLZ9_PLAF7	1	8	9	15	0.00215	0.256	QLFHPEQLISGKEDAANNFAR
FLAG-HsNedd8-VS	Tubulin alpha chain OS=Plasmodium falciparum (isolate 3D7) OX=36329 GN=PF3D7_0903700 PE=3 SV=1	Q6ZLZ9_PLAF7	1	8	9	15	0.00215	0.256	TIQFVDWCPTGFK
FLAG-HsNedd8-VS	Dynein beta chain, putative OS=Plasmodium falciparum (isolate 3D7) OX=36329 GN=PF3D7_1465800 PE=4 SV=2	Q8IKH9_PLAF7	0.992	1	1	1	0.000143	0.00185	KKNMISILMYNK
FLAG-HsNedd8-VS	Phosphoglycerate kinase OS=Plasmodium falciparum (isolate 3D7) OX=36329 GN=PGK PE=1 SV=1	PGK_PLAF7	1	19	24	38	0.00545	0.553	AKNVQIFLPVDFK
FLAG-HsNedd8-VS	Phosphoglycerate kinase OS=Plasmodium falciparum (isolate 3D7) OX=36329 GN=PGK PE=1 SV=1	PGK_PLAF7	1	19	24	38	0.00545	0.553	ENSVILLENLR
FLAG-HsNedd8-VS	Phosphoglycerate kinase OS=Plasmodium falciparum (isolate 3D7) OX=36329 GN=PGK PE=1 SV=1	PGK_PLAF7	1	19	24	38	0.00545	0.553	GLLGEEVLFLNDCVGK
FLAG-HsNedd8-VS	Phosphoglycerate kinase OS=Plasmodium falciparum (isolate 3D7) OX=36329 GN=PGK PE=1 SV=1	PGK_PLAF7	1	19	24	38	0.00545	0.553	GLLGEEVLFLNDCVGKEVEDK
FLAG-HsNedd8-VS	Phosphoglycerate kinase OS=Plasmodium falciparum (isolate 3D7) OX=36329 GN=PGK PE=1 SV=1	PGK_PLAF7	1	19	24	38	0.00545	0.553	GSIECLNLVVEVTK
FLAG-HsNedd8-VS	Phosphoglycerate kinase OS=Plasmodium falciparum (isolate 3D7) OX=36329 GN=PGK PE=1 SV=1	PGK_PLAF7	1	19	24	38	0.00545	0.553	IADNFDNNANTK
FLAG-HsNedd8-VS	Phosphoglycerate kinase OS=Plasmodium falciparum (isolate 3D7) OX=36329 GN=PGK PE=1 SV=1	PGK_PLAF7	1	19	24	38	0.00545	0.553	IGTSLFDEAGSK
FLAG-HsNedd8-VS	Phosphoglycerate kinase OS=Plasmodium falciparum (isolate 3D7) OX=36329 GN=PGK PE=1 SV=1	PGK_PLAF7	1	19	24	38	0.00545	0.553	ITATLPTINHLK
FLAG-HsNedd8-VS	Phosphoglycerate kinase OS=Plasmodium falciparum (isolate 3D7) OX=36329 GN=PGK PE=1 SV=1	PGK_PLAF7	1	19	24	38	0.00545	0.553	IVGEIMEK
FLAG-HsNedd8-VS	Phosphoglycerate kinase OS=Plasmodium falciparum (isolate 3D7) OX=36329 GN=PGK PE=1 SV=1	PGK_PLAF7	1	19	24	38	0.00545	0.553	KGAITIVGGGDTASLVEQQNK
FLAG-HsNedd8-VS	Phosphoglycerate kinase OS=Plasmodium falciparum (isolate 3D7) OX=36329 GN=PGK PE=1 SV=1	PGK_PLAF7	1	19	24	38	0.00545	0.553	LADVFINDAFGTAHR
FLAG-HsNedd8-VS	Phosphoglycerate kinase OS=Plasmodium falciparum (isolate 3D7) OX=36329 GN=PGK PE=1 SV=1	PGK_PLAF7	1	19	24	38	0.00545	0.553	MIIGGGMAYTFK
FLAG-HsNedd8-VS	Phosphoglycerate kinase OS=Plasmodium falciparum (isolate 3D7) OX=36329 GN=PGK PE=1 SV=1	PGK_PLAF7	1	19	24	38	0.00545	0.553	NEISHVSTGGGASLELLEGK
FLAG-HsNedd8-VS	Phosphoglycerate kinase OS=Plasmodium falciparum (isolate 3D7) OX=36329 GN=PGK PE=1 SV=1	PGK_PLAF7	1	19	24	38	0.00545	0.553	NVQIFLPVDFK
FLAG-HsNedd8-VS	Phosphoglycerate kinase OS=Plasmodium falciparum (isolate 3D7) OX=36329 GN=PGK PE=1 SV=1	PGK_PLAF7	1	19	24	38	0.00545	0.553	SIENYKDVILTSK
FLAG-HsNedd8-VS	Phosphoglycerate kinase OS=Plasmodium falciparum (isolate 3D7) OX=36329 GN=PGK PE=1 SV=1	PGK_PLAF7	1	19	24	38	0.00545	0.553	TVIWNGPQGVFEMPNFAK
FLAG-HsNedd8-VS	Phosphoglycerate kinase OS=Plasmodium falciparum (isolate 3D7) OX=36329 GN=PGK PE=1 SV=1	PGK_PLAF7	1	19	24	38	0.00545	0.553	VDFNVPIENGIIK
FLAG-HsNedd8-VS	Phosphoglycerate kinase OS=Plasmodium falciparum (isolate 3D7) OX=36329 GN=PGK PE=1 SV=1	PGK_PLAF7	1	19	24	38	0.00545	0.553	VDFNVPIENGIIKDTNR
FLAG-HsNedd8-VS	Phosphoglycerate kinase OS=Plasmodium falciparum (isolate 3D7) OX=36329 GN=PGK PE=1 SV=1	PGK_PLAF7	1	19	24	38	0.00545	0.553	YTLKPVAETLK
FLAG-HsNedd8-VS	V-type proton ATPase catalytic subunit A OS=Plasmodium falciparum (isolate 3D7) OX=36329 GN=vapA PE=1 SV=1	VATA_PLAF7	1	6	7	11	0.00158	0.121	ALEEEITVGLR
FLAG-HsNedd8-VS	V-type proton ATPase catalytic subunit A OS=Plasmodium falciparum (isolate 3D7) OX=36329 GN=vapA PE=1 SV=1	VATA_PLAF7	1	6	7	11	0.00158	0.121	LAEMPADSGYPAYLGAR
FLAG-HsNedd8-VS	V-type proton ATPase catalytic subunit A OS=Plasmodium falciparum (isolate 3D7) OX=36329 GN=vapA PE=1 SV=1	VATA_PLAF7	1	6	7	11	0.00158	0.121	TLQEYDSR
FLAG-HsNedd8-VS	V-type proton ATPase catalytic subunit A OS=Plasmodium falciparum (isolate 3D7) OX=36329 GN=vapA PE=1 SV=1	VATA_PLAF7	1	6	7	11	0.00158	0.121	VAGSLVIAENMSGTR
FLAG-HsNedd8-VS	V-type proton ATPase catalytic subunit A OS=Plasmodium falciparum (isolate 3D7) OX=36329 GN=vapA PE=1 SV=1	VATA_PLAF7	1	6	7	11	0.00158	0.121	VDNEDVGIMQR
FLAG-HsNedd8-VS	V-type proton ATPase catalytic subunit A OS=Plasmodium falciparum (isolate 3D7) OX=36329 GN=vapA PE=1 SV=1	VATA_PLAF7	1	6	7	11	0.00158	0.121	VTGDTLLLTGQR
FLAG-HsNedd8-VS	Merozoite surface protein 1 OS=Plasmodium falciparum (isolate 3D7) OX=36329 GN=PF3D7_0930300 PE=4 SV=1	Q8I0U8_PLAF7	1	5	5	8	0.00115	0.0337	FAQEGISYYEK
FLAG-HsNedd8-VS	Merozoite surface protein 1 OS=Plasmodium falciparum (isolate 3D7) OX=36329 GN=PF3D7_0930300 PE=4 SV=1	Q8I0U8_PLAF7	1	5	5	8	0.00115	0.0337	GIVSLLNLGNK
FLAG-HsNedd8-VS	Merozoite surface protein 1 OS=Plasmodium falciparum (isolate 3D7) OX=36329 GN=PF3D7_0930300 PE=4 SV=1	Q8I0U8_PLAF7	1	5	5	8	0.00115	0.0337	HISSNEYIIEDSFK
FLAG-HsNedd8-VS	Merozoite surface protein 1 OS=Plasmodium falciparum (isolate 3D7) OX=36329 GN=PF3D7_0930300 PE=4 SV=1	Q8I0U8_PLAF7	1	5	5	8	0.00115	0.0337	VITGLTETQK
FLAG-HsNedd8-VS	Merozoite surface protein 1 OS=Plasmodium falciparum (isolate 3D7) OX=36329 GN=PF3D7_0930300 PE=4 SV=1	Q8I0U8_PLAF7	1	5	5	8	0.00115	0.0337	YILVSNSSMDQK
FLAG-HsNedd8-VS	Antithrombin-III OS=Homo sapiens GN=SERPINC1 PE=1 SV=1	ANT3_HUMAN	1	2	2	3	0.00043	0.0582	ATEDEGSEQKIPEATNR
FLAG-HsNedd8-VS	Antithrombin-III OS=Homo sapiens GN=SERPINC1 PE=1 SV=1	ANT3_HUMAN	1	2	2	3	0.00043	0.0582	FRIEDGFSLK
FLAG-HsNedd8-VS	Protein transport protein SEC23 OS=Plasmodium falciparum (isolate 3D7) OX=36329 GN=pfsec23 PE=2 SV=1	Q8IB60_PLAF7	1	2	2	3	0.00043	0.0264	FVLCNSGGSQSR
FLAG-HsNedd8-VS	Protein transport protein SEC23 OS=Plasmodium falciparum (isolate 3D7) OX=36329 GN=pfsec23 PE=2 SV=1	Q8IB60_PLAF7	1	2	2	3	0.00043	0.0264	LVEYEPLK
FLAG-HsNedd8-VS	Endoplasmin, putative OS=Plasmodium falciparum (isolate 3D7) OX=36329 GN=PF3D7_1222300 PE=1 SV=1	Q8I0V4_PLAF7	1	8	8	13	0.00187	0.118	APSMNDQLYSK
FLAG-HsNedd8-VS	Endoplasmin, putative OS=Plasmodium falciparum (isolate 3D7) OX=36329 GN=PF3D7_1222300 PE=1 SV=1	Q8I0V4_PLAF7	1	8	8	13	0.00187	0.118	DLELTNSIK
FLAG-HsNedd8-VS	Endoplasmin, putative OS=Plasmodium falciparum (isolate 3D7) OX=36329 GN=PF3D7_1222300 PE=1 SV=1	Q8I0V4_PLAF7	1	8	8	13	0.00187	0.118	FIYYASGDSYEYLAK
FLAG-HsNedd8-VS	Endoplasmin, putative OS=Plasmodium falciparum (isolate 3D7) OX=36329 GN=PF3D7_1222300 PE=1 SV=1	Q8I0V4_PLAF7	1	8	8	13	0.00187	0.118	FLSLSDESVLGEEK
FLAG-HsNedd8-VS	Endoplasmin, putative OS=Plasmodium falciparum (isolate 3D7) OX=36329 GN=PF3D7_1222300 PE=1 SV=1	Q8I0V4_PLAF7	1	8	8	13	0.00187	0.118	GVVDSDDLPLNVSR
FLAG-HsNedd8-VS	Endoplasmin, putative OS=Plasmodium falciparum (isolate 3D7) OX=36329 GN=PF3D7_1222300 PE=1 SV=1	Q8I0V4_PLAF7	1	8	8	13	0.00187	0.118	IPQLQIFK
FLAG-HsNedd8-VS	Endoplasmin, putative OS=Plasmodium falciparum (isolate 3D7) OX=36329 GN=PF3D7_1222300 PE=1 SV=1	Q8I0V4_PLAF7	1	8	8	13	0.00187	0.118	RVLVADEFVEFLPR
FLAG-HsNedd8-VS	Endoplasmin, putative OS=Plasmodium falciparum (isolate 3D7) OX=36329 GN=PF3D7_1222300 PE=1 SV=1	Q8I0V4_PLAF7	1	8	8	13	0.00187	0.118	SGTSNFLEAISK
FLAG-HsNedd8-VS	Serum albumin OS=Bos taurus GN=ALB PE=1 SV=4	ALBU_BOVIN	1	2	3	9	0.00129	0.11	CCTESLVNR
FLAG-HsNedd8-VS	Serum albumin OS=Bos taurus GN=ALB PE=1 SV=4	ALBU_BOVIN	1	2	3	9	0.00129	0.11	DAFLGSFLYEYSR
FLAG-HsNedd8-VS	Serum albumin OS=Bos taurus GN=ALB PE=1 SV=4	ALBU_BOVIN	1	2	3	9	0.00129	0.11	KVPQVSTPTLVEVSR
FLAG-HsNedd8-VS	Serum albumin OS=Bos taurus GN=ALB PE=1 SV=4	ALBU_BOVIN	1	2	3	9	0.00129	0.11	RHPYFYAPELLYYANKYNGVFQECCQAEDK
FLAG-HsNedd8-VS	Serum albumin OS=Bos taurus GN=ALB PE=1 SV=4	ALBU_BOVIN	1	2	3	9	0.00129	0.11	VPQVSTPTLVEVSR
FLAG-HsNedd8-VS	ABC transporter I family member 1, putative OS=Plasmodium falciparum (isolate 3D7) OX=36329 GN=PF3D7_0319700 PE=4 SV=4	O97278_PLAF7	0.727	1	1	1	0.000143	0.00287	QVNSQMCLR
FLAG-HsNedd8-VS	Pre-mRNA-processing-splicing factor 8, putative OS=Plasmodium falciparum (isolate 3D7) OX=36329 GN=PF3D7_0405400 PE=4 SV=1	Q8I1X5_PLAF7	0.928	1	1	2	0.000287	0.00255	ISLIQIFR
FLAG-HsNedd8-VS	Fructose-bisphosphate aldolase OS=Plasmodium falciparum (isolate 3D7) OX=36329 GN=PF3D7_1444800 PE=3 SV=1	A0A144A3T1_PLAF7,ALF_PLAF7	1	13	14	24	0.00344	0.396	AEANSLATYGK
FLAG-HsNedd8-VS	Fructose-bisphosphate aldolase OS=Plasmodium falciparum (isolate 3D7) OX=36329 GN=PF3D7_1444800 PE=3 SV=1	A0A144A3T1_PLAF7,ALF_PLAF7	1	13	14	24	0.00344	0.396	ALQASVLNTWQGK
FLAG-HsNedd8-VS	Fructose-bisphosphate aldolase OS=Plasmodium falciparum (isolate 3D7) OX=36329 GN=PF3D7_1444800 PE=3 SV=1	A0A144A3T1_PLAF7,ALF_PLAF7	1	13	14	24	0.00344	0.396	GGAGGENAGASLYEK
FLAG-HsNedd8-VS	Fructose-bisphosphate aldolase OS=Plasmodium falciparum (isolate 3D7) OX=36329 GN=PF3D7_1444800 PE=3 SV=1	A0A144A3T1_PLAF7,ALF_PLAF7	1	13	14	24	0.00344	0.396	GILAADESTQTIK
FLAG-HsNedd8-VS	Fructose-bisphosphate aldolase OS=Plasmodium falciparum (isolate 3D7) OX=36329 GN=PF3D7_1444800 PE=3 SV=1	A0A144A3T1_PLAF7,ALF_PLAF7	1	13	14	24	0.00344	0.396	GKPTDLSIHETAWGLAR
FLAG-HsNedd8-VS	Fructose-bisphosphate aldolase OS=Plasmodium falciparum (isolate 3D7) OX=36329 GN=PF3D7_1444800 PE=3 SV=1	A0A144A3T1_PLAF7,ALF_PLAF7	1	13	14	24	0.00344	0.396	GLVNIPCTDEEK
FLAG-HsNedd8-VS	Fructose-bisphosphate aldolase OS=Plasmodium falciparum (isolate 3D7) OX=36329 GN=PF3D7_1444800 PE=3 SV=1	A0A144A3T1_PLAF7,ALF_PLAF7	1	13	14	24	0.00344	0.396	GLVNIPCTDEEKSTQGLDGLAER
FLAG-HsNedd8-VS	Fructose-bisphosphate aldolase OS=Plasmodium falciparum (isolate 3D7) OX=36329 GN=PF3D7_1444800 PE=3 SV=1	A0A144A3T1_PLAF7,ALF_PLAF7	1	13	14	24	0.00344	0.396	KLPADVAEELATTAQK
FLAG-HsNedd8-VS	Fructose-bisphosphate aldolase OS=Plasmodium falciparum (isolate 3D7) OX=36329 GN=PF3D7_1444800 PE=3 SV=1	A0A144A3T1_PLAF7,ALF_PLAF7	1	13	14	24	0.00344	0.396	LENTIENR
FLAG-HsNedd8-VS	Fructose-bisphosphate aldolase OS=Plasmodium falciparum (isolate 3D7) OX=36329 GN=PF3D7_1444800 PE=3 SV=1	A0A144A3T1_PLAF7,ALF_PLAF7	1	13	14	24	0.00344	0.396	STQGLDGLAER
FLAG-HsNedd8-VS	Fructose-bisphosphate aldolase OS=Plasmodium falciparum (isolate 3D7) OX=36329 GN=PF3D7_1444800 PE=3 SV=1	A0A144A3T1_PLAF7,ALF_PLAF7	1	13	14	24	0.00344	0.396	TTTQDVGFLTVR
FLAG-HsNedd8-VS	Fructose-bisphosphate aldolase OS=Plasmodium falciparum (isolate 3D7) OX=36329 GN=PF3D7_1444800 PE=3 SV=1	A0A144A3T1_PLAF7,ALF_PLAF7	1	13	14	24	0.00344	0.396	TVLVIDTAK
FLAG-HsNedd8-VS	Fructose-bisphosphate aldolase OS=Plasmodium falciparum (isolate 3D7) OX=36329 GN=PF3D7_1444800 PE=3 SV=1	A0A144A3T1_PLAF7,ALF_PLAF7	1	13	14	24	0.00344	0.396	YASICQQNR
FLAG-HsNedd8-VS	14-3-3 protein OS=Plasmodium falciparum (isolate 3D7) OX=36329 GN=PF3D7_0818200 PE=3 SV=1	C0H4V6_PLAF7	1	7	8	14	0.00201	0.317	ATDIAENELPSTHPIR
FLAG-HsNedd8-VS	14-3-3 protein OS=Plasmodium falciparum (isolate 3D7) OX=36329 GN=PF3D7_0818200 PE=3 SV=1	C0H4V6_PLAF7	1	7	8	14	0.00201	0.317	EASNCAQEAYQK
FLAG-HsNedd8-VS	14-3-3 protein OS=Plasmodium falciparum (isolate 3D7) OX=36329 GN=PF3D7_0818200 PE=3 SV=1	C0H4V6_PLAF7	1	7	8	14	0.00201	0.317	IISSVEQK
FLAG-HsNedd8-VS	14-3-3 protein OS=Plasmodium falciparum (isolate 3D7) OX=36329 GN=PF3D7_0818200 PE=3 SV=1	C0H4V6_PLAF7	1	7	8	14	0.00201	0.317	NLLSVAYK
FLAG-HsNedd8-VS	14-3-3 protein OS=Plasmodium falciparum (isolate 3D7) OX=36329 GN=PF3D7_0818200 PE=3 SV=1	C0H4V6_PLAF7	1	7	8	14	0.00201	0.317	TLVEQCVNNDKDELTVEER
FLAG-HsNedd8-VS	14-3-3 protein OS=Plasmodium falciparum (isolate 3D7) OX=36329 GN=PF3D7_0818200 PE=3 SV=1	C0H4V6_PLAF7	1	7	8	14	0.00201	0.317	YDEMADAMR
FLAG-HsNedd8-VS	14-3-3 protein OS=Plasmodium falciparum (isolate 3D7) OX=36329 GN=PF3D7_0818200 PE=3 SV=1	C0H4V6_PLAF7	1	7	8	14	0.00201	0.317	YISEFSCDEGK
FLAG-HsNedd8-VS	V-type H(+)-translocating pyrophosphatase,putative OS=Plasmodium falciparum (isolate 3D7) OX=36329 GN=PF3D7_1456800 PE=3 SV=1	Q8IKR1_PLAF7	1	9	9	14	0.00201	0.12	AADVGADLSGK
FLAG-HsNedd8-VS	V-type H(+)-translocating pyrophosphatase,putative OS=Plasmodium falciparum (isolate 3D7) OX=36329 GN=PF3D7_1456800 PE=3 SV=1	Q8IKR1_PLAF7	1	9	9	14	0.00201	0.12	AADVGADLSGKNEYGIPEDDIR
FLAG-HsNedd8-VS	V-type H(+)-translocating pyrophosphatase,putative OS=Plasmodium falciparum (isolate 3D7) OX=36329 GN=PF3D7_1456800 PE=3 SV=1	Q8IKR1_PLAF7	1	9	9	14	0.00201	0.12	ISTDASLR
FLAG-HsNedd8-VS	V-type H(+)-translocating pyrophosphatase,putative OS=Plasmodium falciparum (isolate 3D7) OX=36329 GN=PF3D7_1456800 PE=3 SV=1	Q8IKR1_PLAF7	1	9	9	14	0.00201	0.12	LEDGDNPVEK
FLAG-HsNedd8-VS	V-type H(+)-translocating pyrophosphatase,putative OS=Plasmodium falciparum (isolate 3D7) OX=36329 GN=PF3D7_1456800 PE=3 SV=1	Q8IKR1_PLAF7	1	9	9	14	0.00201	0.12	NEYGIPEDDIR
FLAG-HsNedd8-VS	V-type H(+)-translocating pyrophosphatase,putative OS=Plasmodium falciparum (isolate 3D7) OX=36329 GN=PF3D7_1456800 PE=3 SV=1	Q8IKR1_PLAF7	1	9	9	14	0.00201	0.12	NSVIGDTVGDPLK
FLAG-HsNedd8-VS	V-type H(+)-translocating pyrophosphatase,putative OS=Plasmodium falciparum (isolate 3D7) OX=36329 GN=PF3D7_1456800 PE=3 SV=1	Q8IKR1_PLAF7	1	9	9	14	0.00201	0.12	TDILDAAGNTTAAIGK
FLAG-HsNedd8-VS	V-type H(+)-translocating pyrophosphatase,putative OS=Plasmodium falciparum (isolate 3D7) OX=36329 GN=PF3D7_1456800 PE=3 SV=1	Q8IKR1_PLAF7	1	9	9	14	0.00201	0.12	VGGGIYTK
FLAG-HsNedd8-VS	V-type H(+)-translocating pyrophosphatase,putative OS=Plasmodium falciparum (isolate 3D7) OX=36329 GN=PF3D7_1456800 PE=3 SV=1	Q8IKR1_PLAF7	1	9	9	14	0.00201	0.12	YIESGALGK
FLAG-HsNedd8-VS	Uncharacterized protein OS=Plasmodium falciparum (isolate 3D7) OX=36329 GN=PF3D7_1306000 PE=4 SV=1	Q8IEQ5_PLAF7	0.979	1	1	1	0.000143	0.0157	INNKTDNLYGIINNNIIEKNK
FLAG-HsNedd8-VS	Uncharacterized protein OS=Plasmodium falciparum (isolate 3D7) OX=36329 GN=PF3D7_1249100 PE=4 SV=1	Q8I4U3_PLAF7	1	2	2	2	0.000287	0.0459	GILLSTVSPR
FLAG-HsNedd8-VS	Uncharacterized protein OS=Plasmodium falciparum (isolate 3D7) OX=36329 GN=PF3D7_1249100 PE=4 SV=1	Q8I4U3_PLAF7	1	2	2	2	0.000287	0.0459	LLNVSEEK
FLAG-HsNedd8-VS	T-complex protein 1 subunit epsilon OS=Plasmodium falciparum (isolate 3D7) OX=36329 GN=PF3D7_0320300 PE=3 SV=1	O97282_PLAF7	1	7	7	13	0.00187	0.138	GIEQYAIR
FLAG-HsNedd8-VS	T-complex protein 1 subunit epsilon OS=Plasmodium falciparum (isolate 3D7) OX=36329 GN=PF3D7_0320300 PE=3 SV=1	O97282_PLAF7	1	7	7	13	0.00187	0.138	GIFETFNSK
FLAG-HsNedd8-VS	T-complex protein 1 subunit epsilon OS=Plasmodium falciparum (isolate 3D7) OX=36329 GN=PF3D7_0320300 PE=3 SV=1	O97282_PLAF7	1	7	7	13	0.00187	0.138	IAILTCPFEPPKPK
FLAG-HsNedd8-VS	T-complex protein 1 subunit epsilon OS=Plasmodium falciparum (isolate 3D7) OX=36329 GN=PF3D7_0320300 PE=3 SV=1	O97282_PLAF7	1	7	7	13	0.00187	0.138	IDVQHECAK
FLAG-HsNedd8-VS	T-complex protein 1 subunit epsilon OS=Plasmodium falciparum (isolate 3D7) OX=36329 GN=PF3D7_0320300 PE=3 SV=1	O97282_PLAF7	1	7	7	13	0.00187	0.138	LNITNVDAYR
FLAG-HsNedd8-VS	T-complex protein 1 subunit epsilon OS=Plasmodium falciparum (isolate 3D7) OX=36329 GN=PF3D7_0320300 PE=3 SV=1	O97282_PLAF7	1	7	7	13	0.00187	0.138	TGGLLEESTLIK
FLAG-HsNedd8-VS	T-complex protein 1 subunit epsilon OS=Plasmodium falciparum (isolate 3D7) OX=36329 GN=PF3D7_0320300 PE=3 SV=1	O97282_PLAF7	1	7	7	13	0.00187	0.138	YNQFSLATQVVK
FLAG-HsNedd8-VS	26S proteasome regulatory subunit RPN11,putative OS=Plasmodium falciparum (isolate 3D7) OX=36329 GN=PF3D7_1368100 PE=4 SV=1	Q8ID28_PLAF7	1	5	5	8	0.00115	0.186	LINPHILMLGQEPR
FLAG-HsNedd8-VS	26S proteasome regulatory subunit RPN11,putative OS=Plasmodium falciparum (isolate 3D7) OX=36329 GN=PF3D7_1368100 PE=4 SV=1	Q8ID28_PLAF7	1	5	5	8	0.00115	0.186	SFEQLNPR
FLAG-HsNedd8-VS	26S proteasome regulatory subunit RPN11,putative OS=Plasmodium falciparum (isolate 3D7) OX=36329 GN=PF3D7_1368100 PE=4 SV=1	Q8ID28_PLAF7	1	5	5	8	0.00115	0.186	SSDETLEDIKK
FLAG-HsNedd8-VS	26S proteasome regulatory subunit RPN11,putative OS=Plasmodium falciparum (isolate 3D7) OX=36329 GN=PF3D7_1368100 PE=4 SV=1	Q8ID28_PLAF7	1	5	5	8	0.00115	0.186	TIGVVVDPIQSVK
FLAG-HsNedd8-VS	26S proteasome regulatory subunit RPN11,putative OS=Plasmodium falciparum (isolate 3D7) OX=36329 GN=PF3D7_1368100 PE=4 SV=1	Q8ID28_PLAF7	1	5	5	8	0.00115	0.186	TSEEILLENIGK
FLAG-HsNedd8-VS	Protein disulfide-isomerase OS=Plasmodium falciparum (isolate 3D7) OX=36329 GN=PF3D7_0827900 PE=3 SV=1	C0H4Y6_PLAF7	1	8	8	14	0.00201	0.219	ASLGLTEFPGLAFQSNEGR
FLAG-HsNedd8-VS	Protein disulfide-isomerase OS=Plasmodium falciparum (isolate 3D7) OX=36329 GN=PF3D7_0827900 PE=3 SV=1	C0H4Y6_PLAF7	1	8	8	14	0.00201	0.219	GFVDFLNK
FLAG-HsNedd8-VS	Protein disulfide-isomerase OS=Plasmodium falciparum (isolate 3D7) OX=36329 GN=PF3D7_0827900 PE=3 SV=1	C0H4Y6_PLAF7	1	8	8	14	0.00201	0.219	HATNTPISIDGVPEFEDGTSEEL
FLAG-HsNedd8-VS	Protein disulfide-isomerase OS=Plasmodium falciparum (isolate 3D7) OX=36329 GN=PF3D7_0827900 PE=3 SV=1	C0H4Y6_PLAF7	1	8	8	14	0.00201	0.219	IPLPYEGER
FLAG-HsNedd8-VS	Protein disulfide-isomerase OS=Plasmodium falciparum (isolate 3D7) OX=36329 GN=PF3D7_0827900 PE=3 SV=1	C0H4Y6_PLAF7	1	8	8	14	0.00201	0.219	IVVGNSFVDVVLK
FLAG-HsNedd8-VS	Protein disulfide-isomerase OS=Plasmodium falciparum (isolate 3D7) OX=36329 GN=PF3D7_0827900 PE=3 SV=1	C0H4Y6_PLAF7	1	8	8	14	0.00201	0.219	KLEPVYEDLGR
FLAG-HsNedd8-VS	Protein disulfide-isomerase OS=Plasmodium falciparum (isolate 3D7) OX=36329 GN=PF3D7_0827900 PE=3 SV=1	C0H4Y6_PLAF7	1	8	8	14	0.00201	0.219	LIPEYNEAANMLNEK
FLAG-HsNedd8-VS	Protein disulfide-isomerase OS=Plasmodium falciparum (isolate 3D7) OX=36329 GN=PF3D7_0827900 PE=3 SV=1	C0H4Y6_PLAF7	1	8	8	14	0.00201	0.219	YDSIIVAK
FLAG-HsNedd8-VS	Aspartate--tRNA ligase OS=Plasmodium falciparum (isolate 3D7) OX=36329 GN=PF3D7_0102900 PE=3 SV=1	Q8I2B1_PLAF7	1	2	2	3	0.00043	0.0367	GSIAFIILR
FLAG-HsNedd8-VS	Aspartate--tRNA ligase OS=Plasmodium falciparum (isolate 3D7) OX=36329 GN=PF3D7_0102900 PE=3 SV=1	Q8I2B1_PLAF7	1	2	2	3	0.00043	0.0367	LLGESSEGGANAFK
FLAG-HsNedd8-VS	Actin II OS=Plasmodium falciparum (isolate 3D7) OX=36329 GN=PF3D7_1412500 PE=3 SV=1	A0A144A3N9_PLAF7,ACT2_PLAF7	0.984	1	1	2	0.000287	0.0718	EMTNLAPSSMK
FLAG-HsNedd8-VS	Actin II OS=Plasmodium falciparum (isolate 3D7) OX=36329 GN=PF3D7_1412500 PE=3 SV=1	A0A144A3N9_PLAF7,ACT2_PLAF7	0.984	1	1	2	0.000287	0.0718	YPIEHGIVTNWDDMEK
FLAG-HsNedd8-VS	cAMP-dependent protein kinase regulatory subunit OS=Plasmodium falciparum (isolate 3D7) OX=36329 GN=PF3D7_1223100 PE=1 SV=1	Q7KQK0_PLAF7	1	1	1	2	0.000287	0.0249	GDYFGELALLK
FLAG-HsNedd8-VS	Heat shock protein 90 OS=Plasmodium falciparum (isolate 3D7) OX=36329 GN=PF3D7_0708400 PE=1 SV=1	Q8IC05_PLAF7	1	8	8	14	0.00201	0.132	AEYEGLCK
FLAG-HsNedd8-VS	Heat shock protein 90 OS=Plasmodium falciparum (isolate 3D7) OX=36329 GN=PF3D7_0708400 PE=1 SV=1	Q8IC05_PLAF7	1	8	8	14	0.00201	0.132	GVVDSEDLPLNISR
FLAG-HsNedd8-VS	Heat shock protein 90 OS=Plasmodium falciparum (isolate 3D7) OX=36329 GN=PF3D7_0708400 PE=1 SV=1	Q8IC05_PLAF7	1	8	8	14	0.00201	0.132	IIPDKTNNTLTIEDSGIGMTK
FLAG-HsNedd8-VS	Heat shock protein 90 OS=Plasmodium falciparum (isolate 3D7) OX=36329 GN=PF3D7_0708400 PE=1 SV=1	Q8IC05_PLAF7	1	8	8	14	0.00201	0.132	KPEEVTNEEYASFYK
FLAG-HsNedd8-VS	Heat shock protein 90 OS=Plasmodium falciparum (isolate 3D7) OX=36329 GN=PF3D7_0708400 PE=1 SV=1	Q8IC05_PLAF7	1	8	8	14	0.00201	0.132	LSAEPEFFIR
FLAG-HsNedd8-VS	Heat shock protein 90 OS=Plasmodium falciparum (isolate 3D7) OX=36329 GN=PF3D7_0708400 PE=1 SV=1	Q8IC05_PLAF7	1	8	8	14	0.00201	0.132	NDLINNLGTIAR
FLAG-HsNedd8-VS	Heat shock protein 90 OS=Plasmodium falciparum (isolate 3D7) OX=36329 GN=PF3D7_0708400 PE=1 SV=1	Q8IC05_PLAF7	1	8	8	14	0.00201	0.132	SGDEMIGLK
FLAG-HsNedd8-VS	Heat shock protein 90 OS=Plasmodium falciparum (isolate 3D7) OX=36329 GN=PF3D7_0708400 PE=1 SV=1	Q8IC05_PLAF7	1	8	8	14	0.00201	0.132	YESITDTQK
FLAG-HsNedd8-VS	Complement C5 OS=Homo sapiens GN=C5 PE=1 SV=4	CO5_HUMAN	0.979	1	1	1	0.000143	0.00776	TDAPDLPEENQAR
FLAG-HsNedd8-VS	Ornithine aminotransferase OS=Plasmodium falciparum (isolate 3D7) OX=36329 GN=OAT PE=1 SV=1	OAT_PLAF7	1	18	24	46	0.0066	0.411	AFFSDSLGVCER
FLAG-HsNedd8-VS	Ornithine aminotransferase OS=Plasmodium falciparum (isolate 3D7) OX=36329 GN=OAT PE=1 SV=1	OAT_PLAF7	1	18	24	46	0.0066	0.411	EQLDECTEIIVK
FLAG-HsNedd8-VS	Ornithine aminotransferase OS=Plasmodium falciparum (isolate 3D7) OX=36329 GN=OAT PE=1 SV=1	OAT_PLAF7	1	18	24	46	0.0066	0.411	FKENGLITR
FLAG-HsNedd8-VS	Ornithine aminotransferase OS=Plasmodium falciparum (isolate 3D7) OX=36329 GN=OAT PE=1 SV=1	OAT_PLAF7	1	18	24	46	0.0066	0.411	GKGVFVYDIEDR
FLAG-HsNedd8-VS	Ornithine aminotransferase OS=Plasmodium falciparum (isolate 3D7) OX=36329 GN=OAT PE=1 SV=1	OAT_PLAF7	1	18	24	46	0.0066	0.411	GLLCAIEFK
FLAG-HsNedd8-VS	Ornithine aminotransferase OS=Plasmodium falciparum (isolate 3D7) OX=36329 GN=OAT PE=1 SV=1	OAT_PLAF7	1	18	24	46	0.0066	0.411	GVFVYDIEDR
FLAG-HsNedd8-VS	Ornithine aminotransferase OS=Plasmodium falciparum (isolate 3D7) OX=36329 GN=OAT PE=1 SV=1	OAT_PLAF7	1	18	24	46	0.0066	0.411	GVFVYDIEDRR
FLAG-HsNedd8-VS	Ornithine aminotransferase OS=Plasmodium falciparum (isolate 3D7) OX=36329 GN=OAT PE=1 SV=1	OAT_PLAF7	1	18	24	46	0.0066	0.411	IIVCNNNFSGR
FLAG-HsNedd8-VS	Ornithine aminotransferase OS=Plasmodium falciparum (isolate 3D7) OX=36329 GN=OAT PE=1 SV=1	OAT_PLAF7	1	18	24	46	0.0066	0.411	KYNVLFVADEVQTGLGR
FLAG-HsNedd8-VS	Ornithine aminotransferase OS=Plasmodium falciparum (isolate 3D7) OX=36329 GN=OAT PE=1 SV=1	OAT_PLAF7	1	18	24	46	0.0066	0.411	NDLVNVWDICLK
FLAG-HsNedd8-VS	Ornithine aminotransferase OS=Plasmodium falciparum (isolate 3D7) OX=36329 GN=OAT PE=1 SV=1	OAT_PLAF7	1	18	24	46	0.0066	0.411	SSQDYMNNELTYGAHNYDPIPVVLK
FLAG-HsNedd8-VS	Ornithine aminotransferase OS=Plasmodium falciparum (isolate 3D7) OX=36329 GN=OAT PE=1 SV=1	OAT_PLAF7	1	18	24	46	0.0066	0.411	SSQDYMNNELTYGAHNYDPIPVVLKR
FLAG-HsNedd8-VS	Ornithine aminotransferase OS=Plasmodium falciparum (isolate 3D7) OX=36329 GN=OAT PE=1 SV=1	OAT_PLAF7	1	18	24	46	0.0066	0.411	TLGCVSASTDK
FLAG-HsNedd8-VS	Ornithine aminotransferase OS=Plasmodium falciparum (isolate 3D7) OX=36329 GN=OAT PE=1 SV=1	OAT_PLAF7	1	18	24	46	0.0066	0.411	TLGCVSASTDKK
FLAG-HsNedd8-VS	Ornithine aminotransferase OS=Plasmodium falciparum (isolate 3D7) OX=36329 GN=OAT PE=1 SV=1	OAT_PLAF7	1	18	24	46	0.0066	0.411	VLMMNTGAEASETAYK
FLAG-HsNedd8-VS	Ornithine aminotransferase OS=Plasmodium falciparum (isolate 3D7) OX=36329 GN=OAT PE=1 SV=1	OAT_PLAF7	1	18	24	46	0.0066	0.411	VPYDDLEALEK
FLAG-HsNedd8-VS	Ornithine aminotransferase OS=Plasmodium falciparum (isolate 3D7) OX=36329 GN=OAT PE=1 SV=1	OAT_PLAF7	1	18	24	46	0.0066	0.411	YLTNLFGYDK
FLAG-HsNedd8-VS	Ornithine aminotransferase OS=Plasmodium falciparum (isolate 3D7) OX=36329 GN=OAT PE=1 SV=1	OAT_PLAF7	1	18	24	46	0.0066	0.411	YNVLFVADEVQTGLGR
FLAG-HsNedd8-VS	26S protease regulatory subunit 4, putative OS=Plasmodium falciparum (isolate 3D7) OX=36329 GN=PF3D7_1008400 PE=3 SV=2	Q8IJW0_PLAF7	1	2	2	7	0.001	0.1	AICTEAGLLALR
FLAG-HsNedd8-VS	26S protease regulatory subunit 4, putative OS=Plasmodium falciparum (isolate 3D7) OX=36329 GN=PF3D7_1008400 PE=3 SV=2	Q8IJW0_PLAF7	1	2	2	7	0.001	0.1	GVILYGPPGTGK
FLAG-HsNedd8-VS	26S protease regulatory subunit 4, putative OS=Plasmodium falciparum (isolate 3D7) OX=36329 GN=PF3D7_1008400 PE=3 SV=2	Q8IJW0_PLAF7	1	2	2	7	0.001	0.1	VAEEHAPSIVFIDEIDAVGTK
FLAG-HsNedd8-VS	26S protease regulatory subunit 6B, putative OS=Plasmodium falciparum (isolate 3D7) OX=36329 GN=PF3D7_0413600 PE=3 SV=1	Q8I1V1_PLAF7	1	2	2	2	0.000287	0.0587	RFDAQTGADR
FLAG-HsNedd8-VS	26S protease regulatory subunit 6B, putative OS=Plasmodium falciparum (isolate 3D7) OX=36329 GN=PF3D7_0413600 PE=3 SV=1	Q8I1V1_PLAF7	1	2	2	2	0.000287	0.0587	YIITANDFEQGYR
FLAG-HsNedd8-VS	High molecular weight rhoptry protein 3 OS=Plasmodium falciparum (isolate 3D7) OX=36329 GN=PF3D7_0905400 PE=4 SV=1	Q8I395_PLAF7	0.847	1	1	1	0.000143	0.0123	ASLHVPSVLYR
FLAG-HsNedd8-VS	Acyl-CoA synthetase OS=Plasmodium falciparum (isolate 3D7) OX=36329 GN=PF3D7_0525100 PE=4 SV=1	Q8I3L4_PLAF7	1	2	2	2	0.000287	0.0342	ADVINDLTSIGK
FLAG-HsNedd8-VS	Acyl-CoA synthetase OS=Plasmodium falciparum (isolate 3D7) OX=36329 GN=PF3D7_0525100 PE=4 SV=1	Q8I3L4_PLAF7	1	2	2	2	0.000287	0.0342	LAQGEYVAVEK
FLAG-HsNedd8-VS	Keratin, type I cytoskeletal 10 OS=Homo sapiens GN=KRT10 PE=1 SV=6	K1C10_HUMAN	1	11	13	25	0.00359	0.252	ALEESNYELEGK
FLAG-HsNedd8-VS	Keratin, type I cytoskeletal 10 OS=Homo sapiens GN=KRT10 PE=1 SV=6	K1C10_HUMAN	1	11	13	25	0.00359	0.252	DAEAWFNEK
FLAG-HsNedd8-VS	Keratin, type I cytoskeletal 10 OS=Homo sapiens GN=KRT10 PE=1 SV=6	K1C10_HUMAN	1	11	13	25	0.00359	0.252	GSLGGGFSSGGFSGGSFSR
FLAG-HsNedd8-VS	Keratin, type I cytoskeletal 10 OS=Homo sapiens GN=KRT10 PE=1 SV=6	K1C10_HUMAN	1	11	13	25	0.00359	0.252	IRLENEIQTYR
FLAG-HsNedd8-VS	Keratin, type I cytoskeletal 10 OS=Homo sapiens GN=KRT10 PE=1 SV=6	K1C10_HUMAN	1	11	13	25	0.00359	0.252	LENEIQTYR
FLAG-HsNedd8-VS	Keratin, type I cytoskeletal 10 OS=Homo sapiens GN=KRT10 PE=1 SV=6	K1C10_HUMAN	1	11	13	25	0.00359	0.252	NVSTGDVNVEMNAAPGVDLTQLLNNMR
FLAG-HsNedd8-VS	Keratin, type I cytoskeletal 10 OS=Homo sapiens GN=KRT10 PE=1 SV=6	K1C10_HUMAN	1	11	13	25	0.00359	0.252	QSLEASLAETEGR
FLAG-HsNedd8-VS	Keratin, type I cytoskeletal 10 OS=Homo sapiens GN=KRT10 PE=1 SV=6	K1C10_HUMAN	1	11	13	25	0.00359	0.252	QSVEADINGLRR
FLAG-HsNedd8-VS	Keratin, type I cytoskeletal 10 OS=Homo sapiens GN=KRT10 PE=1 SV=6	K1C10_HUMAN	1	11	13	25	0.00359	0.252	SLLEGEGSSGGGGR
FLAG-HsNedd8-VS	Keratin, type I cytoskeletal 10 OS=Homo sapiens GN=KRT10 PE=1 SV=6	K1C10_HUMAN	1	11	13	25	0.00359	0.252	SQYEQLAEQNR
FLAG-HsNedd8-VS	Keratin, type I cytoskeletal 10 OS=Homo sapiens GN=KRT10 PE=1 SV=6	K1C10_HUMAN	1	11	13	25	0.00359	0.252	SQYEQLAEQNRK
FLAG-HsNedd8-VS	Keratin, type I cytoskeletal 10 OS=Homo sapiens GN=KRT10 PE=1 SV=6	K1C10_HUMAN	1	11	13	25	0.00359	0.252	VLDELTLTK
FLAG-HsNedd8-VS	Keratin, type I cytoskeletal 10 OS=Homo sapiens GN=KRT10 PE=1 SV=6	K1C10_HUMAN	1	11	13	25	0.00359	0.252	VTMQNLNDR
FLAG-HsNedd8-VS	Keratin, type I cytoskeletal 15 OS=Ovis aries GN=KRT15 PE=2 SV=1	K1C15_SHEEP	0.985	1	1	6	0.000861	0.0728	ALEEANADLEVK
FLAG-HsNedd8-VS	Keratin, type I cytoskeletal 15 OS=Ovis aries GN=KRT15 PE=2 SV=1	K1C15_SHEEP	0.985	1	1	6	0.000861	0.0728	QSVEADINGLRR
FLAG-HsNedd8-VS	Keratin, type I cytoskeletal 15 OS=Ovis aries GN=KRT15 PE=2 SV=1	K1C15_SHEEP	0.985	1	1	6	0.000861	0.0728	VLDELTLTK
FLAG-HsNedd8-VS	Proliferation-associated protein 2g4, putative OS=Plasmodium falciparum (isolate 3D7) OX=36329 GN=PF3D7_1428300 PE=4 SV=1	Q8ILI2_PLAF7	1	4	4	6	0.000861	0.0955	FAQLNNCK
FLAG-HsNedd8-VS	Proliferation-associated protein 2g4, putative OS=Plasmodium falciparum (isolate 3D7) OX=36329 GN=PF3D7_1428300 PE=4 SV=1	Q8ILI2_PLAF7	1	4	4	6	0.000861	0.0955	IGELCEYGEK
FLAG-HsNedd8-VS	Proliferation-associated protein 2g4, putative OS=Plasmodium falciparum (isolate 3D7) OX=36329 GN=PF3D7_1428300 PE=4 SV=1	Q8ILI2_PLAF7	1	4	4	6	0.000861	0.0955	SFINELNK
FLAG-HsNedd8-VS	Proliferation-associated protein 2g4, putative OS=Plasmodium falciparum (isolate 3D7) OX=36329 GN=PF3D7_1428300 PE=4 SV=1	Q8ILI2_PLAF7	1	4	4	6	0.000861	0.0955	VGINASDITK
FLAG-HsNedd8-VS	Keratin, type I cytoskeletal 9 OS=Homo sapiens GN=KRT9 PE=1 SV=3	K1C9_HUMAN	1	13	15	26	0.00373	0.278	DIENQYETQITQIEHEVSSSGQEVQSSAK
FLAG-HsNedd8-VS	Keratin, type I cytoskeletal 9 OS=Homo sapiens GN=KRT9 PE=1 SV=3	K1C9_HUMAN	1	13	15	26	0.00373	0.278	EIETYHNLLEGGQEDFESSGAGK
FLAG-HsNedd8-VS	Keratin, type I cytoskeletal 9 OS=Homo sapiens GN=KRT9 PE=1 SV=3	K1C9_HUMAN	1	13	15	26	0.00373	0.278	FSSSGGGGGGGR
FLAG-HsNedd8-VS	Keratin, type I cytoskeletal 9 OS=Homo sapiens GN=KRT9 PE=1 SV=3	K1C9_HUMAN	1	13	15	26	0.00373	0.278	FSSSSGYGGGSSR
FLAG-HsNedd8-VS	Keratin, type I cytoskeletal 9 OS=Homo sapiens GN=KRT9 PE=1 SV=3	K1C9_HUMAN	1	13	15	26	0.00373	0.278	HGVQELEIELQSQLSK
FLAG-HsNedd8-VS	Keratin, type I cytoskeletal 9 OS=Homo sapiens GN=KRT9 PE=1 SV=3	K1C9_HUMAN	1	13	15	26	0.00373	0.278	IKFEMEQNLR
FLAG-HsNedd8-VS	Keratin, type I cytoskeletal 9 OS=Homo sapiens GN=KRT9 PE=1 SV=3	K1C9_HUMAN	1	13	15	26	0.00373	0.278	KGPAAIQK
FLAG-HsNedd8-VS	Keratin, type I cytoskeletal 9 OS=Homo sapiens GN=KRT9 PE=1 SV=3	K1C9_HUMAN	1	13	15	26	0.00373	0.278	QEYEQLIAK
FLAG-HsNedd8-VS	Keratin, type I cytoskeletal 9 OS=Homo sapiens GN=KRT9 PE=1 SV=3	K1C9_HUMAN	1	13	15	26	0.00373	0.278	QGVDADINGLR
FLAG-HsNedd8-VS	Keratin, type I cytoskeletal 9 OS=Homo sapiens GN=KRT9 PE=1 SV=3	K1C9_HUMAN	1	13	15	26	0.00373	0.278	QVLDNLTMEK
FLAG-HsNedd8-VS	Keratin, type I cytoskeletal 9 OS=Homo sapiens GN=KRT9 PE=1 SV=3	K1C9_HUMAN	1	13	15	26	0.00373	0.278	STMQELNSR
FLAG-HsNedd8-VS	Keratin, type I cytoskeletal 9 OS=Homo sapiens GN=KRT9 PE=1 SV=3	K1C9_HUMAN	1	13	15	26	0.00373	0.278	TLLDIDNTR
FLAG-HsNedd8-VS	Keratin, type I cytoskeletal 9 OS=Homo sapiens GN=KRT9 PE=1 SV=3	K1C9_HUMAN	1	13	15	26	0.00373	0.278	VQALEEANNDLENK
FLAG-HsNedd8-VS	Isocitrate dehydrogenase [NADP] OS=Plasmodium falciparum (isolate 3D7) OX=36329 GN=PF3D7_1345700 PE=3 SV=1	Q8I6T2_PLAF7	1	1	1	2	0.000287	0.0171	HAYADQYK
FLAG-HsNedd8-VS	Phosphotransferase OS=Plasmodium falciparum (isolate 3D7) OX=36329 GN=PF3D7_0624000 PE=3 SV=1	C6KT76_PLAF7	1	15	18	27	0.00387	0.318	AENLIIIPADDGSGK
FLAG-HsNedd8-VS	Phosphotransferase OS=Plasmodium falciparum (isolate 3D7) OX=36329 GN=PF3D7_0624000 PE=3 SV=1	C6KT76_PLAF7	1	15	18	27	0.00387	0.318	ATNDPVEGR
FLAG-HsNedd8-VS	Phosphotransferase OS=Plasmodium falciparum (isolate 3D7) OX=36329 GN=PF3D7_0624000 PE=3 SV=1	C6KT76_PLAF7	1	15	18	27	0.00387	0.318	DQETYSLK
FLAG-HsNedd8-VS	Phosphotransferase OS=Plasmodium falciparum (isolate 3D7) OX=36329 GN=PF3D7_0624000 PE=3 SV=1	C6KT76_PLAF7	1	15	18	27	0.00387	0.318	FMVNVLQSACSK
FLAG-HsNedd8-VS	Phosphotransferase OS=Plasmodium falciparum (isolate 3D7) OX=36329 GN=PF3D7_0624000 PE=3 SV=1	C6KT76_PLAF7	1	15	18	27	0.00387	0.318	FTCGVDGSLFVK
FLAG-HsNedd8-VS	Phosphotransferase OS=Plasmodium falciparum (isolate 3D7) OX=36329 GN=PF3D7_0624000 PE=3 SV=1	C6KT76_PLAF7	1	15	18	27	0.00387	0.318	FTGSYSHEK
FLAG-HsNedd8-VS	Phosphotransferase OS=Plasmodium falciparum (isolate 3D7) OX=36329 GN=PF3D7_0624000 PE=3 SV=1	C6KT76_PLAF7	1	15	18	27	0.00387	0.318	GTYYAIDFGGTNFR
FLAG-HsNedd8-VS	Phosphotransferase OS=Plasmodium falciparum (isolate 3D7) OX=36329 GN=PF3D7_0624000 PE=3 SV=1	C6KT76_PLAF7	1	15	18	27	0.00387	0.318	HATASQLFDHFAER
FLAG-HsNedd8-VS	Phosphotransferase OS=Plasmodium falciparum (isolate 3D7) OX=36329 GN=PF3D7_0624000 PE=3 SV=1	C6KT76_PLAF7	1	15	18	27	0.00387	0.318	ICEAVYNR
FLAG-HsNedd8-VS	Phosphotransferase OS=Plasmodium falciparum (isolate 3D7) OX=36329 GN=PF3D7_0624000 PE=3 SV=1	C6KT76_PLAF7	1	15	18	27	0.00387	0.318	KICEAVYNR
FLAG-HsNedd8-VS	Phosphotransferase OS=Plasmodium falciparum (isolate 3D7) OX=36329 GN=PF3D7_0624000 PE=3 SV=1	C6KT76_PLAF7	1	15	18	27	0.00387	0.318	LMNDAFVR
FLAG-HsNedd8-VS	Phosphotransferase OS=Plasmodium falciparum (isolate 3D7) OX=36329 GN=PF3D7_0624000 PE=3 SV=1	C6KT76_PLAF7	1	15	18	27	0.00387	0.318	MISGAYLGEIVR
FLAG-HsNedd8-VS	Phosphotransferase OS=Plasmodium falciparum (isolate 3D7) OX=36329 GN=PF3D7_0624000 PE=3 SV=1	C6KT76_PLAF7	1	15	18	27	0.00387	0.318	MLDSCIANIPTGQEK
FLAG-HsNedd8-VS	Phosphotransferase OS=Plasmodium falciparum (isolate 3D7) OX=36329 GN=PF3D7_0624000 PE=3 SV=1	C6KT76_PLAF7	1	15	18	27	0.00387	0.318	SAALAAGTIAAIAK
FLAG-HsNedd8-VS	Phosphotransferase OS=Plasmodium falciparum (isolate 3D7) OX=36329 GN=PF3D7_0624000 PE=3 SV=1	C6KT76_PLAF7	1	15	18	27	0.00387	0.318	VILADKAENLIIIPADDGSGK
FLAG-HsNedd8-VS	Replication protein A1, small OS=Plasmodium falciparum (isolate 3D7) OX=36329 GN=PF3D7_0904800 PE=4 SV=1	Q8I3A1_PLAF7	1	2	2	3	0.00043	0.0455	AFSDEGYNLLGK
FLAG-HsNedd8-VS	Replication protein A1, small OS=Plasmodium falciparum (isolate 3D7) OX=36329 GN=PF3D7_0904800 PE=4 SV=1	Q8I3A1_PLAF7	1	2	2	3	0.00043	0.0455	ISGTYTLIGR
FLAG-HsNedd8-VS	Spermidine synthase OS=Plasmodium falciparum (isolate 3D7) OX=36329 GN=PF3D7_1129000 PE=1 SV=1	Q8II73_PLAF7	1	5	5	8	0.00115	0.184	NISCGYEDKR
FLAG-HsNedd8-VS	Spermidine synthase OS=Plasmodium falciparum (isolate 3D7) OX=36329 GN=PF3D7_1129000 PE=1 SV=1	Q8II73_PLAF7	1	5	5	8	0.00115	0.184	NVLVVGGGDGGIIR
FLAG-HsNedd8-VS	Spermidine synthase OS=Plasmodium falciparum (isolate 3D7) OX=36329 GN=PF3D7_1129000 PE=1 SV=1	Q8II73_PLAF7	1	5	5	8	0.00115	0.184	SKYQNVLVFESTTYGK
FLAG-HsNedd8-VS	Spermidine synthase OS=Plasmodium falciparum (isolate 3D7) OX=36329 GN=PF3D7_1129000 PE=1 SV=1	Q8II73_PLAF7	1	5	5	8	0.00115	0.184	SVENIDICEIDETVIEVSK
FLAG-HsNedd8-VS	Spermidine synthase OS=Plasmodium falciparum (isolate 3D7) OX=36329 GN=PF3D7_1129000 PE=1 SV=1	Q8II73_PLAF7	1	5	5	8	0.00115	0.184	YQNVLVFESTTYGK
FLAG-HsNedd8-VS	Transketolase OS=Plasmodium falciparum (isolate 3D7) OX=36329 GN=PF3D7_0610800 PE=4 SV=1	C6KSV3_PLAF7	1	2	2	3	0.00043	0.0342	NLQQPTLIIVR
FLAG-HsNedd8-VS	Transketolase OS=Plasmodium falciparum (isolate 3D7) OX=36329 GN=PF3D7_0610800 PE=4 SV=1	C6KSV3_PLAF7	1	2	2	3	0.00043	0.0342	NLSGIVLNSINK
FLAG-HsNedd8-VS	V-type proton ATPase subunit B OS=Plasmodium falciparum (isolate 3D7) OX=36329 GN=PF3D7_0406100 PE=3 SV=1	Q6ZMA8_PLAF7	1	7	7	8	0.00115	0.194	FITQNTYECR
FLAG-HsNedd8-VS	V-type proton ATPase subunit B OS=Plasmodium falciparum (isolate 3D7) OX=36329 GN=PF3D7_0406100 PE=3 SV=1	Q6ZMA8_PLAF7	1	7	7	8	0.00115	0.194	IDHPYVSDQLYSNYAIAQDVK
FLAG-HsNedd8-VS	V-type proton ATPase subunit B OS=Plasmodium falciparum (isolate 3D7) OX=36329 GN=PF3D7_0406100 PE=3 SV=1	Q6ZMA8_PLAF7	1	7	7	8	0.00115	0.194	IPLFSAAGLPHNEIGAQICR
FLAG-HsNedd8-VS	V-type proton ATPase subunit B OS=Plasmodium falciparum (isolate 3D7) OX=36329 GN=PF3D7_0406100 PE=3 SV=1	Q6ZMA8_PLAF7	1	7	7	8	0.00115	0.194	QASLVQGK
FLAG-HsNedd8-VS	V-type proton ATPase subunit B OS=Plasmodium falciparum (isolate 3D7) OX=36329 GN=PF3D7_0406100 PE=3 SV=1	Q6ZMA8_PLAF7	1	7	7	8	0.00115	0.194	QGQILEVCGK
FLAG-HsNedd8-VS	V-type proton ATPase subunit B OS=Plasmodium falciparum (isolate 3D7) OX=36329 GN=PF3D7_0406100 PE=3 SV=1	Q6ZMA8_PLAF7	1	7	7	8	0.00115	0.194	TISGVQGPLVIIEDVKFPK
FLAG-HsNedd8-VS	V-type proton ATPase subunit B OS=Plasmodium falciparum (isolate 3D7) OX=36329 GN=PF3D7_0406100 PE=3 SV=1	Q6ZMA8_PLAF7	1	7	7	8	0.00115	0.194	VNALAAVR
FLAG-HsNedd8-VS	60 kDa chaperonin OS=Plasmodium falciparum (isolate 3D7) OX=36329 GN=PF3D7_1232100 PE=3 SV=2	Q8I0V3_PLAF7	1	6	7	11	0.00158	0.106	GIIDSTNVIISVIK
FLAG-HsNedd8-VS	60 kDa chaperonin OS=Plasmodium falciparum (isolate 3D7) OX=36329 GN=PF3D7_1232100 PE=3 SV=2	Q8I0V3_PLAF7	1	6	7	11	0.00158	0.106	GILTVSDVVK
FLAG-HsNedd8-VS	60 kDa chaperonin OS=Plasmodium falciparum (isolate 3D7) OX=36329 GN=PF3D7_1232100 PE=3 SV=2	Q8I0V3_PLAF7	1	6	7	11	0.00158	0.106	IAALSGGIAK
FLAG-HsNedd8-VS	60 kDa chaperonin OS=Plasmodium falciparum (isolate 3D7) OX=36329 GN=PF3D7_1232100 PE=3 SV=2	Q8I0V3_PLAF7	1	6	7	11	0.00158	0.106	ILIGGNSETEQK
FLAG-HsNedd8-VS	60 kDa chaperonin OS=Plasmodium falciparum (isolate 3D7) OX=36329 GN=PF3D7_1232100 PE=3 SV=2	Q8I0V3_PLAF7	1	6	7	11	0.00158	0.106	MGANIVVSSLDVITK
FLAG-HsNedd8-VS	60 kDa chaperonin OS=Plasmodium falciparum (isolate 3D7) OX=36329 GN=PF3D7_1232100 PE=3 SV=2	Q8I0V3_PLAF7	1	6	7	11	0.00158	0.106	QIADNAGVNGDNVVK
FLAG-HsNedd8-VS	Phosphoribosylpyrophosphate synthetase OS=Plasmodium falciparum (isolate 3D7) OX=36329 GN=PF3D7_1325100 PE=4 SV=1	Q8IE67_PLAF7	0.979	1	1	2	0.000287	0.0229	VPISAADVAR
FLAG-HsNedd8-VS	Ubiquitin carboxyl-terminal hydrolase isozyme L3 OS=Plasmodium falciparum (isolate 3D7) OX=36329 GN=PF3D7_1460400 PE=1 SV=2	Q8IKM8_PLAF7	1	1	1	1	0.000143	0.0862	NDIWTPLESNPDSLYLYSCK
FLAG-HsNedd8-VS	Alpha-2-HS-glycoprotein OS=Bos taurus OX=9913 GN=AHSG PE=1 SV=2	FETUA_BOVIN	1	2	3	6	0.000861	0.1	HTFSGVASVESSSGEAFHVGK
FLAG-HsNedd8-VS	Alpha-2-HS-glycoprotein OS=Bos taurus OX=9913 GN=AHSG PE=1 SV=2	FETUA_BOVIN	1	2	3	6	0.000861	0.1	HTFSGVASVESSSGEAFHVGKTPIVGQPSIPGGPVR
FLAG-HsNedd8-VS	DNA/RNA-binding protein Alba 4 OS=Plasmodium falciparum (isolate 3D7) OX=36329 GN=PF3D7_1347500 PE=4 SV=1	Q8IDM3_PLAF7	1	3	3	5	0.000717	0.0806	AILNGLAVGYR
FLAG-HsNedd8-VS	DNA/RNA-binding protein Alba 4 OS=Plasmodium falciparum (isolate 3D7) OX=36329 GN=PF3D7_1347500 PE=4 SV=1	Q8IDM3_PLAF7	1	3	3	5	0.000717	0.0806	ELLAGGTR
FLAG-HsNedd8-VS	DNA/RNA-binding protein Alba 4 OS=Plasmodium falciparum (isolate 3D7) OX=36329 GN=PF3D7_1347500 PE=4 SV=1	Q8IDM3_PLAF7	1	3	3	5	0.000717	0.0806	NMGMVYVVGPK
FLAG-HsNedd8-VS	Pyridoxal 5'-phosphate synthase subunit Pdx1 OS=Plasmodium falciparum (isolate 3D7) OX=36329 GN=pdx1 PE=1 SV=1	PDX1_PLAF7	1	9	12	19	0.00273	0.302	GEAGTGNIIEAIK
FLAG-HsNedd8-VS	Pyridoxal 5'-phosphate synthase subunit Pdx1 OS=Plasmodium falciparum (isolate 3D7) OX=36329 GN=pdx1 PE=1 SV=1	PDX1_PLAF7	1	9	12	19	0.00273	0.302	GGVIMDVK
FLAG-HsNedd8-VS	Pyridoxal 5'-phosphate synthase subunit Pdx1 OS=Plasmodium falciparum (isolate 3D7) OX=36329 GN=pdx1 PE=1 SV=1	PDX1_PLAF7	1	9	12	19	0.00273	0.302	INAPIDLVLLTK
FLAG-HsNedd8-VS	Pyridoxal 5'-phosphate synthase subunit Pdx1 OS=Plasmodium falciparum (isolate 3D7) OX=36329 GN=pdx1 PE=1 SV=1	PDX1_PLAF7	1	9	12	19	0.00273	0.302	ISEGASMIR
FLAG-HsNedd8-VS	Pyridoxal 5'-phosphate synthase subunit Pdx1 OS=Plasmodium falciparum (isolate 3D7) OX=36329 GN=pdx1 PE=1 SV=1	PDX1_PLAF7	1	9	12	19	0.00273	0.302	KINAPIDLVLLTK
FLAG-HsNedd8-VS	Pyridoxal 5'-phosphate synthase subunit Pdx1 OS=Plasmodium falciparum (isolate 3D7) OX=36329 GN=pdx1 PE=1 SV=1	PDX1_PLAF7	1	9	12	19	0.00273	0.302	MAASIVSAVSNFNNPK
FLAG-HsNedd8-VS	Pyridoxal 5'-phosphate synthase subunit Pdx1 OS=Plasmodium falciparum (isolate 3D7) OX=36329 GN=pdx1 PE=1 SV=1	PDX1_PLAF7	1	9	12	19	0.00273	0.302	TKGEAGTGNIIEAIK
FLAG-HsNedd8-VS	Pyridoxal 5'-phosphate synthase subunit Pdx1 OS=Plasmodium falciparum (isolate 3D7) OX=36329 GN=pdx1 PE=1 SV=1	PDX1_PLAF7	1	9	12	19	0.00273	0.302	TPFVCGCTNLGEALR
FLAG-HsNedd8-VS	Pyridoxal 5'-phosphate synthase subunit Pdx1 OS=Plasmodium falciparum (isolate 3D7) OX=36329 GN=pdx1 PE=1 SV=1	PDX1_PLAF7	1	9	12	19	0.00273	0.302	YLCSLSDSEVYHFAK
FLAG-HsNedd8-VS	Hemoglobin subunit alpha OS=Homo sapiens GN=HBA1 PE=1 SV=2	HBA_HUMAN	1	8	12	23	0.0033	0.718	FLASVSTVLTSK
FLAG-HsNedd8-VS	Hemoglobin subunit alpha OS=Homo sapiens GN=HBA1 PE=1 SV=2	HBA_HUMAN	1	8	12	23	0.0033	0.718	KVADALTNAVAHVDDMPNALSALSDLHAHK
FLAG-HsNedd8-VS	Hemoglobin subunit alpha OS=Homo sapiens GN=HBA1 PE=1 SV=2	HBA_HUMAN	1	8	12	23	0.0033	0.718	LRVDPVNFK
FLAG-HsNedd8-VS	Hemoglobin subunit alpha OS=Homo sapiens GN=HBA1 PE=1 SV=2	HBA_HUMAN	1	8	12	23	0.0033	0.718	MFLSFPTTK
FLAG-HsNedd8-VS	Hemoglobin subunit alpha OS=Homo sapiens GN=HBA1 PE=1 SV=2	HBA_HUMAN	1	8	12	23	0.0033	0.718	TYFPHFDLSHGSAQVK
FLAG-HsNedd8-VS	Hemoglobin subunit alpha OS=Homo sapiens GN=HBA1 PE=1 SV=2	HBA_HUMAN	1	8	12	23	0.0033	0.718	VADALTNAVAHVDDMPNALSALSDLHAHK
FLAG-HsNedd8-VS	Hemoglobin subunit alpha OS=Homo sapiens GN=HBA1 PE=1 SV=2	HBA_HUMAN	1	8	12	23	0.0033	0.718	VGAHAGEYGAEALER
FLAG-HsNedd8-VS	Hemoglobin subunit alpha OS=Homo sapiens GN=HBA1 PE=1 SV=2	HBA_HUMAN	1	8	12	23	0.0033	0.718	VLSPADKTNVK
FLAG-HsNedd8-VS	tRNA binding protein, putative OS=Plasmodium falciparum (isolate 3D7) OX=36329 GN=PF3D7_1442300 PE=4 SV=1	Q8IL48_PLAF7	1	3	3	4	0.000574	0.0697	NAEDLLNK
FLAG-HsNedd8-VS	tRNA binding protein, putative OS=Plasmodium falciparum (isolate 3D7) OX=36329 GN=PF3D7_1442300 PE=4 SV=1	Q8IL48_PLAF7	1	3	3	4	0.000574	0.0697	VTVVQDNENVK
FLAG-HsNedd8-VS	tRNA binding protein, putative OS=Plasmodium falciparum (isolate 3D7) OX=36329 GN=PF3D7_1442300 PE=4 SV=1	Q8IL48_PLAF7	1	3	3	4	0.000574	0.0697	YVLVLANLK
FLAG-HsNedd8-VS	26S proteasome regulatory subunit RPN7,putative OS=Plasmodium falciparum (isolate 3D7) OX=36329 GN=PF3D7_1129200 PE=4 SV=2	Q8II71_PLAF7	1	3	3	4	0.000574	0.0865	IDKVNGSIESNQPNER
FLAG-HsNedd8-VS	26S proteasome regulatory subunit RPN7,putative OS=Plasmodium falciparum (isolate 3D7) OX=36329 GN=PF3D7_1129200 PE=4 SV=2	Q8II71_PLAF7	1	3	3	4	0.000574	0.0865	LDILLTMIR
FLAG-HsNedd8-VS	26S proteasome regulatory subunit RPN7,putative OS=Plasmodium falciparum (isolate 3D7) OX=36329 GN=PF3D7_1129200 PE=4 SV=2	Q8II71_PLAF7	1	3	3	4	0.000574	0.0865	NTMYQNTIK
FLAG-HsNedd8-VS	Parasitophorous vacuolar protein 1 OS=Plasmodium falciparum (isolate 3D7) OX=36329 GN=PF3D7_1129100 PE=4 SV=1	Q8II72_PLAF7	1	4	4	5	0.000717	0.111	GVMPSENDFSNVR
FLAG-HsNedd8-VS	Parasitophorous vacuolar protein 1 OS=Plasmodium falciparum (isolate 3D7) OX=36329 GN=PF3D7_1129100 PE=4 SV=1	Q8II72_PLAF7	1	4	4	5	0.000717	0.111	NINSISGIGNVDIPK
FLAG-HsNedd8-VS	Parasitophorous vacuolar protein 1 OS=Plasmodium falciparum (isolate 3D7) OX=36329 GN=PF3D7_1129100 PE=4 SV=1	Q8II72_PLAF7	1	4	4	5	0.000717	0.111	SAEAVHTLTAK
FLAG-HsNedd8-VS	Parasitophorous vacuolar protein 1 OS=Plasmodium falciparum (isolate 3D7) OX=36329 GN=PF3D7_1129100 PE=4 SV=1	Q8II72_PLAF7	1	4	4	5	0.000717	0.111	VFSDENVQYIK
FLAG-HsNedd8-VS	Eukaryotic translation initiation factor 2 subunit gamma, putative OS=Plasmodium falciparum (isolate 3D7) OX=36329 GN=PF3D7_1410600 PE=4 SV=1	Q8ILY9_PLAF7	1	1	1	2	0.000287	0.0237	LTPLSEDVISR
FLAG-HsNedd8-VS	60S acidic ribosomal protein P0 OS=Plasmodium falciparum (isolate 3D7) OX=36329 GN=PF3D7_1130200 PE=3 SV=1	Q8II61_PLAF7	1	10	11	22	0.00316	0.424	ATGVITEASYPHVFVEAFK
FLAG-HsNedd8-VS	60S acidic ribosomal protein P0 OS=Plasmodium falciparum (isolate 3D7) OX=36329 GN=PF3D7_1130200 PE=3 SV=1	Q8II61_PLAF7	1	10	11	22	0.00316	0.424	GVSNVAALSR
FLAG-HsNedd8-VS	60S acidic ribosomal protein P0 OS=Plasmodium falciparum (isolate 3D7) OX=36329 GN=PF3D7_1130200 PE=3 SV=1	Q8II61_PLAF7	1	10	11	22	0.00316	0.424	ILIVHVDNVGSNQMASVR
FLAG-HsNedd8-VS	60S acidic ribosomal protein P0 OS=Plasmodium falciparum (isolate 3D7) OX=36329 GN=PF3D7_1130200 PE=3 SV=1	Q8II61_PLAF7	1	10	11	22	0.00316	0.424	LSSLIQQYSK
FLAG-HsNedd8-VS	60S acidic ribosomal protein P0 OS=Plasmodium falciparum (isolate 3D7) OX=36329 GN=PF3D7_1130200 PE=3 SV=1	Q8II61_PLAF7	1	10	11	22	0.00316	0.424	MVENPEAFAAVAAPASAAK
FLAG-HsNedd8-VS	60S acidic ribosomal protein P0 OS=Plasmodium falciparum (isolate 3D7) OX=36329 GN=PF3D7_1130200 PE=3 SV=1	Q8II61_PLAF7	1	10	11	22	0.00316	0.424	NIILDNKSPAPAR
FLAG-HsNedd8-VS	60S acidic ribosomal protein P0 OS=Plasmodium falciparum (isolate 3D7) OX=36329 GN=PF3D7_1130200 PE=3 SV=1	Q8II61_PLAF7	1	10	11	22	0.00316	0.424	NLQAVPQIEK
FLAG-HsNedd8-VS	60S acidic ribosomal protein P0 OS=Plasmodium falciparum (isolate 3D7) OX=36329 GN=PF3D7_1130200 PE=3 SV=1	Q8II61_PLAF7	1	10	11	22	0.00316	0.424	TVYDDGVIYDAK
FLAG-HsNedd8-VS	60S acidic ribosomal protein P0 OS=Plasmodium falciparum (isolate 3D7) OX=36329 GN=PF3D7_1130200 PE=3 SV=1	Q8II61_PLAF7	1	10	11	22	0.00316	0.424	VLDITDEDILEK
FLAG-HsNedd8-VS	60S acidic ribosomal protein P0 OS=Plasmodium falciparum (isolate 3D7) OX=36329 GN=PF3D7_1130200 PE=3 SV=1	Q8II61_PLAF7	1	10	11	22	0.00316	0.424	VTASSATLLQK
FLAG-HsNedd8-VS	Importin subunit alpha OS=Plasmodium falciparum (isolate 3D7) OX=36329 GN=PF3D7_0812400 PE=3 SV=1	Q8IAW0_PLAF7	1	3	3	5	0.000717	0.0734	IPTLAIGVR
FLAG-HsNedd8-VS	Importin subunit alpha OS=Plasmodium falciparum (isolate 3D7) OX=36329 GN=PF3D7_0812400 PE=3 SV=1	Q8IAW0_PLAF7	1	3	3	5	0.000717	0.0734	TVGNIVTGDDLQTDVVVK
FLAG-HsNedd8-VS	Importin subunit alpha OS=Plasmodium falciparum (isolate 3D7) OX=36329 GN=PF3D7_0812400 PE=3 SV=1	Q8IAW0_PLAF7	1	3	3	5	0.000717	0.0734	VVIDNNAVPHLVR
FLAG-HsNedd8-VS	Elongation factor 1-beta OS=Plasmodium falciparum (isolate 3D7) OX=36329 GN=PF3D7_0913200 PE=4 SV=1	Q8I320_PLAF7	1	3	3	6	0.000861	0.116	IENIDLDNEEDKK
FLAG-HsNedd8-VS	Elongation factor 1-beta OS=Plasmodium falciparum (isolate 3D7) OX=36329 GN=PF3D7_0913200 PE=4 SV=1	Q8I320_PLAF7	1	3	3	6	0.000861	0.116	LPVAFGLYK
FLAG-HsNedd8-VS	Elongation factor 1-beta OS=Plasmodium falciparum (isolate 3D7) OX=36329 GN=PF3D7_0913200 PE=4 SV=1	Q8I320_PLAF7	1	3	3	6	0.000861	0.116	SILIIEIKPK
FLAG-HsNedd8-VS	Tyrosine--tRNA ligase OS=Plasmodium falciparum (isolate 3D7) OX=36329 GN=PF3D7_0807900 PE=1 SV=1	Q8IAR7_PLAF7	1	2	2	2	0.000287	0.0643	SIIFPSYNEFNLVR
FLAG-HsNedd8-VS	Tyrosine--tRNA ligase OS=Plasmodium falciparum (isolate 3D7) OX=36329 GN=PF3D7_0807900 PE=1 SV=1	Q8IAR7_PLAF7	1	2	2	2	0.000287	0.0643	VGSYFIEVWK
FLAG-HsNedd8-VS	Keratin, type II cytoskeletal 2 epidermal OS=Homo sapiens GN=KRT2 PE=1 SV=2	K22E_HUMAN	1	8	8	17	0.00244	0.172	AQYEEIAQR
FLAG-HsNedd8-VS	Keratin, type II cytoskeletal 2 epidermal OS=Homo sapiens GN=KRT2 PE=1 SV=2	K22E_HUMAN	1	8	8	17	0.00244	0.172	DVDNAYMIK
FLAG-HsNedd8-VS	Keratin, type II cytoskeletal 2 epidermal OS=Homo sapiens GN=KRT2 PE=1 SV=2	K22E_HUMAN	1	8	8	17	0.00244	0.172	FLEQQNQVLQTK
FLAG-HsNedd8-VS	Keratin, type II cytoskeletal 2 epidermal OS=Homo sapiens GN=KRT2 PE=1 SV=2	K22E_HUMAN	1	8	8	17	0.00244	0.172	GFSSGSAVVSGGSR
FLAG-HsNedd8-VS	Keratin, type II cytoskeletal 2 epidermal OS=Homo sapiens GN=KRT2 PE=1 SV=2	K22E_HUMAN	1	8	8	17	0.00244	0.172	GGSISGGGYGSGGGK
FLAG-HsNedd8-VS	Keratin, type II cytoskeletal 2 epidermal OS=Homo sapiens GN=KRT2 PE=1 SV=2	K22E_HUMAN	1	8	8	17	0.00244	0.172	IEISELNR
FLAG-HsNedd8-VS	Keratin, type II cytoskeletal 2 epidermal OS=Homo sapiens GN=KRT2 PE=1 SV=2	K22E_HUMAN	1	8	8	17	0.00244	0.172	NLDLDSIIAEVK
FLAG-HsNedd8-VS	Keratin, type II cytoskeletal 2 epidermal OS=Homo sapiens GN=KRT2 PE=1 SV=2	K22E_HUMAN	1	8	8	17	0.00244	0.172	SLVGLGGTK
FLAG-HsNedd8-VS	Keratin, type II cytoskeletal 2 epidermal OS=Homo sapiens GN=KRT2 PE=1 SV=2	K22E_HUMAN	1	8	8	17	0.00244	0.172	VDLLNQEIEFLK
FLAG-HsNedd8-VS	Keratin, type II cytoskeletal 2 epidermal OS=Homo sapiens GN=KRT2 PE=1 SV=2	K22E_HUMAN	1	8	8	17	0.00244	0.172	YEELQVTVGR
FLAG-HsNedd8-VS	Ethanolamine kinase OS=Plasmodium falciparum (isolate 3D7) OX=36329 GN=PF3D7_1124600 PE=4 SV=1	Q8IIB7_PLAF7	1	4	4	6	0.000861	0.0875	LISNILCDK
FLAG-HsNedd8-VS	Ethanolamine kinase OS=Plasmodium falciparum (isolate 3D7) OX=36329 GN=PF3D7_1124600 PE=4 SV=1	Q8IIB7_PLAF7	1	4	4	6	0.000861	0.0875	LQALQNIQGNR
FLAG-HsNedd8-VS	Ethanolamine kinase OS=Plasmodium falciparum (isolate 3D7) OX=36329 GN=PF3D7_1124600 PE=4 SV=1	Q8IIB7_PLAF7	1	4	4	6	0.000861	0.0875	VEDNIHQNK
FLAG-HsNedd8-VS	Ethanolamine kinase OS=Plasmodium falciparum (isolate 3D7) OX=36329 GN=PF3D7_1124600 PE=4 SV=1	Q8IIB7_PLAF7	1	4	4	6	0.000861	0.0875	YVLLFYGK
FLAG-HsNedd8-VS	Keratin, type II cytoskeletal 1 OS=Homo sapiens GN=KRT1 PE=1 SV=6	K2C1_HUMAN	1	23	25	53	0.0076	0.408	AEAESLYQSK
FLAG-HsNedd8-VS	Keratin, type II cytoskeletal 1 OS=Homo sapiens GN=KRT1 PE=1 SV=6	K2C1_HUMAN	1	23	25	53	0.0076	0.408	AQYEDIAQK
FLAG-HsNedd8-VS	Keratin, type II cytoskeletal 1 OS=Homo sapiens GN=KRT1 PE=1 SV=6	K2C1_HUMAN	1	23	25	53	0.0076	0.408	DVDGAYMTK
FLAG-HsNedd8-VS	Keratin, type II cytoskeletal 1 OS=Homo sapiens GN=KRT1 PE=1 SV=6	K2C1_HUMAN	1	23	25	53	0.0076	0.408	DYQELMNTK
FLAG-HsNedd8-VS	Keratin, type II cytoskeletal 1 OS=Homo sapiens GN=KRT1 PE=1 SV=6	K2C1_HUMAN	1	23	25	53	0.0076	0.408	FLEQQNQVLQTK
FLAG-HsNedd8-VS	Keratin, type II cytoskeletal 1 OS=Homo sapiens GN=KRT1 PE=1 SV=6	K2C1_HUMAN	1	23	25	53	0.0076	0.408	GSGGGSSGGSIGGR
FLAG-HsNedd8-VS	Keratin, type II cytoskeletal 1 OS=Homo sapiens GN=KRT1 PE=1 SV=6	K2C1_HUMAN	1	23	25	53	0.0076	0.408	IEISELNR
FLAG-HsNedd8-VS	Keratin, type II cytoskeletal 1 OS=Homo sapiens GN=KRT1 PE=1 SV=6	K2C1_HUMAN	1	23	25	53	0.0076	0.408	LALDLEIATYR
FLAG-HsNedd8-VS	Keratin, type II cytoskeletal 1 OS=Homo sapiens GN=KRT1 PE=1 SV=6	K2C1_HUMAN	1	23	25	53	0.0076	0.408	LDSELKNMQDMVEDYR
FLAG-HsNedd8-VS	Keratin, type II cytoskeletal 1 OS=Homo sapiens GN=KRT1 PE=1 SV=6	K2C1_HUMAN	1	23	25	53	0.0076	0.408	LRSEIDNVKK
FLAG-HsNedd8-VS	Keratin, type II cytoskeletal 1 OS=Homo sapiens GN=KRT1 PE=1 SV=6	K2C1_HUMAN	1	23	25	53	0.0076	0.408	MSGECAPNVSVSVSTSHTTISGGGSR
FLAG-HsNedd8-VS	Keratin, type II cytoskeletal 1 OS=Homo sapiens GN=KRT1 PE=1 SV=6	K2C1_HUMAN	1	23	25	53	0.0076	0.408	NKLNDLEDALQQAK
FLAG-HsNedd8-VS	Keratin, type II cytoskeletal 1 OS=Homo sapiens GN=KRT1 PE=1 SV=6	K2C1_HUMAN	1	23	25	53	0.0076	0.408	NKYEDEINKR
FLAG-HsNedd8-VS	Keratin, type II cytoskeletal 1 OS=Homo sapiens GN=KRT1 PE=1 SV=6	K2C1_HUMAN	1	23	25	53	0.0076	0.408	NMQDMVEDYR
FLAG-HsNedd8-VS	Keratin, type II cytoskeletal 1 OS=Homo sapiens GN=KRT1 PE=1 SV=6	K2C1_HUMAN	1	23	25	53	0.0076	0.408	QISNLQQSISDAEQR
FLAG-HsNedd8-VS	Keratin, type II cytoskeletal 1 OS=Homo sapiens GN=KRT1 PE=1 SV=6	K2C1_HUMAN	1	23	25	53	0.0076	0.408	SISISVAR
FLAG-HsNedd8-VS	Keratin, type II cytoskeletal 1 OS=Homo sapiens GN=KRT1 PE=1 SV=6	K2C1_HUMAN	1	23	25	53	0.0076	0.408	SKAEAESLYQSK
FLAG-HsNedd8-VS	Keratin, type II cytoskeletal 1 OS=Homo sapiens GN=KRT1 PE=1 SV=6	K2C1_HUMAN	1	23	25	53	0.0076	0.408	SLDLDSIIAEVK
FLAG-HsNedd8-VS	Keratin, type II cytoskeletal 1 OS=Homo sapiens GN=KRT1 PE=1 SV=6	K2C1_HUMAN	1	23	25	53	0.0076	0.408	SLNNQFASFIDK
FLAG-HsNedd8-VS	Keratin, type II cytoskeletal 1 OS=Homo sapiens GN=KRT1 PE=1 SV=6	K2C1_HUMAN	1	23	25	53	0.0076	0.408	SLVNLGGSK
FLAG-HsNedd8-VS	Keratin, type II cytoskeletal 1 OS=Homo sapiens GN=KRT1 PE=1 SV=6	K2C1_HUMAN	1	23	25	53	0.0076	0.408	THNLEPYFESFINNLR
FLAG-HsNedd8-VS	Keratin, type II cytoskeletal 1 OS=Homo sapiens GN=KRT1 PE=1 SV=6	K2C1_HUMAN	1	23	25	53	0.0076	0.408	TLLEGEESR
FLAG-HsNedd8-VS	Keratin, type II cytoskeletal 1 OS=Homo sapiens GN=KRT1 PE=1 SV=6	K2C1_HUMAN	1	23	25	53	0.0076	0.408	TNAENEFVTIK
FLAG-HsNedd8-VS	Keratin, type II cytoskeletal 1 OS=Homo sapiens GN=KRT1 PE=1 SV=6	K2C1_HUMAN	1	23	25	53	0.0076	0.408	TNAENEFVTIKK
FLAG-HsNedd8-VS	Keratin, type II cytoskeletal 1 OS=Homo sapiens GN=KRT1 PE=1 SV=6	K2C1_HUMAN	1	23	25	53	0.0076	0.408	YEELQITAGR
FLAG-HsNedd8-VS	26S protease regulatory subunit 7, putative OS=Plasmodium falciparum (isolate 3D7) OX=36329 GN=PF3D7_1311500 PE=3 SV=2	Q8IEK3_PLAF7	1	4	4	9	0.00129	0.133	FVVGLGDK
FLAG-HsNedd8-VS	26S protease regulatory subunit 7, putative OS=Plasmodium falciparum (isolate 3D7) OX=36329 GN=PF3D7_1311500 PE=3 SV=2	Q8IEK3_PLAF7	1	4	4	9	0.00129	0.133	GVLLYGPPGTGK
FLAG-HsNedd8-VS	26S protease regulatory subunit 7, putative OS=Plasmodium falciparum (isolate 3D7) OX=36329 GN=PF3D7_1311500 PE=3 SV=2	Q8IEK3_PLAF7	1	4	4	9	0.00129	0.133	IINADTDQTK
FLAG-HsNedd8-VS	26S protease regulatory subunit 7, putative OS=Plasmodium falciparum (isolate 3D7) OX=36329 GN=PF3D7_1311500 PE=3 SV=2	Q8IEK3_PLAF7	1	4	4	9	0.00129	0.133	KVEGDISGLLVNINK
FLAG-HsNedd8-VS	26S protease regulatory subunit 7, putative OS=Plasmodium falciparum (isolate 3D7) OX=36329 GN=PF3D7_1311500 PE=3 SV=2	Q8IEK3_PLAF7	1	4	4	9	0.00129	0.133	VAPSDIEEGMR
FLAG-HsNedd8-VS	Trypsin OS=Sus scrofa PE=1 SV=1	TRYP_PIG	1	6	10	56	0.00803	0.329	APVLSDSSCK
FLAG-HsNedd8-VS	Trypsin OS=Sus scrofa PE=1 SV=1	TRYP_PIG	1	6	10	56	0.00803	0.329	IITHPNFNGNTLDNDIMLIK
FLAG-HsNedd8-VS	Trypsin OS=Sus scrofa PE=1 SV=1	TRYP_PIG	1	6	10	56	0.00803	0.329	LGEHNIDVLEGNEQFINAAK
FLAG-HsNedd8-VS	Trypsin OS=Sus scrofa PE=1 SV=1	TRYP_PIG	1	6	10	56	0.00803	0.329	LSSPATLNSR
FLAG-HsNedd8-VS	Trypsin OS=Sus scrofa PE=1 SV=1	TRYP_PIG	1	6	10	56	0.00803	0.329	NKPGVYTK
FLAG-HsNedd8-VS	Trypsin OS=Sus scrofa PE=1 SV=1	TRYP_PIG	1	6	10	56	0.00803	0.329	VATVSLPR
FLAG-HsNedd8-VS	S-adenosylmethionine synthase OS=Plasmodium falciparum (isolate 3D7) OX=36329 GN=PF3D7_0922200 PE=3 SV=1	Q7K6A4_PLAF7	1	14	16	29	0.00416	0.445	EGDTFTWEK
FLAG-HsNedd8-VS	S-adenosylmethionine synthase OS=Plasmodium falciparum (isolate 3D7) OX=36329 GN=PF3D7_0922200 PE=3 SV=1	Q7K6A4_PLAF7	1	14	16	29	0.00416	0.445	FVLGGPAADAGLTGR
FLAG-HsNedd8-VS	S-adenosylmethionine synthase OS=Plasmodium falciparum (isolate 3D7) OX=36329 GN=PF3D7_0922200 PE=3 SV=1	Q7K6A4_PLAF7	1	14	16	29	0.00416	0.445	GSCGGHLEPLR
FLAG-HsNedd8-VS	S-adenosylmethionine synthase OS=Plasmodium falciparum (isolate 3D7) OX=36329 GN=PF3D7_0922200 PE=3 SV=1	Q7K6A4_PLAF7	1	14	16	29	0.00416	0.445	HIGYDDESK
FLAG-HsNedd8-VS	S-adenosylmethionine synthase OS=Plasmodium falciparum (isolate 3D7) OX=36329 GN=PF3D7_0922200 PE=3 SV=1	Q7K6A4_PLAF7	1	14	16	29	0.00416	0.445	HIGYDDESKGLDYK
FLAG-HsNedd8-VS	S-adenosylmethionine synthase OS=Plasmodium falciparum (isolate 3D7) OX=36329 GN=PF3D7_0922200 PE=3 SV=1	Q7K6A4_PLAF7	1	14	16	29	0.00416	0.445	KLGILPYLGPDGK
FLAG-HsNedd8-VS	S-adenosylmethionine synthase OS=Plasmodium falciparum (isolate 3D7) OX=36329 GN=PF3D7_0922200 PE=3 SV=1	Q7K6A4_PLAF7	1	14	16	29	0.00416	0.445	LLDNETLYYLNPSGK
FLAG-HsNedd8-VS	S-adenosylmethionine synthase OS=Plasmodium falciparum (isolate 3D7) OX=36329 GN=PF3D7_0922200 PE=3 SV=1	Q7K6A4_PLAF7	1	14	16	29	0.00416	0.445	LTEPVFSK
FLAG-HsNedd8-VS	S-adenosylmethionine synthase OS=Plasmodium falciparum (isolate 3D7) OX=36329 GN=PF3D7_0922200 PE=3 SV=1	Q7K6A4_PLAF7	1	14	16	29	0.00416	0.445	NFDLRPGFIIQELK
FLAG-HsNedd8-VS	S-adenosylmethionine synthase OS=Plasmodium falciparum (isolate 3D7) OX=36329 GN=PF3D7_0922200 PE=3 SV=1	Q7K6A4_PLAF7	1	14	16	29	0.00416	0.445	SPELIGAGDQGIMFGYATDETENYMPLTHHYATLLGK
FLAG-HsNedd8-VS	S-adenosylmethionine synthase OS=Plasmodium falciparum (isolate 3D7) OX=36329 GN=PF3D7_0922200 PE=3 SV=1	Q7K6A4_PLAF7	1	14	16	29	0.00416	0.445	TDLMENVIK
FLAG-HsNedd8-VS	S-adenosylmethionine synthase OS=Plasmodium falciparum (isolate 3D7) OX=36329 GN=PF3D7_0922200 PE=3 SV=1	Q7K6A4_PLAF7	1	14	16	29	0.00416	0.445	TQITIEYK
FLAG-HsNedd8-VS	S-adenosylmethionine synthase OS=Plasmodium falciparum (isolate 3D7) OX=36329 GN=PF3D7_0922200 PE=3 SV=1	Q7K6A4_PLAF7	1	14	16	29	0.00416	0.445	VACEVCAK
FLAG-HsNedd8-VS	S-adenosylmethionine synthase OS=Plasmodium falciparum (isolate 3D7) OX=36329 GN=PF3D7_0922200 PE=3 SV=1	Q7K6A4_PLAF7	1	14	16	29	0.00416	0.445	VSIDEQSPDIAQCVHENR
FLAG-HsNedd8-VS	U4/U6 small nuclear ribonucleoprotein PRP4,putative OS=Plasmodium falciparum (isolate 3D7) OX=36329 GN=PF3D7_1343900 PE=4 SV=1	C0H5G7_PLAF7	1	2	2	3	0.00043	0.0247	LLEEFEIR
FLAG-HsNedd8-VS	U4/U6 small nuclear ribonucleoprotein PRP4,putative OS=Plasmodium falciparum (isolate 3D7) OX=36329 GN=PF3D7_1343900 PE=4 SV=1	C0H5G7_PLAF7	1	2	2	3	0.00043	0.0247	NDDYNLIK
FLAG-HsNedd8-VS	Arginine--tRNA ligase, putative OS=Plasmodium falciparum (isolate 3D7) OX=36329 GN=PF3D7_1218600 PE=1 SV=1	Q8I5M2_PLAF7	1	3	3	5	0.000717	0.0492	ELNYENAQK
FLAG-HsNedd8-VS	Arginine--tRNA ligase, putative OS=Plasmodium falciparum (isolate 3D7) OX=36329 GN=PF3D7_1218600 PE=1 SV=1	Q8I5M2_PLAF7	1	3	3	5	0.000717	0.0492	SSPQGFITVK
FLAG-HsNedd8-VS	Arginine--tRNA ligase, putative OS=Plasmodium falciparum (isolate 3D7) OX=36329 GN=PF3D7_1218600 PE=1 SV=1	Q8I5M2_PLAF7	1	3	3	5	0.000717	0.0492	STIIGDSICR
FLAG-HsNedd8-VS	Mitochondrial-processing peptidase subunit beta,putative OS=Plasmodium falciparum (isolate 3D7) OX=36329 GN=PF3D7_0933600 PE=3 SV=1	Q8I2I2_PLAF7	1	3	3	4	0.000574	0.0682	ISLAEFILR
FLAG-HsNedd8-VS	Mitochondrial-processing peptidase subunit beta,putative OS=Plasmodium falciparum (isolate 3D7) OX=36329 GN=PF3D7_0933600 PE=3 SV=1	Q8I2I2_PLAF7	1	3	3	4	0.000574	0.0682	MVLCAVGDVQHEEIVK
FLAG-HsNedd8-VS	Mitochondrial-processing peptidase subunit beta,putative OS=Plasmodium falciparum (isolate 3D7) OX=36329 GN=PF3D7_0933600 PE=3 SV=1	Q8I2I2_PLAF7	1	3	3	4	0.000574	0.0682	TVNNICNK
FLAG-HsNedd8-VS	Adenylosuccinate synthetase OS=Plasmodium falciparum (isolate 3D7) OX=36329 GN=Adss PE=3 SV=1	PURA_PLAF7	0.959	1	1	1	0.000143	0.0271	SLMEEIESVGGK
FLAG-HsNedd8-VS	Aminopeptidase P OS=Plasmodium falciparum (isolate 3D7) OX=36329 GN=PF3D7_1454400 PE=3 SV=1	A0A144A2H0_PLAF7	1	8	9	13	0.00187	0.116	DVVIPSIPK
FLAG-HsNedd8-VS	Aminopeptidase P OS=Plasmodium falciparum (isolate 3D7) OX=36329 GN=PF3D7_1454400 PE=3 SV=1	A0A144A2H0_PLAF7	1	8	9	13	0.00187	0.116	ELFNETEMSLR
FLAG-HsNedd8-VS	Aminopeptidase P OS=Plasmodium falciparum (isolate 3D7) OX=36329 GN=PF3D7_1454400 PE=3 SV=1	A0A144A2H0_PLAF7	1	8	9	13	0.00187	0.116	IENMQYVISK
FLAG-HsNedd8-VS	Aminopeptidase P OS=Plasmodium falciparum (isolate 3D7) OX=36329 GN=PF3D7_1454400 PE=3 SV=1	A0A144A2H0_PLAF7	1	8	9	13	0.00187	0.116	ITNYSGADGILIVTK
FLAG-HsNedd8-VS	Aminopeptidase P OS=Plasmodium falciparum (isolate 3D7) OX=36329 GN=PF3D7_1454400 PE=3 SV=1	A0A144A2H0_PLAF7	1	8	9	13	0.00187	0.116	NTLLPLVK
FLAG-HsNedd8-VS	Aminopeptidase P OS=Plasmodium falciparum (isolate 3D7) OX=36329 GN=PF3D7_1454400 PE=3 SV=1	A0A144A2H0_PLAF7	1	8	9	13	0.00187	0.116	NVLLQNSPVVK
FLAG-HsNedd8-VS	Aminopeptidase P OS=Plasmodium falciparum (isolate 3D7) OX=36329 GN=PF3D7_1454400 PE=3 SV=1	A0A144A2H0_PLAF7	1	8	9	13	0.00187	0.116	QSPQEYGESVEK
FLAG-HsNedd8-VS	Aminopeptidase P OS=Plasmodium falciparum (isolate 3D7) OX=36329 GN=PF3D7_1454400 PE=3 SV=1	A0A144A2H0_PLAF7	1	8	9	13	0.00187	0.116	VIVKEYEEIVPYLR
FLAG-HsNedd8-VS	Hypoxanthine phosphoribosyltransferase OS=Plasmodium falciparum (isolate 3D7) OX=36329 GN=PF3D7_1012400 PE=3 SV=1	Q8IJS1_PLAF7	1	3	5	8	0.00115	0.13	GFFTALLK
FLAG-HsNedd8-VS	Hypoxanthine phosphoribosyltransferase OS=Plasmodium falciparum (isolate 3D7) OX=36329 GN=PF3D7_1012400 PE=3 SV=1	Q8IJS1_PLAF7	1	3	5	8	0.00115	0.13	HVLIVEDIIDTGK
FLAG-HsNedd8-VS	Hypoxanthine phosphoribosyltransferase OS=Plasmodium falciparum (isolate 3D7) OX=36329 GN=PF3D7_1012400 PE=3 SV=1	Q8IJS1_PLAF7	1	3	5	8	0.00115	0.13	VLVPNGVIK
FLAG-HsNedd8-VS	Elongation factor 1-gamma, putative OS=Plasmodium falciparum (isolate 3D7) OX=36329 GN=PF3D7_1338300 PE=4 SV=2	Q8IDV0_PLAF7	1	8	8	14	0.00201	0.197	IVEEYWCSK
FLAG-HsNedd8-VS	Elongation factor 1-gamma, putative OS=Plasmodium falciparum (isolate 3D7) OX=36329 GN=PF3D7_1338300 PE=4 SV=2	Q8IDV0_PLAF7	1	8	8	14	0.00201	0.197	KLDINNTQDKK
FLAG-HsNedd8-VS	Elongation factor 1-gamma, putative OS=Plasmodium falciparum (isolate 3D7) OX=36329 GN=PF3D7_1338300 PE=4 SV=2	Q8IDV0_PLAF7	1	8	8	14	0.00201	0.197	LDINNTQDK
FLAG-HsNedd8-VS	Elongation factor 1-gamma, putative OS=Plasmodium falciparum (isolate 3D7) OX=36329 GN=PF3D7_1338300 PE=4 SV=2	Q8IDV0_PLAF7	1	8	8	14	0.00201	0.197	LPVLVTSHGSIFESNAVCK
FLAG-HsNedd8-VS	Elongation factor 1-gamma, putative OS=Plasmodium falciparum (isolate 3D7) OX=36329 GN=PF3D7_1338300 PE=4 SV=2	Q8IDV0_PLAF7	1	8	8	14	0.00201	0.197	LYDTISNQK
FLAG-HsNedd8-VS	Elongation factor 1-gamma, putative OS=Plasmodium falciparum (isolate 3D7) OX=36329 GN=PF3D7_1338300 PE=4 SV=2	Q8IDV0_PLAF7	1	8	8	14	0.00201	0.197	VQTVASFCNVK
FLAG-HsNedd8-VS	Elongation factor 1-gamma, putative OS=Plasmodium falciparum (isolate 3D7) OX=36329 GN=PF3D7_1338300 PE=4 SV=2	Q8IDV0_PLAF7	1	8	8	14	0.00201	0.197	YSFAVVTVLGENK
FLAG-HsNedd8-VS	Elongation factor 1-gamma, putative OS=Plasmodium falciparum (isolate 3D7) OX=36329 GN=PF3D7_1338300 PE=4 SV=2	Q8IDV0_PLAF7	1	8	8	14	0.00201	0.197	YVFACDQNK
FLAG-HsNedd8-VS	Endoplasmic reticulum-resident calcium binding protein OS=Plasmodium falciparum (isolate 3D7) OX=36329 GN=PF3D7_1108600 PE=4 SV=1	Q8IIR7_PLAF7	1	2	2	4	0.000574	0.0671	IAVTSLTDYGDVIR
FLAG-HsNedd8-VS	Endoplasmic reticulum-resident calcium binding protein OS=Plasmodium falciparum (isolate 3D7) OX=36329 GN=PF3D7_1108600 PE=4 SV=1	Q8IIR7_PLAF7	1	2	2	4	0.000574	0.0671	ITYDLWNEK
FLAG-HsNedd8-VS	Choline/ethanolaminephosphotransferase,putative OS=Plasmodium falciparum (isolate 3D7) OX=36329 GN=PF3D7_0628300.1 PE=3 SV=1	C6KTB9_PLAF7	0.928	1	1	1	0.000143	0.0205	VFNTSVGK
FLAG-HsNedd8-VS	RuvB-like helicase OS=Plasmodium falciparum (isolate 3D7) OX=36329 GN=PF3D7_1362200 PE=3 SV=1	Q8ID85_PLAF7	0.998	1	1	2	0.000287	0.0248	AILLAGQPGTGK
FLAG-HsNedd8-VS	Enolase OS=Plasmodium falciparum (isolate 3D7) OX=36329 GN=PF3D7_1015900 PE=3 SV=1	A0A143ZZ61_PLAF7,ENO_PLAF7	1	14	20	37	0.00531	0.41	AAVPSGASTGIYEALELR
FLAG-HsNedd8-VS	Enolase OS=Plasmodium falciparum (isolate 3D7) OX=36329 GN=PF3D7_1015900 PE=3 SV=1	A0A143ZZ61_PLAF7,ENO_PLAF7	1	14	20	37	0.00531	0.41	DVQIVGDDLLVTNPTR
FLAG-HsNedd8-VS	Enolase OS=Plasmodium falciparum (isolate 3D7) OX=36329 GN=PF3D7_1015900 PE=3 SV=1	A0A143ZZ61_PLAF7,ENO_PLAF7	1	14	20	37	0.00531	0.41	IAMDVAASEFYNSENK
FLAG-HsNedd8-VS	Enolase OS=Plasmodium falciparum (isolate 3D7) OX=36329 GN=PF3D7_1015900 PE=3 SV=1	A0A143ZZ61_PLAF7,ENO_PLAF7	1	14	20	37	0.00531	0.41	IEESLGNNAVFAGEK
FLAG-HsNedd8-VS	Enolase OS=Plasmodium falciparum (isolate 3D7) OX=36329 GN=PF3D7_1015900 PE=3 SV=1	A0A143ZZ61_PLAF7,ENO_PLAF7	1	14	20	37	0.00531	0.41	KYPIVSIEDPFDQDDWENYAK
FLAG-HsNedd8-VS	Enolase OS=Plasmodium falciparum (isolate 3D7) OX=36329 GN=PF3D7_1015900 PE=3 SV=1	A0A143ZZ61_PLAF7,ENO_PLAF7	1	14	20	37	0.00531	0.41	LIGMNCTEQK
FLAG-HsNedd8-VS	Enolase OS=Plasmodium falciparum (isolate 3D7) OX=36329 GN=PF3D7_1015900 PE=3 SV=1	A0A143ZZ61_PLAF7,ENO_PLAF7	1	14	20	37	0.00531	0.41	LSFQEFMIVPVGAPSFK
FLAG-HsNedd8-VS	Enolase OS=Plasmodium falciparum (isolate 3D7) OX=36329 GN=PF3D7_1015900 PE=3 SV=1	A0A143ZZ61_PLAF7,ENO_PLAF7	1	14	20	37	0.00531	0.41	LTAAIGKDVQIVGDDLLVTNPTR
FLAG-HsNedd8-VS	Enolase OS=Plasmodium falciparum (isolate 3D7) OX=36329 GN=PF3D7_1015900 PE=3 SV=1	A0A143ZZ61_PLAF7,ENO_PLAF7	1	14	20	37	0.00531	0.41	NACNALLLK
FLAG-HsNedd8-VS	Enolase OS=Plasmodium falciparum (isolate 3D7) OX=36329 GN=PF3D7_1015900 PE=3 SV=1	A0A143ZZ61_PLAF7,ENO_PLAF7	1	14	20	37	0.00531	0.41	NINEIIAPK
FLAG-HsNedd8-VS	Enolase OS=Plasmodium falciparum (isolate 3D7) OX=36329 GN=PF3D7_1015900 PE=3 SV=1	A0A143ZZ61_PLAF7,ENO_PLAF7	1	14	20	37	0.00531	0.41	TGAQLVDLYIDLVKK
FLAG-HsNedd8-VS	Enolase OS=Plasmodium falciparum (isolate 3D7) OX=36329 GN=PF3D7_1015900 PE=3 SV=1	A0A143ZZ61_PLAF7,ENO_PLAF7	1	14	20	37	0.00531	0.41	TYDLDFKTPNNDK
FLAG-HsNedd8-VS	Enolase OS=Plasmodium falciparum (isolate 3D7) OX=36329 GN=PF3D7_1015900 PE=3 SV=1	A0A143ZZ61_PLAF7,ENO_PLAF7	1	14	20	37	0.00531	0.41	YGAEVYHTLK
FLAG-HsNedd8-VS	Enolase OS=Plasmodium falciparum (isolate 3D7) OX=36329 GN=PF3D7_1015900 PE=3 SV=1	A0A143ZZ61_PLAF7,ENO_PLAF7	1	14	20	37	0.00531	0.41	YLAQLAGK
FLAG-HsNedd8-VS	M17 leucyl aminopeptidase OS=Plasmodium falciparum (isolate 3D7) OX=36329 GN=PF3D7_1446200 PE=1 SV=1	Q8IL11_PLAF7	1	9	9	16	0.0023	0.185	AAPGSMIDLMK
FLAG-HsNedd8-VS	M17 leucyl aminopeptidase OS=Plasmodium falciparum (isolate 3D7) OX=36329 GN=PF3D7_1446200 PE=1 SV=1	Q8IL11_PLAF7	1	9	9	16	0.0023	0.185	ASSIVASLFLK
FLAG-HsNedd8-VS	M17 leucyl aminopeptidase OS=Plasmodium falciparum (isolate 3D7) OX=36329 GN=PF3D7_1446200 PE=1 SV=1	Q8IL11_PLAF7	1	9	9	16	0.0023	0.185	GITFDSGGYNLK
FLAG-HsNedd8-VS	M17 leucyl aminopeptidase OS=Plasmodium falciparum (isolate 3D7) OX=36329 GN=PF3D7_1446200 PE=1 SV=1	Q8IL11_PLAF7	1	9	9	16	0.0023	0.185	HLGVYINNADTYKEEVEK
FLAG-HsNedd8-VS	M17 leucyl aminopeptidase OS=Plasmodium falciparum (isolate 3D7) OX=36329 GN=PF3D7_1446200 PE=1 SV=1	Q8IL11_PLAF7	1	9	9	16	0.0023	0.185	LTLADALVYAEK
FLAG-HsNedd8-VS	M17 leucyl aminopeptidase OS=Plasmodium falciparum (isolate 3D7) OX=36329 GN=PF3D7_1446200 PE=1 SV=1	Q8IL11_PLAF7	1	9	9	16	0.0023	0.185	MGAYLSVGK
FLAG-HsNedd8-VS	M17 leucyl aminopeptidase OS=Plasmodium falciparum (isolate 3D7) OX=36329 GN=PF3D7_1446200 PE=1 SV=1	Q8IL11_PLAF7	1	9	9	16	0.0023	0.185	NSYRPGDIITASNGK
FLAG-HsNedd8-VS	M17 leucyl aminopeptidase OS=Plasmodium falciparum (isolate 3D7) OX=36329 GN=PF3D7_1446200 PE=1 SV=1	Q8IL11_PLAF7	1	9	9	16	0.0023	0.185	TIEVGNTDAEGR
FLAG-HsNedd8-VS	M17 leucyl aminopeptidase OS=Plasmodium falciparum (isolate 3D7) OX=36329 GN=PF3D7_1446200 PE=1 SV=1	Q8IL11_PLAF7	1	9	9	16	0.0023	0.185	YADINNISSSVK
FLAG-HsNedd8-VS	26S protease regulatory subunit 6A, putative OS=Plasmodium falciparum (isolate 3D7) OX=36329 GN=PF3D7_1130400 PE=3 SV=1	Q8II60_PLAF7	1	4	4	7	0.001	0.125	DVNFEELAR
FLAG-HsNedd8-VS	26S protease regulatory subunit 6A, putative OS=Plasmodium falciparum (isolate 3D7) OX=36329 GN=PF3D7_1130400 PE=3 SV=1	Q8II60_PLAF7	1	4	4	7	0.001	0.125	GATEIDHEDFVEGITSVLSK
FLAG-HsNedd8-VS	26S protease regulatory subunit 6A, putative OS=Plasmodium falciparum (isolate 3D7) OX=36329 GN=PF3D7_1130400 PE=3 SV=1	Q8II60_PLAF7	1	4	4	7	0.001	0.125	VIAATNRPDTLDPALLR
FLAG-HsNedd8-VS	26S protease regulatory subunit 6A, putative OS=Plasmodium falciparum (isolate 3D7) OX=36329 GN=PF3D7_1130400 PE=3 SV=1	Q8II60_PLAF7	1	4	4	7	0.001	0.125	VSLIDTEIK
FLAG-HsNedd8-VS	T-complex protein 1 subunit zeta OS=Plasmodium falciparum (isolate 3D7) OX=36329 GN=PF3D7_0608700 PE=3 SV=1	C6KST5_PLAF7	1	7	7	10	0.00143	0.166	FKETNEIYNFAVFNQK
FLAG-HsNedd8-VS	T-complex protein 1 subunit zeta OS=Plasmodium falciparum (isolate 3D7) OX=36329 GN=PF3D7_0608700 PE=3 SV=1	C6KST5_PLAF7	1	7	7	10	0.00143	0.166	GIDPISLDLLAK
FLAG-HsNedd8-VS	T-complex protein 1 subunit zeta OS=Plasmodium falciparum (isolate 3D7) OX=36329 GN=PF3D7_0608700 PE=3 SV=1	C6KST5_PLAF7	1	7	7	10	0.00143	0.166	IITQGFDIAK
FLAG-HsNedd8-VS	T-complex protein 1 subunit zeta OS=Plasmodium falciparum (isolate 3D7) OX=36329 GN=PF3D7_0608700 PE=3 SV=1	C6KST5_PLAF7	1	7	7	10	0.00143	0.166	LADDLVESIK
FLAG-HsNedd8-VS	T-complex protein 1 subunit zeta OS=Plasmodium falciparum (isolate 3D7) OX=36329 GN=PF3D7_0608700 PE=3 SV=1	C6KST5_PLAF7	1	7	7	10	0.00143	0.166	MLVSSSGAIK
FLAG-HsNedd8-VS	T-complex protein 1 subunit zeta OS=Plasmodium falciparum (isolate 3D7) OX=36329 GN=PF3D7_0608700 PE=3 SV=1	C6KST5_PLAF7	1	7	7	10	0.00143	0.166	SEPLGLDLDTGEPIIAHLK
FLAG-HsNedd8-VS	T-complex protein 1 subunit zeta OS=Plasmodium falciparum (isolate 3D7) OX=36329 GN=PF3D7_0608700 PE=3 SV=1	C6KST5_PLAF7	1	7	7	10	0.00143	0.166	STNVLMTNMNASK
FLAG-HsNedd8-VS	Nucleosome assembly protein OS=Plasmodium falciparum (isolate 3D7) OX=36329 GN=PF3D7_1203700 PE=1 SV=2	Q8I608_PLAF7	1	10	11	17	0.00244	0.378	CVDCDNEPVLLHTEATVIDWYDNK
FLAG-HsNedd8-VS	Nucleosome assembly protein OS=Plasmodium falciparum (isolate 3D7) OX=36329 GN=PF3D7_1203700 PE=1 SV=2	Q8I608_PLAF7	1	10	11	17	0.00244	0.378	EALVGNGEAK
FLAG-HsNedd8-VS	Nucleosome assembly protein OS=Plasmodium falciparum (isolate 3D7) OX=36329 GN=PF3D7_1203700 PE=1 SV=2	Q8I608_PLAF7	1	10	11	17	0.00244	0.378	EISSLLESIK
FLAG-HsNedd8-VS	Nucleosome assembly protein OS=Plasmodium falciparum (isolate 3D7) OX=36329 GN=PF3D7_1203700 PE=1 SV=2	Q8I608_PLAF7	1	10	11	17	0.00244	0.378	EYYDYESKFEYELFLLR
FLAG-HsNedd8-VS	Nucleosome assembly protein OS=Plasmodium falciparum (isolate 3D7) OX=36329 GN=PF3D7_1203700 PE=1 SV=2	Q8I608_PLAF7	1	10	11	17	0.00244	0.378	FEYELFLLR
FLAG-HsNedd8-VS	Nucleosome assembly protein OS=Plasmodium falciparum (isolate 3D7) OX=36329 GN=PF3D7_1203700 PE=1 SV=2	Q8I608_PLAF7	1	10	11	17	0.00244	0.378	IDDDKMTDLTEEQKETLK
FLAG-HsNedd8-VS	Nucleosome assembly protein OS=Plasmodium falciparum (isolate 3D7) OX=36329 GN=PF3D7_1203700 PE=1 SV=2	Q8I608_PLAF7	1	10	11	17	0.00244	0.378	IGTPNLPEFWLR
FLAG-HsNedd8-VS	Nucleosome assembly protein OS=Plasmodium falciparum (isolate 3D7) OX=36329 GN=PF3D7_1203700 PE=1 SV=2	Q8I608_PLAF7	1	10	11	17	0.00244	0.378	NNNTVSHVIEDHDEEILVYLNDIR
FLAG-HsNedd8-VS	Nucleosome assembly protein OS=Plasmodium falciparum (isolate 3D7) OX=36329 GN=PF3D7_1203700 PE=1 SV=2	Q8I608_PLAF7	1	10	11	17	0.00244	0.378	TVQQTVNR
FLAG-HsNedd8-VS	Nucleosome assembly protein OS=Plasmodium falciparum (isolate 3D7) OX=36329 GN=PF3D7_1203700 PE=1 SV=2	Q8I608_PLAF7	1	10	11	17	0.00244	0.378	VPNSNVIK
FLAG-HsNedd8-VS	Heat shock protein 60 OS=Plasmodium falciparum (isolate 3D7) OX=36329 GN=PF3D7_1015600 PE=3 SV=1	Q8IJN9_PLAF7	1	18	19	31	0.00445	0.384	AAVEEGIVPGGGSALLFASK
FLAG-HsNedd8-VS	Heat shock protein 60 OS=Plasmodium falciparum (isolate 3D7) OX=36329 GN=PF3D7_1015600 PE=3 SV=1	Q8IJN9_PLAF7	1	18	19	31	0.00445	0.384	AGDGTTTATILAR
FLAG-HsNedd8-VS	Heat shock protein 60 OS=Plasmodium falciparum (isolate 3D7) OX=36329 GN=PF3D7_1015600 PE=3 SV=1	Q8IJN9_PLAF7	1	18	19	31	0.00445	0.384	AVDSGMNPMDLLR
FLAG-HsNedd8-VS	Heat shock protein 60 OS=Plasmodium falciparum (isolate 3D7) OX=36329 GN=PF3D7_1015600 PE=3 SV=1	Q8IJN9_PLAF7	1	18	19	31	0.00445	0.384	EGTITVTEGK
FLAG-HsNedd8-VS	Heat shock protein 60 OS=Plasmodium falciparum (isolate 3D7) OX=36329 GN=PF3D7_1015600 PE=3 SV=1	Q8IJN9_PLAF7	1	18	19	31	0.00445	0.384	ELDSVQTDNYDQR
FLAG-HsNedd8-VS	Heat shock protein 60 OS=Plasmodium falciparum (isolate 3D7) OX=36329 GN=PF3D7_1015600 PE=3 SV=1	Q8IJN9_PLAF7	1	18	19	31	0.00445	0.384	GYISPYFINNSK
FLAG-HsNedd8-VS	Heat shock protein 60 OS=Plasmodium falciparum (isolate 3D7) OX=36329 GN=PF3D7_1015600 PE=3 SV=1	Q8IJN9_PLAF7	1	18	19	31	0.00445	0.384	IQDALCATK
FLAG-HsNedd8-VS	Heat shock protein 60 OS=Plasmodium falciparum (isolate 3D7) OX=36329 GN=PF3D7_1015600 PE=3 SV=1	Q8IJN9_PLAF7	1	18	19	31	0.00445	0.384	ITGGVALIK
FLAG-HsNedd8-VS	Heat shock protein 60 OS=Plasmodium falciparum (isolate 3D7) OX=36329 GN=PF3D7_1015600 PE=3 SV=1	Q8IJN9_PLAF7	1	18	19	31	0.00445	0.384	LADAVSVTLGPK
FLAG-HsNedd8-VS	Heat shock protein 60 OS=Plasmodium falciparum (isolate 3D7) OX=36329 GN=PF3D7_1015600 PE=3 SV=1	Q8IJN9_PLAF7	1	18	19	31	0.00445	0.384	LANLGAQMVK
FLAG-HsNedd8-VS	Heat shock protein 60 OS=Plasmodium falciparum (isolate 3D7) OX=36329 GN=PF3D7_1015600 PE=3 SV=1	Q8IJN9_PLAF7	1	18	19	31	0.00445	0.384	NSNIGFNAQEGK
FLAG-HsNedd8-VS	Heat shock protein 60 OS=Plasmodium falciparum (isolate 3D7) OX=36329 GN=PF3D7_1015600 PE=3 SV=1	Q8IJN9_PLAF7	1	18	19	31	0.00445	0.384	NVIIEQSFGSPK
FLAG-HsNedd8-VS	Heat shock protein 60 OS=Plasmodium falciparum (isolate 3D7) OX=36329 GN=PF3D7_1015600 PE=3 SV=1	Q8IJN9_PLAF7	1	18	19	31	0.00445	0.384	SIFQQGCK
FLAG-HsNedd8-VS	Heat shock protein 60 OS=Plasmodium falciparum (isolate 3D7) OX=36329 GN=PF3D7_1015600 PE=3 SV=1	Q8IJN9_PLAF7	1	18	19	31	0.00445	0.384	TAMLTGCNK
FLAG-HsNedd8-VS	Heat shock protein 60 OS=Plasmodium falciparum (isolate 3D7) OX=36329 GN=PF3D7_1015600 PE=3 SV=1	Q8IJN9_PLAF7	1	18	19	31	0.00445	0.384	TLQHELEIVEGIKFDR
FLAG-HsNedd8-VS	Heat shock protein 60 OS=Plasmodium falciparum (isolate 3D7) OX=36329 GN=PF3D7_1015600 PE=3 SV=1	Q8IJN9_PLAF7	1	18	19	31	0.00445	0.384	VGGISEVEVNEIKDR
FLAG-HsNedd8-VS	Heat shock protein 60 OS=Plasmodium falciparum (isolate 3D7) OX=36329 GN=PF3D7_1015600 PE=3 SV=1	Q8IJN9_PLAF7	1	18	19	31	0.00445	0.384	VITEETGLKLDDPQVVSYLGK
FLAG-HsNedd8-VS	Heat shock protein 60 OS=Plasmodium falciparum (isolate 3D7) OX=36329 GN=PF3D7_1015600 PE=3 SV=1	Q8IJN9_PLAF7	1	18	19	31	0.00445	0.384	VLEYLNSIK
FLAG-HsNedd8-VS	Putative chloroquine resistance transporter OS=Plasmodium falciparum (isolate 3D7) OX=36329 GN=CG10 PE=3 SV=1	CRT_PLAF7	1	2	2	3	0.00043	0.0495	NTVVENCGLGMAK
FLAG-HsNedd8-VS	Putative chloroquine resistance transporter OS=Plasmodium falciparum (isolate 3D7) OX=36329 GN=CG10 PE=3 SV=1	CRT_PLAF7	1	2	2	3	0.00043	0.0495	VGNIILER
FLAG-HsNedd8-VS	Proliferating cell nuclear antigen OS=Plasmodium falciparum (isolate 3D7) OX=36329 GN=PF3D7_1226600 PE=3 SV=1	Q7KQJ9_PLAF7	0.906	1	1	2	0.000287	0.0341	SVSQEFATR
FLAG-HsNedd8-VS	Haloacid dehalogenase-like hydrolase, putative OS=Plasmodium falciparum (isolate 3D7) OX=36329 GN=PF3D7_1226300 PE=4 SV=1	Q8I5F4_PLAF7	1	1	1	2	0.000287	0.0441	YSFAVANATDSAK
FLAG-HsNedd8-VS	Polyadenylate-binding protein OS=Plasmodium falciparum (isolate 3D7) OX=36329 GN=PF3D7_1224300 PE=3 SV=1	Q8I5H4_PLAF7	1	2	2	2	0.000287	0.0229	ALDTLNYTNIK
FLAG-HsNedd8-VS	Polyadenylate-binding protein OS=Plasmodium falciparum (isolate 3D7) OX=36329 GN=PF3D7_1224300 PE=3 SV=1	Q8I5H4_PLAF7	1	2	2	2	0.000287	0.0229	VNGVQLGSK
FLAG-HsNedd8-VS	Adenosylhomocysteinase OS=Plasmodium falciparum (isolate 3D7) OX=36329 GN=PFE1050w PE=1 SV=2	SAHH_PLAF7	1	9	10	17	0.00244	0.236	ATDFLISGK
FLAG-HsNedd8-VS	Adenosylhomocysteinase OS=Plasmodium falciparum (isolate 3D7) OX=36329 GN=PFE1050w PE=1 SV=2	SAHH_PLAF7	1	9	10	17	0.00244	0.236	GIHIENVKPQVDR
FLAG-HsNedd8-VS	Adenosylhomocysteinase OS=Plasmodium falciparum (isolate 3D7) OX=36329 GN=PFE1050w PE=1 SV=2	SAHH_PLAF7	1	9	10	17	0.00244	0.236	IIGVSEETTTGVLR
FLAG-HsNedd8-VS	Adenosylhomocysteinase OS=Plasmodium falciparum (isolate 3D7) OX=36329 GN=PFE1050w PE=1 SV=2	SAHH_PLAF7	1	9	10	17	0.00244	0.236	IVVICGYGDVGK
FLAG-HsNedd8-VS	Adenosylhomocysteinase OS=Plasmodium falciparum (isolate 3D7) OX=36329 GN=PFE1050w PE=1 SV=2	SAHH_PLAF7	1	9	10	17	0.00244	0.236	KIIGVSEETTTGVLR
FLAG-HsNedd8-VS	Adenosylhomocysteinase OS=Plasmodium falciparum (isolate 3D7) OX=36329 GN=PFE1050w PE=1 SV=2	SAHH_PLAF7	1	9	10	17	0.00244	0.236	KLNASLTELDDNQCQFLGVNK
FLAG-HsNedd8-VS	Adenosylhomocysteinase OS=Plasmodium falciparum (isolate 3D7) OX=36329 GN=PFE1050w PE=1 SV=2	SAHH_PLAF7	1	9	10	17	0.00244	0.236	MQMEISENEMPGLMR
FLAG-HsNedd8-VS	Adenosylhomocysteinase OS=Plasmodium falciparum (isolate 3D7) OX=36329 GN=PFE1050w PE=1 SV=2	SAHH_PLAF7	1	9	10	17	0.00244	0.236	QNELLFTAINVNDAVTK
FLAG-HsNedd8-VS	Adenosylhomocysteinase OS=Plasmodium falciparum (isolate 3D7) OX=36329 GN=PFE1050w PE=1 SV=2	SAHH_PLAF7	1	9	10	17	0.00244	0.236	VKDISLAPFGK
FLAG-HsNedd8-VS	cAMP-dependent protein kinase catalytic subunit OS=Plasmodium falciparum (isolate 3D7) OX=36329 GN=PF3D7_0934800 PE=3 SV=1	Q7K6A0_PLAF7	0.982	1	1	1	0.000143	0.0292	ILEGIIYFPK
FLAG-HsNedd8-VS	Phenylalanine--tRNA ligase beta subunit OS=Plasmodium falciparum (isolate 3D7) OX=36329 GN=PF3D7_1104000 PE=4 SV=1	Q8IIW2_PLAF7	1	3	3	4	0.000574	0.0449	NVFIECTAIDR
FLAG-HsNedd8-VS	Phenylalanine--tRNA ligase beta subunit OS=Plasmodium falciparum (isolate 3D7) OX=36329 GN=PF3D7_1104000 PE=4 SV=1	Q8IIW2_PLAF7	1	3	3	4	0.000574	0.0449	TSEYEIIR
FLAG-HsNedd8-VS	Phenylalanine--tRNA ligase beta subunit OS=Plasmodium falciparum (isolate 3D7) OX=36329 GN=PF3D7_1104000 PE=4 SV=1	Q8IIW2_PLAF7	1	3	3	4	0.000574	0.0449	TSLIVNLLK
FLAG-HsNedd8-VS	26S proteasome regulatory subunit RPN9,putative OS=Plasmodium falciparum (isolate 3D7) OX=36329 GN=PF3D7_1030500 PE=4 SV=1	Q8IJA0_PLAF7	1	2	2	3	0.00043	0.0483	IDINEVEK
FLAG-HsNedd8-VS	26S proteasome regulatory subunit RPN9,putative OS=Plasmodium falciparum (isolate 3D7) OX=36329 GN=PF3D7_1030500 PE=4 SV=1	Q8IJA0_PLAF7	1	2	2	3	0.00043	0.0483	YQSNIENCILK
FLAG-HsNedd8-VS	Plasmepsin IV OS=Plasmodium falciparum (isolate 3D7) OX=36329 GN=PF3D7_1407800 PE=1 SV=1	Q8IM16_PLAF7	1	8	8	14	0.00201	0.209	ANAVVDSGTSTITAPTSFLNK
FLAG-HsNedd8-VS	Plasmepsin IV OS=Plasmodium falciparum (isolate 3D7) OX=36329 GN=PF3D7_1407800 PE=1 SV=1	Q8IM16_PLAF7	1	8	8	14	0.00201	0.209	DLSIGSIDPVVVELK
FLAG-HsNedd8-VS	Plasmepsin IV OS=Plasmodium falciparum (isolate 3D7) OX=36329 GN=PF3D7_1407800 PE=1 SV=1	Q8IM16_PLAF7	1	8	8	14	0.00201	0.209	DLSIGSIDPVVVELKK
FLAG-HsNedd8-VS	Plasmepsin IV OS=Plasmodium falciparum (isolate 3D7) OX=36329 GN=PF3D7_1407800 PE=1 SV=1	Q8IM16_PLAF7	1	8	8	14	0.00201	0.209	DVISLGDLSLPYK
FLAG-HsNedd8-VS	Plasmepsin IV OS=Plasmodium falciparum (isolate 3D7) OX=36329 GN=PF3D7_1407800 PE=1 SV=1	Q8IM16_PLAF7	1	8	8	14	0.00201	0.209	ESVGFAVAK
FLAG-HsNedd8-VS	Plasmepsin IV OS=Plasmodium falciparum (isolate 3D7) OX=36329 GN=PF3D7_1407800 PE=1 SV=1	Q8IM16_PLAF7	1	8	8	14	0.00201	0.209	HLYDASASK
FLAG-HsNedd8-VS	Plasmepsin IV OS=Plasmodium falciparum (isolate 3D7) OX=36329 GN=PF3D7_1407800 PE=1 SV=1	Q8IM16_PLAF7	1	8	8	14	0.00201	0.209	IDNALFTFYLPVHDK
FLAG-HsNedd8-VS	Plasmepsin IV OS=Plasmodium falciparum (isolate 3D7) OX=36329 GN=PF3D7_1407800 PE=1 SV=1	Q8IM16_PLAF7	1	8	8	14	0.00201	0.209	VEISYGSGTVR
FLAG-HsNedd8-VS	Gamete antigen 27/25 OS=Plasmodium falciparum (isolate 3D7) OX=36329 GN=PF3D7_1302100 PE=1 SV=1	Q8IEU2_PLAF7	0.928	1	1	2	0.000287	0.0369	VQDNIVNR
FLAG-HsNedd8-VS	Inositol-3-phosphate synthase OS=Plasmodium falciparum (isolate 3D7) OX=36329 GN=PF3D7_0511800 PE=4 SV=1	Q8I3Y8_PLAF7	1	12	13	20	0.00287	0.235	ANENLYVDDEKDTNVLVK
FLAG-HsNedd8-VS	Inositol-3-phosphate synthase OS=Plasmodium falciparum (isolate 3D7) OX=36329 GN=PF3D7_0511800 PE=4 SV=1	Q8I3Y8_PLAF7	1	12	13	20	0.00287	0.235	GIQFFSNK
FLAG-HsNedd8-VS	Inositol-3-phosphate synthase OS=Plasmodium falciparum (isolate 3D7) OX=36329 GN=PF3D7_0511800 PE=4 SV=1	Q8I3Y8_PLAF7	1	12	13	20	0.00287	0.235	GNFIAGNQQR
FLAG-HsNedd8-VS	Inositol-3-phosphate synthase OS=Plasmodium falciparum (isolate 3D7) OX=36329 GN=PF3D7_0511800 PE=4 SV=1	Q8I3Y8_PLAF7	1	12	13	20	0.00287	0.235	IKDDLDYVPLK
FLAG-HsNedd8-VS	Inositol-3-phosphate synthase OS=Plasmodium falciparum (isolate 3D7) OX=36329 GN=PF3D7_0511800 PE=4 SV=1	Q8I3Y8_PLAF7	1	12	13	20	0.00287	0.235	NKLEILEQVR
FLAG-HsNedd8-VS	Inositol-3-phosphate synthase OS=Plasmodium falciparum (isolate 3D7) OX=36329 GN=PF3D7_0511800 PE=4 SV=1	Q8I3Y8_PLAF7	1	12	13	20	0.00287	0.235	NLSSDLQFYSK
FLAG-HsNedd8-VS	Inositol-3-phosphate synthase OS=Plasmodium falciparum (isolate 3D7) OX=36329 GN=PF3D7_0511800 PE=4 SV=1	Q8I3Y8_PLAF7	1	12	13	20	0.00287	0.235	SIDYCEGDSLNEK
FLAG-HsNedd8-VS	Inositol-3-phosphate synthase OS=Plasmodium falciparum (isolate 3D7) OX=36329 GN=PF3D7_0511800 PE=4 SV=1	Q8I3Y8_PLAF7	1	12	13	20	0.00287	0.235	SPFNSTVYK
FLAG-HsNedd8-VS	Inositol-3-phosphate synthase OS=Plasmodium falciparum (isolate 3D7) OX=36329 GN=PF3D7_0511800 PE=4 SV=1	Q8I3Y8_PLAF7	1	12	13	20	0.00287	0.235	TNEDEHLLNENIQIEDYK
FLAG-HsNedd8-VS	Inositol-3-phosphate synthase OS=Plasmodium falciparum (isolate 3D7) OX=36329 GN=PF3D7_0511800 PE=4 SV=1	Q8I3Y8_PLAF7	1	12	13	20	0.00287	0.235	VFDNEVIEK
FLAG-HsNedd8-VS	Inositol-3-phosphate synthase OS=Plasmodium falciparum (isolate 3D7) OX=36329 GN=PF3D7_0511800 PE=4 SV=1	Q8I3Y8_PLAF7	1	12	13	20	0.00287	0.235	VNSEIVIK
FLAG-HsNedd8-VS	Inositol-3-phosphate synthase OS=Plasmodium falciparum (isolate 3D7) OX=36329 GN=PF3D7_0511800 PE=4 SV=1	Q8I3Y8_PLAF7	1	12	13	20	0.00287	0.235	VSADIEDDCTYVESLEK
FLAG-HsNedd8-VS	Alpha-S2-casein OS=Bos taurus GN=CSN1S2 PE=1 SV=2	CASA2_BOVIN	1	1	1	2	0.000287	0.0495	ALNEINQFYQK
FLAG-HsNedd8-VS	Mitochondrial processing peptidase alpha subunit, putative OS=Plasmodium falciparum (isolate 3D7) OX=36329 GN=PF3D7_0523100 PE=4 SV=2	Q8I3N3_PLAF7	1	2	2	2	0.000287	0.0356	VTDEELNR
FLAG-HsNedd8-VS	Mitochondrial processing peptidase alpha subunit, putative OS=Plasmodium falciparum (isolate 3D7) OX=36329 GN=PF3D7_0523100 PE=4 SV=2	Q8I3N3_PLAF7	1	2	2	2	0.000287	0.0356	YTGGFISVEDK
FLAG-HsNedd8-VS	Glideosome-associated protein 50 OS=Plasmodium falciparum (isolate 3D7) OX=36329 GN=PF3D7_0918000 PE=1 SV=1	Q8I2X3_PLAF7	1	6	6	10	0.00143	0.179	FASLGDWGK
FLAG-HsNedd8-VS	Glideosome-associated protein 50 OS=Plasmodium falciparum (isolate 3D7) OX=36329 GN=PF3D7_0918000 PE=1 SV=1	Q8I2X3_PLAF7	1	6	6	10	0.00143	0.179	GQGIYIEK
FLAG-HsNedd8-VS	Glideosome-associated protein 50 OS=Plasmodium falciparum (isolate 3D7) OX=36329 GN=PF3D7_0918000 PE=1 SV=1	Q8I2X3_PLAF7	1	6	6	10	0.00143	0.179	IADFIIVVGDQPIYSSGYSR
FLAG-HsNedd8-VS	Glideosome-associated protein 50 OS=Plasmodium falciparum (isolate 3D7) OX=36329 GN=PF3D7_0918000 PE=1 SV=1	Q8I2X3_PLAF7	1	6	6	10	0.00143	0.179	KIADFIIVVGDQPIYSSGYSR
FLAG-HsNedd8-VS	Glideosome-associated protein 50 OS=Plasmodium falciparum (isolate 3D7) OX=36329 GN=PF3D7_0918000 PE=1 SV=1	Q8I2X3_PLAF7	1	6	6	10	0.00143	0.179	NGETSIEKDADATNYPK
FLAG-HsNedd8-VS	Glideosome-associated protein 50 OS=Plasmodium falciparum (isolate 3D7) OX=36329 GN=PF3D7_0918000 PE=1 SV=1	Q8I2X3_PLAF7	1	6	6	10	0.00143	0.179	VTFIVSPGSNFIDGVK
FLAG-HsNedd8-VS	Adenosine deaminase OS=Plasmodium falciparum (isolate 3D7) OX=36329 GN=PF3D7_1029600 PE=4 SV=1	Q8IJA9_PLAF7	1	9	9	17	0.00244	0.229	EGVVLMEFR
FLAG-HsNedd8-VS	Adenosine deaminase OS=Plasmodium falciparum (isolate 3D7) OX=36329 GN=PF3D7_1029600 PE=4 SV=1	Q8IJA9_PLAF7	1	9	9	17	0.00244	0.229	GLNEAVALLEYK
FLAG-HsNedd8-VS	Adenosine deaminase OS=Plasmodium falciparum (isolate 3D7) OX=36329 GN=PF3D7_1029600 PE=4 SV=1	Q8IJA9_PLAF7	1	9	9	17	0.00244	0.229	IQVGLLCTGDGGLSHER
FLAG-HsNedd8-VS	Adenosine deaminase OS=Plasmodium falciparum (isolate 3D7) OX=36329 GN=PF3D7_1029600 PE=4 SV=1	Q8IJA9_PLAF7	1	9	9	17	0.00244	0.229	MLYDAGVK
FLAG-HsNedd8-VS	Adenosine deaminase OS=Plasmodium falciparum (isolate 3D7) OX=36329 GN=PF3D7_1029600 PE=4 SV=1	Q8IJA9_PLAF7	1	9	9	17	0.00244	0.229	SFVDPDIK
FLAG-HsNedd8-VS	Adenosine deaminase OS=Plasmodium falciparum (isolate 3D7) OX=36329 GN=PF3D7_1029600 PE=4 SV=1	Q8IJA9_PLAF7	1	9	9	17	0.00244	0.229	SFVDPDIKNK
FLAG-HsNedd8-VS	Adenosine deaminase OS=Plasmodium falciparum (isolate 3D7) OX=36329 GN=PF3D7_1029600 PE=4 SV=1	Q8IJA9_PLAF7	1	9	9	17	0.00244	0.229	SLDEFVEK
FLAG-HsNedd8-VS	Adenosine deaminase OS=Plasmodium falciparum (isolate 3D7) OX=36329 GN=PF3D7_1029600 PE=4 SV=1	Q8IJA9_PLAF7	1	9	9	17	0.00244	0.229	SMDTHPIR
FLAG-HsNedd8-VS	Adenosine deaminase OS=Plasmodium falciparum (isolate 3D7) OX=36329 GN=PF3D7_1029600 PE=4 SV=1	Q8IJA9_PLAF7	1	9	9	17	0.00244	0.229	VSESQELIDLVK
FLAG-HsNedd8-VS	Rh5 interacting protein OS=Plasmodium falciparum (isolate 3D7) OX=36329 GN=PF3D7_0323400 PE=4 SV=1	O97302_PLAF7	1	7	7	8	0.00115	0.07	CDLSCPSNK
FLAG-HsNedd8-VS	Rh5 interacting protein OS=Plasmodium falciparum (isolate 3D7) OX=36329 GN=PF3D7_0323400 PE=4 SV=1	O97302_PLAF7	1	7	7	8	0.00115	0.07	DGVCLIQNPCLK
FLAG-HsNedd8-VS	Rh5 interacting protein OS=Plasmodium falciparum (isolate 3D7) OX=36329 GN=PF3D7_0323400 PE=4 SV=1	O97302_PLAF7	1	7	7	8	0.00115	0.07	FNYDCFCDNPYISK
FLAG-HsNedd8-VS	Rh5 interacting protein OS=Plasmodium falciparum (isolate 3D7) OX=36329 GN=PF3D7_0323400 PE=4 SV=1	O97302_PLAF7	1	7	7	8	0.00115	0.07	GECILNDYCK
FLAG-HsNedd8-VS	Rh5 interacting protein OS=Plasmodium falciparum (isolate 3D7) OX=36329 GN=PF3D7_0323400 PE=4 SV=1	O97302_PLAF7	1	7	7	8	0.00115	0.07	GGEGCNDLLLTNSLK
FLAG-HsNedd8-VS	Rh5 interacting protein OS=Plasmodium falciparum (isolate 3D7) OX=36329 GN=PF3D7_0323400 PE=4 SV=1	O97302_PLAF7	1	7	7	8	0.00115	0.07	NDLELAIK
FLAG-HsNedd8-VS	Rh5 interacting protein OS=Plasmodium falciparum (isolate 3D7) OX=36329 GN=PF3D7_0323400 PE=4 SV=1	O97302_PLAF7	1	7	7	8	0.00115	0.07	NVCEENYR
FLAG-HsNedd8-VS	Uncharacterized protein OS=Plasmodium falciparum (isolate 3D7) OX=36329 GN=PF3D7_1346500 PE=4 SV=1	Q8IDN2_PLAF7	1	2	2	3	0.00043	0.0319	LKEYLNNENIK
FLAG-HsNedd8-VS	Uncharacterized protein OS=Plasmodium falciparum (isolate 3D7) OX=36329 GN=PF3D7_1346500 PE=4 SV=1	Q8IDN2_PLAF7	1	2	2	3	0.00043	0.0319	SDININNK
FLAG-HsNedd8-VS	Uncharacterized protein OS=Plasmodium falciparum (isolate 3D7) OX=36329 GN=PF3D7_0813300 PE=4 SV=1	C0H4U4_PLAF7	0.979	1	1	1	0.000143	0.0413	VVKPDETVVPEVK
FLAG-HsNedd8-VS	Nucleoside transporter 1 OS=Plasmodium falciparum (isolate 3D7) OX=36329 GN=PF3D7_1347200 PE=4 SV=1	Q8IDM6_PLAF7	0.999	1	1	2	0.000287	0.019	AYADIESR
FLAG-HsNedd8-VS	40S ribosomal protein SA OS=Plasmodium falciparum (isolate 3D7) OX=36329 GN=PF3D7_1026800 PE=3 SV=1	A0A143ZZG2_PLAF7,RSSA_PLAF7	1	2	2	4	0.000574	0.0608	DPEQFELK
FLAG-HsNedd8-VS	40S ribosomal protein SA OS=Plasmodium falciparum (isolate 3D7) OX=36329 GN=PF3D7_1026800 PE=3 SV=1	A0A143ZZG2_PLAF7,RSSA_PLAF7	1	2	2	4	0.000574	0.0608	LLIVTDPR
FLAG-HsNedd8-VS	Uncharacterized protein OS=Plasmodium falciparum (isolate 3D7) OX=36329 GN=PF3D7_0821000 PE=4 SV=1	Q8IB44_PLAF7	0.979	1	1	1	0.000143	0.0214	VLVIGNSSSGK
FLAG-HsNedd8-VS	Uncharacterized protein OS=Plasmodium falciparum (isolate 3D7) OX=36329 GN=PF3D7_1328300 PE=4 SV=1	Q8IE43_PLAF7	0.979	1	1	2	0.000287	0.0271	NSVVYVTNK
FLAG-HsNedd8-VS	26S proteasome regulatory subunit RPN8,putative OS=Plasmodium falciparum (isolate 3D7) OX=36329 GN=PF3D7_0912900 PE=4 SV=1	Q8I323_PLAF7	1	2	2	4	0.000574	0.0562	SVSTSTLATK
FLAG-HsNedd8-VS	26S proteasome regulatory subunit RPN8,putative OS=Plasmodium falciparum (isolate 3D7) OX=36329 GN=PF3D7_0912900 PE=4 SV=1	Q8I323_PLAF7	1	2	2	4	0.000574	0.0562	VLGTILGEK
FLAG-HsNedd8-VS	Hemoglobin subunit beta OS=Homo sapiens GN=HBB PE=1 SV=2	HBB_HUMAN	1	11	20	38	0.00545	0.782	EFTPPVQAAYQK
FLAG-HsNedd8-VS	Hemoglobin subunit beta OS=Homo sapiens GN=HBB PE=1 SV=2	HBB_HUMAN	1	11	20	38	0.00545	0.782	FFESFGDLSTPDAVMGNPK
FLAG-HsNedd8-VS	Hemoglobin subunit beta OS=Homo sapiens GN=HBB PE=1 SV=2	HBB_HUMAN	1	11	20	38	0.00545	0.782	GTFATLSELHCDK
FLAG-HsNedd8-VS	Hemoglobin subunit beta OS=Homo sapiens GN=HBB PE=1 SV=2	HBB_HUMAN	1	11	20	38	0.00545	0.782	KVLGAFSDGLAHLDNLK
FLAG-HsNedd8-VS	Hemoglobin subunit beta OS=Homo sapiens GN=HBB PE=1 SV=2	HBB_HUMAN	1	11	20	38	0.00545	0.782	LLVVYPWTQR
FLAG-HsNedd8-VS	Hemoglobin subunit beta OS=Homo sapiens GN=HBB PE=1 SV=2	HBB_HUMAN	1	11	20	38	0.00545	0.782	SAVTALWGK
FLAG-HsNedd8-VS	Hemoglobin subunit beta OS=Homo sapiens GN=HBB PE=1 SV=2	HBB_HUMAN	1	11	20	38	0.00545	0.782	VHLTPEEK
FLAG-HsNedd8-VS	Hemoglobin subunit beta OS=Homo sapiens GN=HBB PE=1 SV=2	HBB_HUMAN	1	11	20	38	0.00545	0.782	VLGAFSDGLAHLDNLK
FLAG-HsNedd8-VS	Hemoglobin subunit beta OS=Homo sapiens GN=HBB PE=1 SV=2	HBB_HUMAN	1	11	20	38	0.00545	0.782	VNVDEVGGEALGR
FLAG-HsNedd8-VS	Hemoglobin subunit beta OS=Homo sapiens GN=HBB PE=1 SV=2	HBB_HUMAN	1	11	20	38	0.00545	0.782	VVAGVANALAHK
FLAG-HsNedd8-VS	Hemoglobin subunit beta OS=Homo sapiens GN=HBB PE=1 SV=2	HBB_HUMAN	1	11	20	38	0.00545	0.782	VVAGVANALAHKYH
FLAG-HsNedd8-VS	Deubiquinating/deneddylating enzyme OS=Plasmodium falciparum (isolate 3D7) OX=36329 GN=PF3D7_1117100 PE=4 SV=1	Q8IIJ6_PLAF7	1	13	19	36	0.00516	0.348	DIELNDEIK
FLAG-HsNedd8-VS	Deubiquinating/deneddylating enzyme OS=Plasmodium falciparum (isolate 3D7) OX=36329 GN=PF3D7_1117100 PE=4 SV=1	Q8IIJ6_PLAF7	1	13	19	36	0.00516	0.348	DKEYIIQEYINIHR
FLAG-HsNedd8-VS	Deubiquinating/deneddylating enzyme OS=Plasmodium falciparum (isolate 3D7) OX=36329 GN=PF3D7_1117100 PE=4 SV=1	Q8IIJ6_PLAF7	1	13	19	36	0.00516	0.348	EIDEICNSQTNNDVR
FLAG-HsNedd8-VS	Deubiquinating/deneddylating enzyme OS=Plasmodium falciparum (isolate 3D7) OX=36329 GN=PF3D7_1117100 PE=4 SV=1	Q8IIJ6_PLAF7	1	13	19	36	0.00516	0.348	EIINMNHILGVDTYLGENNK
FLAG-HsNedd8-VS	Deubiquinating/deneddylating enzyme OS=Plasmodium falciparum (isolate 3D7) OX=36329 GN=PF3D7_1117100 PE=4 SV=1	Q8IIJ6_PLAF7	1	13	19	36	0.00516	0.348	FNIIAVMK
FLAG-HsNedd8-VS	Deubiquinating/deneddylating enzyme OS=Plasmodium falciparum (isolate 3D7) OX=36329 GN=PF3D7_1117100 PE=4 SV=1	Q8IIJ6_PLAF7	1	13	19	36	0.00516	0.348	GLTLSNCTFLR
FLAG-HsNedd8-VS	Deubiquinating/deneddylating enzyme OS=Plasmodium falciparum (isolate 3D7) OX=36329 GN=PF3D7_1117100 PE=4 SV=1	Q8IIJ6_PLAF7	1	13	19	36	0.00516	0.348	KEIDEICNSQTNNDVR
FLAG-HsNedd8-VS	Deubiquinating/deneddylating enzyme OS=Plasmodium falciparum (isolate 3D7) OX=36329 GN=PF3D7_1117100 PE=4 SV=1	Q8IIJ6_PLAF7	1	13	19	36	0.00516	0.348	NNICMEDKYNK
FLAG-HsNedd8-VS	Deubiquinating/deneddylating enzyme OS=Plasmodium falciparum (isolate 3D7) OX=36329 GN=PF3D7_1117100 PE=4 SV=1	Q8IIJ6_PLAF7	1	13	19	36	0.00516	0.348	SEDSFHFVSYISFQDK
FLAG-HsNedd8-VS	Deubiquinating/deneddylating enzyme OS=Plasmodium falciparum (isolate 3D7) OX=36329 GN=PF3D7_1117100 PE=4 SV=1	Q8IIJ6_PLAF7	1	13	19	36	0.00516	0.348	STLEINYLQSLLHEQK
FLAG-HsNedd8-VS	Deubiquinating/deneddylating enzyme OS=Plasmodium falciparum (isolate 3D7) OX=36329 GN=PF3D7_1117100 PE=4 SV=1	Q8IIJ6_PLAF7	1	13	19	36	0.00516	0.348	TFSLNFDSSMK
FLAG-HsNedd8-VS	Deubiquinating/deneddylating enzyme OS=Plasmodium falciparum (isolate 3D7) OX=36329 GN=PF3D7_1117100 PE=4 SV=1	Q8IIJ6_PLAF7	1	13	19	36	0.00516	0.348	TLDKENNVVDVIELYK
FLAG-HsNedd8-VS	Deubiquinating/deneddylating enzyme OS=Plasmodium falciparum (isolate 3D7) OX=36329 GN=PF3D7_1117100 PE=4 SV=1	Q8IIJ6_PLAF7	1	13	19	36	0.00516	0.348	YIEHNVPDNLFFAK
FLAG-HsNedd8-VS	Serine hydroxymethyltransferase OS=Plasmodium falciparum (isolate 3D7) OX=36329 GN=PF3D7_1235600 PE=1 SV=1	Q8I566_PLAF7	0.995	1	1	1	0.000143	0.0204	NLALSFQPK
FLAG-HsNedd8-VS	Asparagine--tRNA ligase OS=Plasmodium falciparum (isolate 3D7) OX=36329 GN=PF3D7_0211800 PE=3 SV=1	O96198_PLAF7	0.979	1	1	2	0.000287	0.0164	IGEVIGGSQR
FLAG-HsNedd8-VS	Alkaline phosphatase, putative OS=Plasmodium falciparum (isolate 3D7) OX=36329 GN=PF3D7_0912400 PE=4 SV=1	Q8I328_PLAF7	1	1	1	1	0.000143	0.0202	LYIDPDNEK
FLAG-HsNedd8-VS	Eukaryotic translation initiation factor 3 subunit I OS=Plasmodium falciparum (isolate 3D7) OX=36329 GN=PF3D7_0716800 PE=3 SV=1	Q8IBT2_PLAF7	0.999	1	1	1	0.000143	0.0275	IVCSSAANK
FLAG-HsNedd8-VS	Uncharacterized protein OS=Plasmodium falciparum (isolate 3D7) OX=36329 GN=PF3D7_1457300 PE=4 SV=1	Q8IKQ7_PLAF7	0.996	1	1	1	0.000143	0.0141	LITPEQVQR
FLAG-HsNedd8-VS	Nucleosome assembly protein OS=Plasmodium falciparum (isolate 3D7) OX=36329 GN=PF3D7_0919000 PE=3 SV=1	Q8I2W3_PLAF7	1	4	4	5	0.000717	0.145	AKEFMEPLTLVK
FLAG-HsNedd8-VS	Nucleosome assembly protein OS=Plasmodium falciparum (isolate 3D7) OX=36329 GN=PF3D7_0919000 PE=3 SV=1	Q8I2W3_PLAF7	1	4	4	5	0.000717	0.145	HVTFDNNQEK
FLAG-HsNedd8-VS	Nucleosome assembly protein OS=Plasmodium falciparum (isolate 3D7) OX=36329 GN=PF3D7_0919000 PE=3 SV=1	Q8I2W3_PLAF7	1	4	4	5	0.000717	0.145	ITFIFGEK
FLAG-HsNedd8-VS	Nucleosome assembly protein OS=Plasmodium falciparum (isolate 3D7) OX=36329 GN=PF3D7_0919000 PE=3 SV=1	Q8I2W3_PLAF7	1	4	4	5	0.000717	0.145	SDLDNEIPK
FLAG-HsNedd8-VS	26S proteasome regulatory subunit RPN10,putative OS=Plasmodium falciparum (isolate 3D7) OX=36329 GN=PF3D7_0807800 PE=4 SV=1	Q8IAR6_PLAF7	0.994	1	1	2	0.000287	0.0166	NEDIVPNR
FLAG-HsNedd8-VS	Eukaryotic initiation factor 4A OS=Plasmodium falciparum (isolate 3D7) OX=36329 GN=PF3D7_1468700 PE=3 SV=1	Q8IKF0_PLAF7	1	10	12	24	0.00344	0.362	AQIYEVFK
FLAG-HsNedd8-VS	Eukaryotic initiation factor 4A OS=Plasmodium falciparum (isolate 3D7) OX=36329 GN=PF3D7_1468700 PE=3 SV=1	Q8IKF0_PLAF7	1	10	12	24	0.00344	0.362	ELAQQIQK
FLAG-HsNedd8-VS	Eukaryotic initiation factor 4A OS=Plasmodium falciparum (isolate 3D7) OX=36329 GN=PF3D7_1468700 PE=3 SV=1	Q8IKF0_PLAF7	1	10	12	24	0.00344	0.362	GIDVQQVSLVINYDLPASPDTYIHR
FLAG-HsNedd8-VS	Eukaryotic initiation factor 4A OS=Plasmodium falciparum (isolate 3D7) OX=36329 GN=PF3D7_1468700 PE=3 SV=1	Q8IKF0_PLAF7	1	10	12	24	0.00344	0.362	GIKPILNGYDTIGQAQSGTGK
FLAG-HsNedd8-VS	Eukaryotic initiation factor 4A OS=Plasmodium falciparum (isolate 3D7) OX=36329 GN=PF3D7_1468700 PE=3 SV=1	Q8IKF0_PLAF7	1	10	12	24	0.00344	0.362	GIYSYGFEKPSAIQQR
FLAG-HsNedd8-VS	Eukaryotic initiation factor 4A OS=Plasmodium falciparum (isolate 3D7) OX=36329 GN=PF3D7_1468700 PE=3 SV=1	Q8IKF0_PLAF7	1	10	12	24	0.00344	0.362	KDELTLEGIR
FLAG-HsNedd8-VS	Eukaryotic initiation factor 4A OS=Plasmodium falciparum (isolate 3D7) OX=36329 GN=PF3D7_1468700 PE=3 SV=1	Q8IKF0_PLAF7	1	10	12	24	0.00344	0.362	KIESYYSTQIEEMPLEVADYL
FLAG-HsNedd8-VS	Eukaryotic initiation factor 4A OS=Plasmodium falciparum (isolate 3D7) OX=36329 GN=PF3D7_1468700 PE=3 SV=1	Q8IKF0_PLAF7	1	10	12	24	0.00344	0.362	LFILDEADEMLSR
FLAG-HsNedd8-VS	Eukaryotic initiation factor 4A OS=Plasmodium falciparum (isolate 3D7) OX=36329 GN=PF3D7_1468700 PE=3 SV=1	Q8IKF0_PLAF7	1	10	12	24	0.00344	0.362	QGVHMVVGTPGR
FLAG-HsNedd8-VS	Eukaryotic initiation factor 4A OS=Plasmodium falciparum (isolate 3D7) OX=36329 GN=PF3D7_1468700 PE=3 SV=1	Q8IKF0_PLAF7	1	10	12	24	0.00344	0.362	VVLALGDYLK
FLAG-HsNedd8-VS	GTP-binding nuclear protein OS=Plasmodium falciparum (isolate 3D7) OX=36329 GN=PF3D7_1117700 PE=3 SV=1	Q7KQK6_PLAF7	0.995	1	1	2	0.000287	0.0514	LILVGDGGVGK
FLAG-HsNedd8-VS	Catalase OS=Homo sapiens GN=CAT PE=1 SV=3	CATA_HUMAN	1	11	11	17	0.00244	0.205	ADVLTTGAGNPVGDK
FLAG-HsNedd8-VS	Catalase OS=Homo sapiens GN=CAT PE=1 SV=3	CATA_HUMAN	1	11	11	17	0.00244	0.205	ADVLTTGAGNPVGDKLNVITVGPR
FLAG-HsNedd8-VS	Catalase OS=Homo sapiens GN=CAT PE=1 SV=3	CATA_HUMAN	1	11	11	17	0.00244	0.205	DAQIFIQK
FLAG-HsNedd8-VS	Catalase OS=Homo sapiens GN=CAT PE=1 SV=3	CATA_HUMAN	1	11	11	17	0.00244	0.205	DPILFPSFIHSQK
FLAG-HsNedd8-VS	Catalase OS=Homo sapiens GN=CAT PE=1 SV=3	CATA_HUMAN	1	11	11	17	0.00244	0.205	FNTANDDNVTQVR
FLAG-HsNedd8-VS	Catalase OS=Homo sapiens GN=CAT PE=1 SV=3	CATA_HUMAN	1	11	11	17	0.00244	0.205	FSTVAGESGSADTVR
FLAG-HsNedd8-VS	Catalase OS=Homo sapiens GN=CAT PE=1 SV=3	CATA_HUMAN	1	11	11	17	0.00244	0.205	FSTVAGESGSADTVRDPR
FLAG-HsNedd8-VS	Catalase OS=Homo sapiens GN=CAT PE=1 SV=3	CATA_HUMAN	1	11	11	17	0.00244	0.205	LNVITVGPR
FLAG-HsNedd8-VS	Catalase OS=Homo sapiens GN=CAT PE=1 SV=3	CATA_HUMAN	1	11	11	17	0.00244	0.205	LSQEDPDYGIR
FLAG-HsNedd8-VS	Catalase OS=Homo sapiens GN=CAT PE=1 SV=3	CATA_HUMAN	1	11	11	17	0.00244	0.205	LVNANGEAVYCK
FLAG-HsNedd8-VS	Catalase OS=Homo sapiens GN=CAT PE=1 SV=3	CATA_HUMAN	1	11	11	17	0.00244	0.205	NLSVEDAAR
FLAG-HsNedd8-VS	26S protease regulatory subunit 10B, putative OS=Plasmodium falciparum (isolate 3D7) OX=36329 GN=PF3D7_1306400 PE=3 SV=1	Q8IEQ1_PLAF7	1	3	3	7	0.001	0.0941	FSQGTSADR
FLAG-HsNedd8-VS	26S protease regulatory subunit 10B, putative OS=Plasmodium falciparum (isolate 3D7) OX=36329 GN=PF3D7_1306400 PE=3 SV=1	Q8IEQ1_PLAF7	1	3	3	7	0.001	0.0941	FSQGTSADREIQR
FLAG-HsNedd8-VS	26S protease regulatory subunit 10B, putative OS=Plasmodium falciparum (isolate 3D7) OX=36329 GN=PF3D7_1306400 PE=3 SV=1	Q8IEQ1_PLAF7	1	3	3	7	0.001	0.0941	GVLLYGPPGTGK
FLAG-HsNedd8-VS	26S protease regulatory subunit 10B, putative OS=Plasmodium falciparum (isolate 3D7) OX=36329 GN=PF3D7_1306400 PE=3 SV=1	Q8IEQ1_PLAF7	1	3	3	7	0.001	0.0941	NVCTEAGMFAIR
FLAG-HsNedd8-VS	Carbonic anhydrase 1 OS=Homo sapiens GN=CA1 PE=1 SV=2	CAH1_HUMAN	0.998	1	1	1	0.000143	0.0383	YSSLAEAASK
FLAG-HsNedd8-VS	Glycerol-3-phosphate dehydrogenase OS=Plasmodium falciparum (isolate 3D7) OX=36329 GN=PF3D7_0306400 PE=3 SV=1	O97245_PLAF7	0.979	1	1	1	0.000143	0.0168	LGFIDSQVSNK
FLAG-HsNedd8-VS	Phosphoglycerate mutase OS=Plasmodium falciparum (isolate 3D7) OX=36329 GN=PF3D7_1120100 PE=1 SV=1	Q8IIG6_PLAF7	0.997	1	1	2	0.000287	0.044	TADLLHVPVVK
FLAG-HsNedd8-VS	Geranylgeranyl pyrophosphate synthase, putative OS=Plasmodium falciparum (isolate 3D7) OX=36329 GN=PF3D7_1128400 PE=3 SV=2	Q8II79_PLAF7	0.961	1	1	1	0.000143	0.0239	VGSDIQNNK
FLAG-HsNedd8-VS	HSP40, subfamily A, putative OS=Plasmodium falciparum (isolate 3D7) OX=36329 GN=PF3D7_1437900 PE=4 SV=1	Q8IL88_PLAF7	1	2	2	2	0.000287	0.0472	IIEVYIPK
FLAG-HsNedd8-VS	HSP40, subfamily A, putative OS=Plasmodium falciparum (isolate 3D7) OX=36329 GN=PF3D7_1437900 PE=4 SV=1	Q8IL88_PLAF7	1	2	2	2	0.000287	0.0472	ILVNCTNSGFIR
FLAG-HsNedd8-VS	Rhoptry-associated leucine zipper-like protein 1 OS=Plasmodium falciparum (isolate 3D7) OX=36329 GN=PF3D7_0722200 PE=4 SV=1	Q8IBN1_PLAF7	1	2	2	3	0.00043	0.0294	ILDLEEDVLNK
FLAG-HsNedd8-VS	Rhoptry-associated leucine zipper-like protein 1 OS=Plasmodium falciparum (isolate 3D7) OX=36329 GN=PF3D7_0722200 PE=4 SV=1	Q8IBN1_PLAF7	1	2	2	3	0.00043	0.0294	STSVNTTFTPK
FLAG-HsNedd8-VS	Obg-like ATPase 1 OS=Plasmodium falciparum (isolate 3D7) OX=36329 GN=PF3D7_0722400 PE=3 SV=1	Q8IBM9_PLAF7	1	9	9	12	0.00172	0.211	APQAAGVIHTDFEK
FLAG-HsNedd8-VS	Obg-like ATPase 1 OS=Plasmodium falciparum (isolate 3D7) OX=36329 GN=PF3D7_0722400 PE=3 SV=1	Q8IBM9_PLAF7	1	9	9	12	0.00172	0.211	GFICAEVYK
FLAG-HsNedd8-VS	Obg-like ATPase 1 OS=Plasmodium falciparum (isolate 3D7) OX=36329 GN=PF3D7_0722400 PE=3 SV=1	Q8IBM9_PLAF7	1	9	9	12	0.00172	0.211	GTIIPYSAEVEQK
FLAG-HsNedd8-VS	Obg-like ATPase 1 OS=Plasmodium falciparum (isolate 3D7) OX=36329 GN=PF3D7_0722400 PE=3 SV=1	Q8IBM9_PLAF7	1	9	9	12	0.00172	0.211	ILSMDEEEK
FLAG-HsNedd8-VS	Obg-like ATPase 1 OS=Plasmodium falciparum (isolate 3D7) OX=36329 GN=PF3D7_0722400 PE=3 SV=1	Q8IBM9_PLAF7	1	9	9	12	0.00172	0.211	IYNWVQEK
FLAG-HsNedd8-VS	Obg-like ATPase 1 OS=Plasmodium falciparum (isolate 3D7) OX=36329 GN=PF3D7_0722400 PE=3 SV=1	Q8IBM9_PLAF7	1	9	9	12	0.00172	0.211	MGLVGLPNVGK
FLAG-HsNedd8-VS	Obg-like ATPase 1 OS=Plasmodium falciparum (isolate 3D7) OX=36329 GN=PF3D7_0722400 PE=3 SV=1	Q8IBM9_PLAF7	1	9	9	12	0.00172	0.211	NKGTIIPYSAEVEQK
FLAG-HsNedd8-VS	Obg-like ATPase 1 OS=Plasmodium falciparum (isolate 3D7) OX=36329 GN=PF3D7_0722400 PE=3 SV=1	Q8IBM9_PLAF7	1	9	9	12	0.00172	0.211	STTFNVLTK
FLAG-HsNedd8-VS	Obg-like ATPase 1 OS=Plasmodium falciparum (isolate 3D7) OX=36329 GN=PF3D7_0722400 PE=3 SV=1	Q8IBM9_PLAF7	1	9	9	12	0.00172	0.211	YTDLVEYK
FLAG-HsNedd8-VS	Signal peptide peptidase OS=Plasmodium falciparum (isolate 3D7) OX=36329 GN=PF3D7_1457000 PE=4 SV=2	Q8IKQ9_PLAF7	0.995	1	1	2	0.000287	0.0243	IQETPVSNAK
FLAG-HsNedd8-VS	Uncharacterized protein OS=Plasmodium falciparum (isolate 3D7) OX=36329 GN=PF3D7_1013300 PE=4 SV=1	Q8IJR2_PLAF7	1	2	2	2	0.000287	0.0255	FAYFDLTR
FLAG-HsNedd8-VS	Uncharacterized protein OS=Plasmodium falciparum (isolate 3D7) OX=36329 GN=PF3D7_1013300 PE=4 SV=1	Q8IJR2_PLAF7	1	2	2	2	0.000287	0.0255	IYENYQSK
FLAG-HsNedd8-VS	60S ribosomal protein L28 OS=Plasmodium falciparum (isolate 3D7) OX=36329 GN=PF3D7_1142500 PE=1 SV=1	Q8IHU0_PLAF7	0.924	1	1	1	0.000143	0.0787	NTPSSSGLVK
FLAG-HsNedd8-VS	Ras-related protein Rab-1B OS=Plasmodium falciparum (isolate 3D7) OX=36329 GN=PF3D7_0512600 PE=4 SV=1	Q7K6A8_PLAF7	0.858	0	0	2	0.000287	0.055	LQIWDTAGQER
FLAG-HsNedd8-VS	T-complex protein 1 subunit eta OS=Plasmodium falciparum (isolate 3D7) OX=36329 GN=MAL3P3.6 PE=3 SV=1	TCPH_PLAF7	1	7	7	12	0.00172	0.134	CAQTALNSK
FLAG-HsNedd8-VS	T-complex protein 1 subunit eta OS=Plasmodium falciparum (isolate 3D7) OX=36329 GN=MAL3P3.6 PE=3 SV=1	TCPH_PLAF7	1	7	7	12	0.00172	0.134	DCGANIVLSK
FLAG-HsNedd8-VS	T-complex protein 1 subunit eta OS=Plasmodium falciparum (isolate 3D7) OX=36329 GN=MAL3P3.6 PE=3 SV=1	TCPH_PLAF7	1	7	7	12	0.00172	0.134	NACNVAINK
FLAG-HsNedd8-VS	T-complex protein 1 subunit eta OS=Plasmodium falciparum (isolate 3D7) OX=36329 GN=MAL3P3.6 PE=3 SV=1	TCPH_PLAF7	1	7	7	12	0.00172	0.134	NINACQIIVDIVK
FLAG-HsNedd8-VS	T-complex protein 1 subunit eta OS=Plasmodium falciparum (isolate 3D7) OX=36329 GN=MAL3P3.6 PE=3 SV=1	TCPH_PLAF7	1	7	7	12	0.00172	0.134	QFIEEVER
FLAG-HsNedd8-VS	T-complex protein 1 subunit eta OS=Plasmodium falciparum (isolate 3D7) OX=36329 GN=MAL3P3.6 PE=3 SV=1	TCPH_PLAF7	1	7	7	12	0.00172	0.134	SINDAIMIVLR
FLAG-HsNedd8-VS	T-complex protein 1 subunit eta OS=Plasmodium falciparum (isolate 3D7) OX=36329 GN=MAL3P3.6 PE=3 SV=1	TCPH_PLAF7	1	7	7	12	0.00172	0.134	TFSYAGFEQQPK
FLAG-HsNedd8-VS	Transporter, putative OS=Plasmodium falciparum (isolate 3D7) OX=36329 GN=PF3D7_1129900 PE=4 SV=1	Q8II64_PLAF7	0.901	1	1	1	0.000143	0.0148	GLLSYLSLK
FLAG-HsNedd8-VS	Annexin A5 OS=Homo sapiens GN=ANXA5 PE=1 SV=2	ANXA5_HUMAN	0.979	1	1	2	0.000287	0.0281	VLTEIIASR
FLAG-HsNedd8-VS	Elongation factor 2 OS=Plasmodium falciparum (isolate 3D7) OX=36329 GN=PF3D7_1451100 PE=4 SV=1	Q8IKW5_PLAF7	1	4	4	6	0.000861	0.0529	ETVTEESTITCLGK
FLAG-HsNedd8-VS	Elongation factor 2 OS=Plasmodium falciparum (isolate 3D7) OX=36329 GN=PF3D7_1451100 PE=4 SV=1	Q8IKW5_PLAF7	1	4	4	6	0.000861	0.0529	GIVISEEQK
FLAG-HsNedd8-VS	Elongation factor 2 OS=Plasmodium falciparum (isolate 3D7) OX=36329 GN=PF3D7_1451100 PE=4 SV=1	Q8IKW5_PLAF7	1	4	4	6	0.000861	0.0529	STLTDSLVSK
FLAG-HsNedd8-VS	Elongation factor 2 OS=Plasmodium falciparum (isolate 3D7) OX=36329 GN=PF3D7_1451100 PE=4 SV=1	Q8IKW5_PLAF7	1	4	4	6	0.000861	0.0529	VFSGTVATGQK
FLAG-HsNedd8-VS	Plasmepsin II OS=Plasmodium falciparum (isolate 3D7) OX=36329 GN=PF3D7_1408000 PE=1 SV=1	Q8I6V3_PLAF7	1	3	3	4	0.000574	0.0817	CTTAGCLTK
FLAG-HsNedd8-VS	Plasmepsin II OS=Plasmodium falciparum (isolate 3D7) OX=36329 GN=PF3D7_1408000 PE=1 SV=1	Q8I6V3_PLAF7	1	3	3	4	0.000574	0.0817	HTGFLTIGGIEER
FLAG-HsNedd8-VS	Plasmepsin II OS=Plasmodium falciparum (isolate 3D7) OX=36329 GN=PF3D7_1408000 PE=1 SV=1	Q8I6V3_PLAF7	1	3	3	4	0.000574	0.0817	IENALFTFYLPVHDK
FLAG-HsNedd8-VS	Translocation protein SEC63 OS=Plasmodium falciparum (isolate 3D7) OX=36329 GN=PF3D7_1318800 PE=4 SV=1	Q8IEC8_PLAF7	0.994	1	1	2	0.000287	0.0169	YGNPDGPGMMK
FLAG-HsNedd8-VS	ATP-dependent RNA helicase UAP56 OS=Plasmodium falciparum (isolate 3D7) OX=36329 GN=PF3D7_0209800 PE=4 SV=1	Q9TY94_PLAF7	1	8	8	12	0.00172	0.249	CEVVYGGISMNK
FLAG-HsNedd8-VS	ATP-dependent RNA helicase UAP56 OS=Plasmodium falciparum (isolate 3D7) OX=36329 GN=PF3D7_0209800 PE=4 SV=1	Q9TY94_PLAF7	1	8	8	12	0.00172	0.249	GNLGNNILNNNNK
FLAG-HsNedd8-VS	ATP-dependent RNA helicase UAP56 OS=Plasmodium falciparum (isolate 3D7) OX=36329 GN=PF3D7_0209800 PE=4 SV=1	Q9TY94_PLAF7	1	8	8	12	0.00172	0.249	ILVSTDLFGR
FLAG-HsNedd8-VS	ATP-dependent RNA helicase UAP56 OS=Plasmodium falciparum (isolate 3D7) OX=36329 GN=PF3D7_0209800 PE=4 SV=1	Q9TY94_PLAF7	1	8	8	12	0.00172	0.249	IQHFVLDECDK
FLAG-HsNedd8-VS	ATP-dependent RNA helicase UAP56 OS=Plasmodium falciparum (isolate 3D7) OX=36329 GN=PF3D7_0209800 PE=4 SV=1	Q9TY94_PLAF7	1	8	8	12	0.00172	0.249	LFKEDNIPHIIIGTPGR
FLAG-HsNedd8-VS	ATP-dependent RNA helicase UAP56 OS=Plasmodium falciparum (isolate 3D7) OX=36329 GN=PF3D7_0209800 PE=4 SV=1	Q9TY94_PLAF7	1	8	8	12	0.00172	0.249	LLTECNFPSIAIHGGLEQQER
FLAG-HsNedd8-VS	ATP-dependent RNA helicase UAP56 OS=Plasmodium falciparum (isolate 3D7) OX=36329 GN=PF3D7_0209800 PE=4 SV=1	Q9TY94_PLAF7	1	8	8	12	0.00172	0.249	QVMFFSATMAK
FLAG-HsNedd8-VS	ATP-dependent RNA helicase UAP56 OS=Plasmodium falciparum (isolate 3D7) OX=36329 GN=PF3D7_0209800 PE=4 SV=1	Q9TY94_PLAF7	1	8	8	12	0.00172	0.249	VNIVINYDMPENSDSYLHR
FLAG-HsNedd8-VS	L-lactate dehydrogenase OS=Plasmodium falciparum (isolate 3D7) OX=36329 GN=PF3D7_1324900 PE=1 SV=1	Q76NM3_PLAF7	1	3	3	5	0.000717	0.142	FDEAIAETK
FLAG-HsNedd8-VS	L-lactate dehydrogenase OS=Plasmodium falciparum (isolate 3D7) OX=36329 GN=PF3D7_1324900 PE=1 SV=1	Q76NM3_PLAF7	1	3	3	5	0.000717	0.142	IIGLGGVLDTSR
FLAG-HsNedd8-VS	L-lactate dehydrogenase OS=Plasmodium falciparum (isolate 3D7) OX=36329 GN=PF3D7_1324900 PE=1 SV=1	Q76NM3_PLAF7	1	3	3	5	0.000717	0.142	VSGSNTYDDLAGADVVIVTAGFTK
FLAG-HsNedd8-VS	Ribonucleotide reductase small subunit,putative OS=Plasmodium falciparum (isolate 3D7) OX=36329 GN=PF3D7_1015800 PE=4 SV=2	Q8IJN8_PLAF7	0.959	1	1	1	0.000143	0.0299	VIELDSVLKK
FLAG-HsNedd8-VS	Glycerol-3-phosphate dehydrogenase [NAD(+)] OS=Plasmodium falciparum (isolate 3D7) OX=36329 GN=PF3D7_1216200 PE=1 SV=1	Q8I5P5_PLAF7	0.706	1	1	1	0.000143	0.0218	VFDLPYFK
FLAG-HsNedd8-VS	NEDD8 OS=Homo sapiens GN=NEDD8 PE=1 SV=1	NEDD8_HUMAN	1	7	12	32	0.00459	0.543	EGIPPQQQR
FLAG-HsNedd8-VS	NEDD8 OS=Homo sapiens GN=NEDD8 PE=1 SV=1	NEDD8_HUMAN	1	7	12	32	0.00459	0.543	EIEIDIEPTDK
FLAG-HsNedd8-VS	NEDD8 OS=Homo sapiens GN=NEDD8 PE=1 SV=1	NEDD8_HUMAN	1	7	12	32	0.00459	0.543	EIEIDIEPTDKVER
FLAG-HsNedd8-VS	NEDD8 OS=Homo sapiens GN=NEDD8 PE=1 SV=1	NEDD8_HUMAN	1	7	12	32	0.00459	0.543	QMNDEKTAADYK
FLAG-HsNedd8-VS	NEDD8 OS=Homo sapiens GN=NEDD8 PE=1 SV=1	NEDD8_HUMAN	1	7	12	32	0.00459	0.543	TLTGKEIEIDIEPTDK
FLAG-HsNedd8-VS	NEDD8 OS=Homo sapiens GN=NEDD8 PE=1 SV=1	NEDD8_HUMAN	1	7	12	32	0.00459	0.543	TLTGKEIEIDIEPTDKVER
FLAG-HsNedd8-VS	NEDD8 OS=Homo sapiens GN=NEDD8 PE=1 SV=1	NEDD8_HUMAN	1	7	12	32	0.00459	0.543	VEEKEGIPPQQQR
FLAG-HsNedd8-VS	V-type proton ATPase subunit OS=Plasmodium falciparum (isolate 3D7) OX=36329 GN=PF3D7_1464700 PE=3 SV=1	Q8IKJ0_PLAF7	1	2	2	2	0.000287	0.0471	NGYLEALLR
FLAG-HsNedd8-VS	V-type proton ATPase subunit OS=Plasmodium falciparum (isolate 3D7) OX=36329 GN=PF3D7_1464700 PE=3 SV=1	Q8IKJ0_PLAF7	1	2	2	2	0.000287	0.0471	SLEDILYVK
FLAG-HsNedd8-VS	Tubulin beta chain OS=Plasmodium falciparum (isolate 3D7) OX=36329 GN=PF3D7_1008700 PE=3 SV=1	A0A143ZWL7_PLAF7,TBB_PLAF7	1	10	13	25	0.00359	0.297	AILMDLEPGTMDSVR
FLAG-HsNedd8-VS	Tubulin beta chain OS=Plasmodium falciparum (isolate 3D7) OX=36329 GN=PF3D7_1008700 PE=3 SV=1	A0A143ZWL7_PLAF7,TBB_PLAF7	1	10	13	25	0.00359	0.297	ALTVPELTQQMFDAK
FLAG-HsNedd8-VS	Tubulin beta chain OS=Plasmodium falciparum (isolate 3D7) OX=36329 GN=PF3D7_1008700 PE=3 SV=1	A0A143ZWL7_PLAF7,TBB_PLAF7	1	10	13	25	0.00359	0.297	EIVHIQAGQCGNQIGAK
FLAG-HsNedd8-VS	Tubulin beta chain OS=Plasmodium falciparum (isolate 3D7) OX=36329 GN=PF3D7_1008700 PE=3 SV=1	A0A143ZWL7_PLAF7,TBB_PLAF7	1	10	13	25	0.00359	0.297	EVDEQMLNVQNK
FLAG-HsNedd8-VS	Tubulin beta chain OS=Plasmodium falciparum (isolate 3D7) OX=36329 GN=PF3D7_1008700 PE=3 SV=1	A0A143ZWL7_PLAF7,TBB_PLAF7	1	10	13	25	0.00359	0.297	IMETFSVFPSPK
FLAG-HsNedd8-VS	Tubulin beta chain OS=Plasmodium falciparum (isolate 3D7) OX=36329 GN=PF3D7_1008700 PE=3 SV=1	A0A143ZWL7_PLAF7,TBB_PLAF7	1	10	13	25	0.00359	0.297	LAVNLIPFPR
FLAG-HsNedd8-VS	Tubulin beta chain OS=Plasmodium falciparum (isolate 3D7) OX=36329 GN=PF3D7_1008700 PE=3 SV=1	A0A143ZWL7_PLAF7,TBB_PLAF7	1	10	13	25	0.00359	0.297	MAVTFVGNSTAIQEMFKR
FLAG-HsNedd8-VS	Tubulin beta chain OS=Plasmodium falciparum (isolate 3D7) OX=36329 GN=PF3D7_1008700 PE=3 SV=1	A0A143ZWL7_PLAF7,TBB_PLAF7	1	10	13	25	0.00359	0.297	NMMCASDPR
FLAG-HsNedd8-VS	Tubulin beta chain OS=Plasmodium falciparum (isolate 3D7) OX=36329 GN=PF3D7_1008700 PE=3 SV=1	A0A143ZWL7_PLAF7,TBB_PLAF7	1	10	13	25	0.00359	0.297	NSSYFVEWIPHNTK
FLAG-HsNedd8-VS	Tubulin beta chain OS=Plasmodium falciparum (isolate 3D7) OX=36329 GN=PF3D7_1008700 PE=3 SV=1	A0A143ZWL7_PLAF7,TBB_PLAF7	1	10	13	25	0.00359	0.297	VSDQFTAMFR
FLAG-HsNedd8-VS	Ribonucleotide reductase small subunit OS=Plasmodium falciparum (isolate 3D7) OX=36329 GN=PF3D7_1405600 PE=4 SV=1	Q8IM38_PLAF7	0.999	1	1	1	0.000143	0.0401	LNLFHAIENIPAVK
FLAG-HsNedd8-VS	Ubiquitin-40S ribosomal protein S27a OS=Homo sapiens GN=RPS27A PE=1 SV=2	RS27A_HUMAN	0.08	0	0	2	0.000287	0.0577	TLSDYNIQK
FLAG-HsNedd8-VS	Ubiquitin-60S ribosomal protein L40 OS=Plasmodium falciparum (isolate 3D7) OX=36329 GN=PF3D7_1365900 PE=1 SV=1	Q8ID50_PLAF7	0.999	1	1	4	0.000574	0.195	TITLDVEPSDTIENVK
FLAG-HsNedd8-VS	Ubiquitin-60S ribosomal protein L40 OS=Plasmodium falciparum (isolate 3D7) OX=36329 GN=PF3D7_1365900 PE=1 SV=1	Q8ID50_PLAF7	0.999	1	1	4	0.000574	0.195	TLSDYNIQK
FLAG-HsNedd8-VS	26S proteasome regulatory subunit p55, putative OS=Plasmodium falciparum (isolate 3D7) OX=36329 GN=PF3D7_1017900 PE=4 SV=1	Q8IJM0_PLAF7	1	3	3	5	0.000717	0.0749	IAQDCSAETNELLNK
FLAG-HsNedd8-VS	26S proteasome regulatory subunit p55, putative OS=Plasmodium falciparum (isolate 3D7) OX=36329 GN=PF3D7_1017900 PE=4 SV=1	Q8IJM0_PLAF7	1	3	3	5	0.000717	0.0749	QSYDGISTSK
FLAG-HsNedd8-VS	26S proteasome regulatory subunit p55, putative OS=Plasmodium falciparum (isolate 3D7) OX=36329 GN=PF3D7_1017900 PE=4 SV=1	Q8IJM0_PLAF7	1	3	3	5	0.000717	0.0749	TIIDIINLCK
FLAG-HsNedd8-VS	Ras-related protein Rab-18 OS=Plasmodium falciparum (isolate 3D7) OX=36329 GN=PF3D7_0807300 PE=4 SV=1	Q7K6B0_PLAF7	0.824	1	1	1	0.000143	0.0498	VLSTIGIDFK
FLAG-HsNedd8-VS	Hexose transporter OS=Plasmodium falciparum (isolate 3D7) OX=36329 GN=PF3D7_0204700 PE=3 SV=1	Q7KWJ5_PLAF7	0.999	1	1	1	0.000143	0.0298	GGEIGTSPYITMEER
FLAG-HsNedd8-VS	Glideosome-associated protein 40, putative OS=Plasmodium falciparum (isolate 3D7) OX=36329 GN=PF3D7_0515700 PE=4 SV=1	Q8I3V1_PLAF7	0.979	1	1	2	0.000287	0.0197	VEINENMLK
FLAG-HsNedd8-VS	Adenosine-diphosphatase, putative OS=Plasmodium falciparum (isolate 3D7) OX=36329 GN=PF3D7_1322000 PE=3 SV=1	Q8IE96_PLAF7	0.979	1	1	2	0.000287	0.0212	AIVIDAGSTGTR
FLAG-HsNedd8-VS	Rab GDP dissociation inhibitor OS=Plasmodium falciparum (isolate 3D7) OX=36329 GN=PF3D7_1242800 PE=1 SV=1	Q8I501_PLAF7	0.981	1	1	2	0.000287	0.0218	ISDLYVSTSK
FLAG-HsNedd8-VS	Exported protein 2 OS=Plasmodium falciparum (isolate 3D7) OX=36329 GN=PF3D7_1471100 PE=1 SV=1	Q8IKC8_PLAF7	0.999	1	1	2	0.000287	0.0383	LRQDPSLIVAK
FLAG-HsNedd8-VS	Glucose-6-phosphate isomerase OS=Plasmodium falciparum (isolate 3D7) OX=36329 GN=PF3D7_1436000 PE=1 SV=1	Q8ILA4_PLAF7	1	2	2	3	0.00043	0.0501	AIQNLDQYDTLVIIISK
FLAG-HsNedd8-VS	Glucose-6-phosphate isomerase OS=Plasmodium falciparum (isolate 3D7) OX=36329 GN=PF3D7_1436000 PE=1 SV=1	Q8ILA4_PLAF7	1	2	2	3	0.00043	0.0501	FLANVDPNDVNR
FLAG-HsNedd8-VS	Proliferating cell nuclear antigen OS=Plasmodium falciparum (isolate 3D7) OX=36329 GN=PCNA PE=3 SV=1	PCNA_PLAF7	0.979	1	1	2	0.000287	0.0401	VLGVNIASLNK
FLAG-HsNedd8-VS	Phosphoethanolamine N-methyltransferase OS=Plasmodium falciparum (isolate 3D7) OX=36329 GN=PF3D7_1343000 PE=4 SV=1	Q8IDQ9_PLAF7	0.979	1	1	1	0.000143	0.0451	ILSDIELNENSK
FLAG-HsNedd8-VS	Secretory complex protein 62 OS=Plasmodium falciparum (isolate 3D7) OX=36329 GN=PF3D7_1438100 PE=4 SV=2	Q8IL86_PLAF7	0.998	1	1	2	0.000287	0.0318	LAASPENVSMYK
FLAG-HsNedd8-VS	Peroxiredoxin-1 OS=Homo sapiens GN=PRDX1 PE=1 SV=1	PRDX1_HUMAN	0.998	1	1	1	0.000143	0.0553	QITVNDLPVGR
FLAG-HsNedd8-VS	V-type proton ATPase subunit H OS=Plasmodium falciparum (isolate 3D7) OX=36329 GN=PF3D7_1306600 PE=3 SV=2	Q8IEP9_PLAF7	0.979	1	1	2	0.000287	0.0242	NLELSNNNANK
FLAG-HsNedd8-VS	Uncharacterized protein OS=Plasmodium falciparum (isolate 3D7) OX=36329 GN=PF3D7_1419700 PE=4 SV=1	Q8ILQ3_PLAF7	0.712	1	1	1	0.000143	0.0216	NILQPVPIVIK
FLAG-HsNedd8-VS	Casein kinase 2, alpha subunit OS=Plasmodium falciparum (isolate 3D7) OX=36329 GN=PF3D7_1108400 PE=1 SV=1	Q8IIR9_PLAF7	1	3	3	5	0.000717	0.128	ILQNLNGGPNIIK
FLAG-HsNedd8-VS	Casein kinase 2, alpha subunit OS=Plasmodium falciparum (isolate 3D7) OX=36329 GN=PF3D7_1108400 PE=1 SV=1	Q8IIR9_PLAF7	1	3	3	5	0.000717	0.128	LIDWGLAEFYHPGQEYNVR
FLAG-HsNedd8-VS	Casein kinase 2, alpha subunit OS=Plasmodium falciparum (isolate 3D7) OX=36329 GN=PF3D7_1108400 PE=1 SV=1	Q8IIR9_PLAF7	1	3	3	5	0.000717	0.128	LLDIVKDPVTK
FLAG-HsNedd8-VS	Uncharacterized protein OS=Plasmodium falciparum (isolate 3D7) OX=36329 GN=PF3D7_1205600 PE=4 SV=1	Q8I5Y9_PLAF7	1	2	2	2	0.000287	0.0991	ITVSTVNNEEHVAK
FLAG-HsNedd8-VS	Uncharacterized protein OS=Plasmodium falciparum (isolate 3D7) OX=36329 GN=PF3D7_1205600 PE=4 SV=1	Q8I5Y9_PLAF7	1	2	2	2	0.000287	0.0991	QIEEEGEEGKELGSQTIAK
FLAG-HsNedd8-VS	Kappa-casein OS=Bos taurus GN=CSN3 PE=1 SV=1	CASK_BOVIN	1	2	2	3	0.00043	0.111	SCQAQPTTMAR
FLAG-HsNedd8-VS	Kappa-casein OS=Bos taurus GN=CSN3 PE=1 SV=1	CASK_BOVIN	1	2	2	3	0.00043	0.111	YIPIQYVLSR
FLAG-HsNedd8-VS	Translation elongation factor EF-1, subunit alpha, putative OS=Plasmodium falciparum (isolate 3D7) OX=36329 GN=PF3D7_1123400 PE=4 SV=1	Q8IIC9_PLAF7	0.804	1	1	1	0.000143	0.0198	LFGVEEDQISK
FLAG-HsNedd8-VS	Alpha-S1-casein OS=Bos taurus GN=CSN1S1 PE=1 SV=2	CASA1_BOVIN	1	2	2	4	0.000574	0.117	HQGLPQEVLNENLLR
FLAG-HsNedd8-VS	Alpha-S1-casein OS=Bos taurus GN=CSN1S1 PE=1 SV=2	CASA1_BOVIN	1	2	2	4	0.000574	0.117	YLGYLEQLLR
FLAG-HsNedd8-VS	Glutamine synthetase, putative OS=Plasmodium falciparum (isolate 3D7) OX=36329 GN=PF3D7_0922600 PE=3 SV=1	C0H551_PLAF7	0.957	1	1	2	0.000287	0.0203	ALNDMNINVQR
FLAG-HsNedd8-VS	Ras-related protein Rab-1A OS=Plasmodium falciparum (isolate 3D7) OX=36329 GN=PF3D7_0513800 PE=4 SV=1	Q8I3W9_PLAF7	0.083	0	0	2	0.000287	0.0531	LQIWDTAGQER
FLAG-HsNedd8-VS	Transporter, putative OS=Plasmodium falciparum (isolate 3D7) OX=36329 GN=PF3D7_0914700 PE=4 SV=1	Q8I305_PLAF7	0.979	1	1	2	0.000287	0.0252	VDENISYNSCGNR
FLAG-HsNedd8-VS	Eukaryotic initiation factor 4A-III, putative OS=Plasmodium falciparum (isolate 3D7) OX=36329 GN=PF3D7_0422700 PE=3 SV=1	Q8IFN9_PLAF7	0.943	1	1	1	0.000143	0.041	GIYAYGFEKPSAIQQR
FLAG-PfNedd8-Prg_1	DNA polymerase OS=Plasmodium falciparum (isolate 3D7) OX=36329 GN=PF3D7_0411900 PE=3 SV=2	Q9U0H1_PLAF7	0.993	1	1	1	3.35e-05	0.00628	LCQYIEGTSAEK
FLAG-PfNedd8-Prg_1	40S ribosomal protein S5 OS=Plasmodium falciparum (isolate 3D7) OX=36329 GN=PF3D7_1447000 PE=1 SV=1	Q8IL02_PLAF7	1	13	19	25	0.000837	0.566	AFVAIGDGNGHCGLGVK
FLAG-PfNedd8-Prg_1	40S ribosomal protein S5 OS=Plasmodium falciparum (isolate 3D7) OX=36329 GN=PF3D7_1447000 PE=1 SV=1	Q8IL02_PLAF7	1	13	19	25	0.000837	0.566	DCFSSSCGK
FLAG-PfNedd8-Prg_1	40S ribosomal protein S5 OS=Plasmodium falciparum (isolate 3D7) OX=36329 GN=PF3D7_1447000 PE=1 SV=1	Q8IL02_PLAF7	1	13	19	25	0.000837	0.566	EYQIIDYFFQPNECSHPLKDDVVK
FLAG-PfNedd8-Prg_1	40S ribosomal protein S5 OS=Plasmodium falciparum (isolate 3D7) OX=36329 GN=PF3D7_1447000 PE=1 SV=1	Q8IL02_PLAF7	1	13	19	25	0.000837	0.566	GRGSAEDDLKNWVPVTK
FLAG-PfNedd8-Prg_1	40S ribosomal protein S5 OS=Plasmodium falciparum (isolate 3D7) OX=36329 GN=PF3D7_1447000 PE=1 SV=1	Q8IL02_PLAF7	1	13	19	25	0.000837	0.566	GSAEDDLKNWVPVTK
FLAG-PfNedd8-Prg_1	40S ribosomal protein S5 OS=Plasmodium falciparum (isolate 3D7) OX=36329 GN=PF3D7_1447000 PE=1 SV=1	Q8IL02_PLAF7	1	13	19	25	0.000837	0.566	GTQIVGAPTTK
FLAG-PfNedd8-Prg_1	40S ribosomal protein S5 OS=Plasmodium falciparum (isolate 3D7) OX=36329 GN=PF3D7_1447000 PE=1 SV=1	Q8IL02_PLAF7	1	13	19	25	0.000837	0.566	GTQIVGAPTTKK
FLAG-PfNedd8-Prg_1	40S ribosomal protein S5 OS=Plasmodium falciparum (isolate 3D7) OX=36329 GN=PF3D7_1447000 PE=1 SV=1	Q8IL02_PLAF7	1	13	19	25	0.000837	0.566	IGDPHTVPMK
FLAG-PfNedd8-Prg_1	40S ribosomal protein S5 OS=Plasmodium falciparum (isolate 3D7) OX=36329 GN=PF3D7_1447000 PE=1 SV=1	Q8IL02_PLAF7	1	13	19	25	0.000837	0.566	IVSIEEIYLHSLPIK
FLAG-PfNedd8-Prg_1	40S ribosomal protein S5 OS=Plasmodium falciparum (isolate 3D7) OX=36329 GN=PF3D7_1447000 PE=1 SV=1	Q8IL02_PLAF7	1	13	19	25	0.000837	0.566	LSLIPVRR
FLAG-PfNedd8-Prg_1	40S ribosomal protein S5 OS=Plasmodium falciparum (isolate 3D7) OX=36329 GN=PF3D7_1447000 PE=1 SV=1	Q8IL02_PLAF7	1	13	19	25	0.000837	0.566	MLNFAGIK
FLAG-PfNedd8-Prg_1	40S ribosomal protein S5 OS=Plasmodium falciparum (isolate 3D7) OX=36329 GN=PF3D7_1447000 PE=1 SV=1	Q8IL02_PLAF7	1	13	19	25	0.000837	0.566	TYGYLTPDLWK
FLAG-PfNedd8-Prg_1	40S ribosomal protein S5 OS=Plasmodium falciparum (isolate 3D7) OX=36329 GN=PF3D7_1447000 PE=1 SV=1	Q8IL02_PLAF7	1	13	19	25	0.000837	0.566	VTNFDKSPYEEWSDFLETYQNLK
FLAG-PfNedd8-Prg_1	Eukaryotic translation initiation factor 3 subunit F, putative OS=Plasmodium falciparum (isolate 3D7) OX=36329 GN=PF3D7_0918300 PE=3 SV=1	Q8I2X0_PLAF7	0.952	1	1	1	3.35e-05	0.0344	AYVQLPISLVK
FLAG-PfNedd8-Prg_1	Autophagy-related protein 7, putative OS=Plasmodium falciparum (isolate 3D7) OX=36329 GN=PF3D7_1126100 PE=4 SV=1	Q8IIA3_PLAF7	1	3	3	3	0.0001	0.0228	EFYQINSFYK
FLAG-PfNedd8-Prg_1	Autophagy-related protein 7, putative OS=Plasmodium falciparum (isolate 3D7) OX=36329 GN=PF3D7_1126100 PE=4 SV=1	Q8IIA3_PLAF7	1	3	3	3	0.0001	0.0228	LYTNIECEEDQK
FLAG-PfNedd8-Prg_1	Autophagy-related protein 7, putative OS=Plasmodium falciparum (isolate 3D7) OX=36329 GN=PF3D7_1126100 PE=4 SV=1	Q8IIA3_PLAF7	1	3	3	3	0.0001	0.0228	VSFSNISR
FLAG-PfNedd8-Prg_1	Ornithine aminotransferase OS=Plasmodium falciparum (isolate 3D7) OX=36329 GN=OAT PE=1 SV=1	OAT_PLAF7	1	5	6	9	0.000301	0.147	AFFSDSLGVCER
FLAG-PfNedd8-Prg_1	Ornithine aminotransferase OS=Plasmodium falciparum (isolate 3D7) OX=36329 GN=OAT PE=1 SV=1	OAT_PLAF7	1	5	6	9	0.000301	0.147	IIVCNNNFSGR
FLAG-PfNedd8-Prg_1	Ornithine aminotransferase OS=Plasmodium falciparum (isolate 3D7) OX=36329 GN=OAT PE=1 SV=1	OAT_PLAF7	1	5	6	9	0.000301	0.147	TLGCVSASTDKK
FLAG-PfNedd8-Prg_1	Ornithine aminotransferase OS=Plasmodium falciparum (isolate 3D7) OX=36329 GN=OAT PE=1 SV=1	OAT_PLAF7	1	5	6	9	0.000301	0.147	VLMMNTGAEASETAYK
FLAG-PfNedd8-Prg_1	Ornithine aminotransferase OS=Plasmodium falciparum (isolate 3D7) OX=36329 GN=OAT PE=1 SV=1	OAT_PLAF7	1	5	6	9	0.000301	0.147	YLTNLFGYDK
FLAG-PfNedd8-Prg_1	DNA replication licensing factor MCM7 OS=Plasmodium falciparum (isolate 3D7) OX=36329 GN=MCM7 PE=3 SV=1	Q8IC16_PLAF7	1	3	3	4	0.000134	0.0524	ASVSLQTEK
FLAG-PfNedd8-Prg_1	DNA replication licensing factor MCM7 OS=Plasmodium falciparum (isolate 3D7) OX=36329 GN=MCM7 PE=3 SV=1	Q8IC16_PLAF7	1	3	3	4	0.000134	0.0524	IVNADCIGSLSTFECEVIR
FLAG-PfNedd8-Prg_1	DNA replication licensing factor MCM7 OS=Plasmodium falciparum (isolate 3D7) OX=36329 GN=MCM7 PE=3 SV=1	Q8IC16_PLAF7	1	3	3	4	0.000134	0.0524	VQELSSQLPEGDIPR
FLAG-PfNedd8-Prg_1	Chromatin remodeling protein OS=Plasmodium falciparum (isolate 3D7) OX=36329 GN=PF3D7_1104200 PE=3 SV=1	Q8IIW0_PLAF7	0.808	1	1	1	3.35e-05	0.00701	FVTQNSVEEK
FLAG-PfNedd8-Prg_1	Isoleucine--tRNA ligase, putative OS=Plasmodium falciparum (isolate 3D7) OX=36329 GN=PF3D7_1332900 PE=3 SV=1	Q8IDZ9_PLAF7	1	25	28	31	0.00104	0.243	DVQNLTDKFFEEK
FLAG-PfNedd8-Prg_1	Isoleucine--tRNA ligase, putative OS=Plasmodium falciparum (isolate 3D7) OX=36329 GN=PF3D7_1332900 PE=3 SV=1	Q8IDZ9_PLAF7	1	25	28	31	0.00104	0.243	EDILNMGIDVYNEK
FLAG-PfNedd8-Prg_1	Isoleucine--tRNA ligase, putative OS=Plasmodium falciparum (isolate 3D7) OX=36329 GN=PF3D7_1332900 PE=3 SV=1	Q8IDZ9_PLAF7	1	25	28	31	0.00104	0.243	ENTHQSLNVLCR
FLAG-PfNedd8-Prg_1	Isoleucine--tRNA ligase, putative OS=Plasmodium falciparum (isolate 3D7) OX=36329 GN=PF3D7_1332900 PE=3 SV=1	Q8IDZ9_PLAF7	1	25	28	31	0.00104	0.243	EWVATVQR
FLAG-PfNedd8-Prg_1	Isoleucine--tRNA ligase, putative OS=Plasmodium falciparum (isolate 3D7) OX=36329 GN=PF3D7_1332900 PE=3 SV=1	Q8IDZ9_PLAF7	1	25	28	31	0.00104	0.243	FFSQEVTR
FLAG-PfNedd8-Prg_1	Isoleucine--tRNA ligase, putative OS=Plasmodium falciparum (isolate 3D7) OX=36329 GN=PF3D7_1332900 PE=3 SV=1	Q8IDZ9_PLAF7	1	25	28	31	0.00104	0.243	FLGSELKELK
FLAG-PfNedd8-Prg_1	Isoleucine--tRNA ligase, putative OS=Plasmodium falciparum (isolate 3D7) OX=36329 GN=PF3D7_1332900 PE=3 SV=1	Q8IDZ9_PLAF7	1	25	28	31	0.00104	0.243	HADEDIYSDHINVNK
FLAG-PfNedd8-Prg_1	Isoleucine--tRNA ligase, putative OS=Plasmodium falciparum (isolate 3D7) OX=36329 GN=PF3D7_1332900 PE=3 SV=1	Q8IDZ9_PLAF7	1	25	28	31	0.00104	0.243	HLEELSGIK
FLAG-PfNedd8-Prg_1	Isoleucine--tRNA ligase, putative OS=Plasmodium falciparum (isolate 3D7) OX=36329 GN=PF3D7_1332900 PE=3 SV=1	Q8IDZ9_PLAF7	1	25	28	31	0.00104	0.243	HYIDNIEIK
FLAG-PfNedd8-Prg_1	Isoleucine--tRNA ligase, putative OS=Plasmodium falciparum (isolate 3D7) OX=36329 GN=PF3D7_1332900 PE=3 SV=1	Q8IDZ9_PLAF7	1	25	28	31	0.00104	0.243	HYIDNIEIKNPK
FLAG-PfNedd8-Prg_1	Isoleucine--tRNA ligase, putative OS=Plasmodium falciparum (isolate 3D7) OX=36329 GN=PF3D7_1332900 PE=3 SV=1	Q8IDZ9_PLAF7	1	25	28	31	0.00104	0.243	IIADDFVSDDAGTGIVHCAPSYGEDDYR
FLAG-PfNedd8-Prg_1	Isoleucine--tRNA ligase, putative OS=Plasmodium falciparum (isolate 3D7) OX=36329 GN=PF3D7_1332900 PE=3 SV=1	Q8IDZ9_PLAF7	1	25	28	31	0.00104	0.243	IKNMNAEDIK
FLAG-PfNedd8-Prg_1	Isoleucine--tRNA ligase, putative OS=Plasmodium falciparum (isolate 3D7) OX=36329 GN=PF3D7_1332900 PE=3 SV=1	Q8IDZ9_PLAF7	1	25	28	31	0.00104	0.243	ITVNEKEVLVIFTNQ
FLAG-PfNedd8-Prg_1	Isoleucine--tRNA ligase, putative OS=Plasmodium falciparum (isolate 3D7) OX=36329 GN=PF3D7_1332900 PE=3 SV=1	Q8IDZ9_PLAF7	1	25	28	31	0.00104	0.243	LKNYPDPLYILNK
FLAG-PfNedd8-Prg_1	Isoleucine--tRNA ligase, putative OS=Plasmodium falciparum (isolate 3D7) OX=36329 GN=PF3D7_1332900 PE=3 SV=1	Q8IDZ9_PLAF7	1	25	28	31	0.00104	0.243	LMSNNTIVHSYPFCWR
FLAG-PfNedd8-Prg_1	Isoleucine--tRNA ligase, putative OS=Plasmodium falciparum (isolate 3D7) OX=36329 GN=PF3D7_1332900 PE=3 SV=1	Q8IDZ9_PLAF7	1	25	28	31	0.00104	0.243	LVENNETTYWIPAHVK
FLAG-PfNedd8-Prg_1	Isoleucine--tRNA ligase, putative OS=Plasmodium falciparum (isolate 3D7) OX=36329 GN=PF3D7_1332900 PE=3 SV=1	Q8IDZ9_PLAF7	1	25	28	31	0.00104	0.243	LYLINSVAVR
FLAG-PfNedd8-Prg_1	Isoleucine--tRNA ligase, putative OS=Plasmodium falciparum (isolate 3D7) OX=36329 GN=PF3D7_1332900 PE=3 SV=1	Q8IDZ9_PLAF7	1	25	28	31	0.00104	0.243	MQFLFNTDYIYK
FLAG-PfNedd8-Prg_1	Isoleucine--tRNA ligase, putative OS=Plasmodium falciparum (isolate 3D7) OX=36329 GN=PF3D7_1332900 PE=3 SV=1	Q8IDZ9_PLAF7	1	25	28	31	0.00104	0.243	NHMLNENEYIK
FLAG-PfNedd8-Prg_1	Isoleucine--tRNA ligase, putative OS=Plasmodium falciparum (isolate 3D7) OX=36329 GN=PF3D7_1332900 PE=3 SV=1	Q8IDZ9_PLAF7	1	25	28	31	0.00104	0.243	NVYNIQDDIQPLVQK
FLAG-PfNedd8-Prg_1	Isoleucine--tRNA ligase, putative OS=Plasmodium falciparum (isolate 3D7) OX=36329 GN=PF3D7_1332900 PE=3 SV=1	Q8IDZ9_PLAF7	1	25	28	31	0.00104	0.243	RIPEVFDCWFESGSMPYAK
FLAG-PfNedd8-Prg_1	Isoleucine--tRNA ligase, putative OS=Plasmodium falciparum (isolate 3D7) OX=36329 GN=PF3D7_1332900 PE=3 SV=1	Q8IDZ9_PLAF7	1	25	28	31	0.00104	0.243	SDTPLIYR
FLAG-PfNedd8-Prg_1	Isoleucine--tRNA ligase, putative OS=Plasmodium falciparum (isolate 3D7) OX=36329 GN=PF3D7_1332900 PE=3 SV=1	Q8IDZ9_PLAF7	1	25	28	31	0.00104	0.243	VHYPFSTETNDFHK
FLAG-PfNedd8-Prg_1	Isoleucine--tRNA ligase, putative OS=Plasmodium falciparum (isolate 3D7) OX=36329 GN=PF3D7_1332900 PE=3 SV=1	Q8IDZ9_PLAF7	1	25	28	31	0.00104	0.243	YKPLFTNFYEK
FLAG-PfNedd8-Prg_1	Isoleucine--tRNA ligase, putative OS=Plasmodium falciparum (isolate 3D7) OX=36329 GN=PF3D7_1332900 PE=3 SV=1	Q8IDZ9_PLAF7	1	25	28	31	0.00104	0.243	YSVLYDCYMK
FLAG-PfNedd8-Prg_1	Peroxiredoxin OS=Plasmodium falciparum (isolate 3D7) OX=36329 GN=PF3D7_1027300 PE=4 SV=1	Q8IJD0_PLAF7	1	2	2	2	6.69e-05	0.0611	HEEFVNNK
FLAG-PfNedd8-Prg_1	Peroxiredoxin OS=Plasmodium falciparum (isolate 3D7) OX=36329 GN=PF3D7_1027300 PE=4 SV=1	Q8IJD0_PLAF7	1	2	2	2	6.69e-05	0.0611	YVVYGLSADTAEDQLK
FLAG-PfNedd8-Prg_1	Replication factor C subunit 1 OS=Plasmodium falciparum (isolate 3D7) OX=36329 GN=PF3D7_0219600 PE=3 SV=1	O96271_PLAF7	0.999	2	2	2	6.69e-05	0.0254	LLNFNESSK
FLAG-PfNedd8-Prg_1	Replication factor C subunit 1 OS=Plasmodium falciparum (isolate 3D7) OX=36329 GN=PF3D7_0219600 PE=3 SV=1	O96271_PLAF7	0.999	2	2	2	6.69e-05	0.0254	NLNELVGNNQNVIK
FLAG-PfNedd8-Prg_1	Insulinase, putative OS=Plasmodium falciparum (isolate 3D7) OX=36329 GN=PF3D7_1118300 PE=4 SV=1	Q8III5_PLAF7	1	5	5	5	0.000167	0.0504	ATITKDDNQYNQNNDNYSNNSSTQNFR
FLAG-PfNedd8-Prg_1	Insulinase, putative OS=Plasmodium falciparum (isolate 3D7) OX=36329 GN=PF3D7_1118300 PE=4 SV=1	Q8III5_PLAF7	1	5	5	5	0.000167	0.0504	NVYIEGITVFR
FLAG-PfNedd8-Prg_1	Insulinase, putative OS=Plasmodium falciparum (isolate 3D7) OX=36329 GN=PF3D7_1118300 PE=4 SV=1	Q8III5_PLAF7	1	5	5	5	0.000167	0.0504	SIENNCENIVER
FLAG-PfNedd8-Prg_1	Insulinase, putative OS=Plasmodium falciparum (isolate 3D7) OX=36329 GN=PF3D7_1118300 PE=4 SV=1	Q8III5_PLAF7	1	5	5	5	0.000167	0.0504	VKQQDNVEQQDNVK
FLAG-PfNedd8-Prg_1	Insulinase, putative OS=Plasmodium falciparum (isolate 3D7) OX=36329 GN=PF3D7_1118300 PE=4 SV=1	Q8III5_PLAF7	1	5	5	5	0.000167	0.0504	YILQNDYVEVR
FLAG-PfNedd8-Prg_1	Phosphodiesterase OS=Plasmodium falciparum (isolate 3D7) OX=36329 GN=PF3D7_1321500.2 PE=3 SV=1	A0A143ZZQ8_PLAF7,Q8I6Z7_PLAF7	0.998	1	1	1	3.35e-05	0.014	RSNSNTINDQNENINK
FLAG-PfNedd8-Prg_1	Elongation factor 1-alpha OS=Plasmodium falciparum (isolate 3D7) OX=36329 GN=PF3D7_1357000 PE=3 SV=1	Q8I0P6_PLAF7	1	22	35	53	0.00177	0.553	AGMVLNFAPSAVVSECK
FLAG-PfNedd8-Prg_1	Elongation factor 1-alpha OS=Plasmodium falciparum (isolate 3D7) OX=36329 GN=PF3D7_1357000 PE=3 SV=1	Q8I0P6_PLAF7	1	22	35	53	0.00177	0.553	EHALLAFTLGVK
FLAG-PfNedd8-Prg_1	Elongation factor 1-alpha OS=Plasmodium falciparum (isolate 3D7) OX=36329 GN=PF3D7_1357000 PE=3 SV=1	Q8I0P6_PLAF7	1	22	35	53	0.00177	0.553	EVLEEARPGDNIGFNVK
FLAG-PfNedd8-Prg_1	Elongation factor 1-alpha OS=Plasmodium falciparum (isolate 3D7) OX=36329 GN=PF3D7_1357000 PE=3 SV=1	Q8I0P6_PLAF7	1	22	35	53	0.00177	0.553	FTAQVIILNHPGEIK
FLAG-PfNedd8-Prg_1	Elongation factor 1-alpha OS=Plasmodium falciparum (isolate 3D7) OX=36329 GN=PF3D7_1357000 PE=3 SV=1	Q8I0P6_PLAF7	1	22	35	53	0.00177	0.553	GYVASDTKNEPAK
FLAG-PfNedd8-Prg_1	Elongation factor 1-alpha OS=Plasmodium falciparum (isolate 3D7) OX=36329 GN=PF3D7_1357000 PE=3 SV=1	Q8I0P6_PLAF7	1	22	35	53	0.00177	0.553	IGGIGTVPVGR
FLAG-PfNedd8-Prg_1	Elongation factor 1-alpha OS=Plasmodium falciparum (isolate 3D7) OX=36329 GN=PF3D7_1357000 PE=3 SV=1	Q8I0P6_PLAF7	1	22	35	53	0.00177	0.553	IPLQGVYK
FLAG-PfNedd8-Prg_1	Elongation factor 1-alpha OS=Plasmodium falciparum (isolate 3D7) OX=36329 GN=PF3D7_1357000 PE=3 SV=1	Q8I0P6_PLAF7	1	22	35	53	0.00177	0.553	KPMVVETFTEYPPLGR
FLAG-PfNedd8-Prg_1	Elongation factor 1-alpha OS=Plasmodium falciparum (isolate 3D7) OX=36329 GN=PF3D7_1357000 PE=3 SV=1	Q8I0P6_PLAF7	1	22	35	53	0.00177	0.553	KVGYQADKVDFIPISGFEGDNLIEK
FLAG-PfNedd8-Prg_1	Elongation factor 1-alpha OS=Plasmodium falciparum (isolate 3D7) OX=36329 GN=PF3D7_1357000 PE=3 SV=1	Q8I0P6_PLAF7	1	22	35	53	0.00177	0.553	QIVVGVNK
FLAG-PfNedd8-Prg_1	Elongation factor 1-alpha OS=Plasmodium falciparum (isolate 3D7) OX=36329 GN=PF3D7_1357000 PE=3 SV=1	Q8I0P6_PLAF7	1	22	35	53	0.00177	0.553	QIVVGVNKMDTVK
FLAG-PfNedd8-Prg_1	Elongation factor 1-alpha OS=Plasmodium falciparum (isolate 3D7) OX=36329 GN=PF3D7_1357000 PE=3 SV=1	Q8I0P6_PLAF7	1	22	35	53	0.00177	0.553	QTIAVGIIK
FLAG-PfNedd8-Prg_1	Elongation factor 1-alpha OS=Plasmodium falciparum (isolate 3D7) OX=36329 GN=PF3D7_1357000 PE=3 SV=1	Q8I0P6_PLAF7	1	22	35	53	0.00177	0.553	RGYVASDTKNEPAK
FLAG-PfNedd8-Prg_1	Elongation factor 1-alpha OS=Plasmodium falciparum (isolate 3D7) OX=36329 GN=PF3D7_1357000 PE=3 SV=1	Q8I0P6_PLAF7	1	22	35	53	0.00177	0.553	SDKTPWYK
FLAG-PfNedd8-Prg_1	Elongation factor 1-alpha OS=Plasmodium falciparum (isolate 3D7) OX=36329 GN=PF3D7_1357000 PE=3 SV=1	Q8I0P6_PLAF7	1	22	35	53	0.00177	0.553	SGDSALVSLEPK
FLAG-PfNedd8-Prg_1	Elongation factor 1-alpha OS=Plasmodium falciparum (isolate 3D7) OX=36329 GN=PF3D7_1357000 PE=3 SV=1	Q8I0P6_PLAF7	1	22	35	53	0.00177	0.553	STTTGHIIYK
FLAG-PfNedd8-Prg_1	Elongation factor 1-alpha OS=Plasmodium falciparum (isolate 3D7) OX=36329 GN=PF3D7_1357000 PE=3 SV=1	Q8I0P6_PLAF7	1	22	35	53	0.00177	0.553	SVEMHKEVLEEARPGDNIGFNVK
FLAG-PfNedd8-Prg_1	Elongation factor 1-alpha OS=Plasmodium falciparum (isolate 3D7) OX=36329 GN=PF3D7_1357000 PE=3 SV=1	Q8I0P6_PLAF7	1	22	35	53	0.00177	0.553	THINLVVIGHVDSGK
FLAG-PfNedd8-Prg_1	Elongation factor 1-alpha OS=Plasmodium falciparum (isolate 3D7) OX=36329 GN=PF3D7_1357000 PE=3 SV=1	Q8I0P6_PLAF7	1	22	35	53	0.00177	0.553	TIEKFEKESAEMGK
FLAG-PfNedd8-Prg_1	Elongation factor 1-alpha OS=Plasmodium falciparum (isolate 3D7) OX=36329 GN=PF3D7_1357000 PE=3 SV=1	Q8I0P6_PLAF7	1	22	35	53	0.00177	0.553	VGYQADKVDFIPISGFEGDNLIEK
FLAG-PfNedd8-Prg_1	Elongation factor 1-alpha OS=Plasmodium falciparum (isolate 3D7) OX=36329 GN=PF3D7_1357000 PE=3 SV=1	Q8I0P6_PLAF7	1	22	35	53	0.00177	0.553	YFFTVIDAPGHK
FLAG-PfNedd8-Prg_1	Elongation factor 1-alpha OS=Plasmodium falciparum (isolate 3D7) OX=36329 GN=PF3D7_1357000 PE=3 SV=1	Q8I0P6_PLAF7	1	22	35	53	0.00177	0.553	YSEDRYEEIKK
FLAG-PfNedd8-Prg_1	Cell division cycle protein 48 homologue,putative OS=Plasmodium falciparum (isolate 3D7) OX=36329 GN=PF3D7_0619400 PE=4 SV=1	C6KT34_PLAF7	1	5	6	7	0.000234	0.0821	AVASECSANFVSIK
FLAG-PfNedd8-Prg_1	Cell division cycle protein 48 homologue,putative OS=Plasmodium falciparum (isolate 3D7) OX=36329 GN=PF3D7_0619400 PE=4 SV=1	C6KT34_PLAF7	1	5	6	7	0.000234	0.0821	ETVVEVPNVK
FLAG-PfNedd8-Prg_1	Cell division cycle protein 48 homologue,putative OS=Plasmodium falciparum (isolate 3D7) OX=36329 GN=PF3D7_0619400 PE=4 SV=1	C6KT34_PLAF7	1	5	6	7	0.000234	0.0821	LIVEEATNDDNSVVALNTK
FLAG-PfNedd8-Prg_1	Cell division cycle protein 48 homologue,putative OS=Plasmodium falciparum (isolate 3D7) OX=36329 GN=PF3D7_0619400 PE=4 SV=1	C6KT34_PLAF7	1	5	6	7	0.000234	0.0821	MAGEAEANLR
FLAG-PfNedd8-Prg_1	Cell division cycle protein 48 homologue,putative OS=Plasmodium falciparum (isolate 3D7) OX=36329 GN=PF3D7_0619400 PE=4 SV=1	C6KT34_PLAF7	1	5	6	7	0.000234	0.0821	TAGFSGADLAELCQR
FLAG-PfNedd8-Prg_1	Rhomboid protease ROM4 OS=Plasmodium falciparum (isolate 3D7) OX=36329 GN=PF3D7_0506900 PE=3 SV=1	Q8I433_PLAF7	0.962	1	1	1	3.35e-05	0.0237	ASDEGWPGDKVEENPDGR
FLAG-PfNedd8-Prg_1	Tudor staphylococcal nuclease OS=Plasmodium falciparum (isolate 3D7) OX=36329 GN=PF3D7_1136300 PE=4 SV=1	Q8II01_PLAF7	1	10	10	11	0.000368	0.12	GYATLVSNK
FLAG-PfNedd8-Prg_1	Tudor staphylococcal nuclease OS=Plasmodium falciparum (isolate 3D7) OX=36329 GN=PF3D7_1136300 PE=4 SV=1	Q8II01_PLAF7	1	10	10	11	0.000368	0.12	INNISGNENALR
FLAG-PfNedd8-Prg_1	Tudor staphylococcal nuclease OS=Plasmodium falciparum (isolate 3D7) OX=36329 GN=PF3D7_1136300 PE=4 SV=1	Q8II01_PLAF7	1	10	10	11	0.000368	0.12	QINLACLQCPR
FLAG-PfNedd8-Prg_1	Tudor staphylococcal nuclease OS=Plasmodium falciparum (isolate 3D7) OX=36329 GN=PF3D7_1136300 PE=4 SV=1	Q8II01_PLAF7	1	10	10	11	0.000368	0.12	QVISADTYVLIGAK
FLAG-PfNedd8-Prg_1	Tudor staphylococcal nuclease OS=Plasmodium falciparum (isolate 3D7) OX=36329 GN=PF3D7_1136300 PE=4 SV=1	Q8II01_PLAF7	1	10	10	11	0.000368	0.12	SGYAYINEYTIK
FLAG-PfNedd8-Prg_1	Tudor staphylococcal nuclease OS=Plasmodium falciparum (isolate 3D7) OX=36329 GN=PF3D7_1136300 PE=4 SV=1	Q8II01_PLAF7	1	10	10	11	0.000368	0.12	SQNTEKVEEPLAWESR
FLAG-PfNedd8-Prg_1	Tudor staphylococcal nuclease OS=Plasmodium falciparum (isolate 3D7) OX=36329 GN=PF3D7_1136300 PE=4 SV=1	Q8II01_PLAF7	1	10	10	11	0.000368	0.12	SSVYADLEPYYVQAK
FLAG-PfNedd8-Prg_1	Tudor staphylococcal nuclease OS=Plasmodium falciparum (isolate 3D7) OX=36329 GN=PF3D7_1136300 PE=4 SV=1	Q8II01_PLAF7	1	10	10	11	0.000368	0.12	TNEDENAESNLNPNEK
FLAG-PfNedd8-Prg_1	Tudor staphylococcal nuclease OS=Plasmodium falciparum (isolate 3D7) OX=36329 GN=PF3D7_1136300 PE=4 SV=1	Q8II01_PLAF7	1	10	10	11	0.000368	0.12	TPQSNSDGYIPQCSDDKGR
FLAG-PfNedd8-Prg_1	Tudor staphylococcal nuclease OS=Plasmodium falciparum (isolate 3D7) OX=36329 GN=PF3D7_1136300 PE=4 SV=1	Q8II01_PLAF7	1	10	10	11	0.000368	0.12	VYDLFVNR
FLAG-PfNedd8-Prg_1	60S ribosomal protein L38 OS=Plasmodium falciparum (isolate 3D7) OX=36329 GN=PF3D7_1130100 PE=1 SV=1	Q8II62_PLAF7	1	4	7	9	0.000301	0.368	IENSLLPSLK
FLAG-PfNedd8-Prg_1	60S ribosomal protein L38 OS=Plasmodium falciparum (isolate 3D7) OX=36329 GN=PF3D7_1130100 PE=1 SV=1	Q8II62_PLAF7	1	4	7	9	0.000301	0.368	IENSLLPSLKR
FLAG-PfNedd8-Prg_1	60S ribosomal protein L38 OS=Plasmodium falciparum (isolate 3D7) OX=36329 GN=PF3D7_1130100 PE=1 SV=1	Q8II62_PLAF7	1	4	7	9	0.000301	0.368	KPDTTAVIIMK
FLAG-PfNedd8-Prg_1	60S ribosomal protein L38 OS=Plasmodium falciparum (isolate 3D7) OX=36329 GN=PF3D7_1130100 PE=1 SV=1	Q8II62_PLAF7	1	4	7	9	0.000301	0.368	YLYTMVFADR
FLAG-PfNedd8-Prg_1	T-complex protein 1 subunit eta OS=Plasmodium falciparum (isolate 3D7) OX=36329 GN=MAL3P3.6 PE=3 SV=1	TCPH_PLAF7	1	2	2	3	0.0001	0.0501	HLSHNAGYDSTDILNK
FLAG-PfNedd8-Prg_1	T-complex protein 1 subunit eta OS=Plasmodium falciparum (isolate 3D7) OX=36329 GN=MAL3P3.6 PE=3 SV=1	TCPH_PLAF7	1	2	2	3	0.0001	0.0501	SINDAIMIVLR
FLAG-PfNedd8-Prg_1	Cullin-like protein, putative OS=Plasmodium falciparum (isolate 3D7) OX=36329 GN=PF3D7_0629800 PE=3 SV=1	C6KTD3_PLAF7	1	6	6	7	0.000234	0.0726	FLIVNYNDVLYKDDMGPTTSLLNEDNEIEDK
FLAG-PfNedd8-Prg_1	Cullin-like protein, putative OS=Plasmodium falciparum (isolate 3D7) OX=36329 GN=PF3D7_0629800 PE=3 SV=1	C6KTD3_PLAF7	1	6	6	7	0.000234	0.0726	MDISSNEQIK
FLAG-PfNedd8-Prg_1	Cullin-like protein, putative OS=Plasmodium falciparum (isolate 3D7) OX=36329 GN=PF3D7_0629800 PE=3 SV=1	C6KTD3_PLAF7	1	6	6	7	0.000234	0.0726	NKDFLNVDNEHIR
FLAG-PfNedd8-Prg_1	Cullin-like protein, putative OS=Plasmodium falciparum (isolate 3D7) OX=36329 GN=PF3D7_0629800 PE=3 SV=1	C6KTD3_PLAF7	1	6	6	7	0.000234	0.0726	NQINYIER
FLAG-PfNedd8-Prg_1	Cullin-like protein, putative OS=Plasmodium falciparum (isolate 3D7) OX=36329 GN=PF3D7_0629800 PE=3 SV=1	C6KTD3_PLAF7	1	6	6	7	0.000234	0.0726	NYQVNNEATNK
FLAG-PfNedd8-Prg_1	Cullin-like protein, putative OS=Plasmodium falciparum (isolate 3D7) OX=36329 GN=PF3D7_0629800 PE=3 SV=1	C6KTD3_PLAF7	1	6	6	7	0.000234	0.0726	TKEEEHIQR
FLAG-PfNedd8-Prg_1	DNA/RNA-binding protein Alba 1 OS=Plasmodium falciparum (isolate 3D7) OX=36329 GN=PF3D7_0814200 PE=4 SV=1	Q8IAX8_PLAF7	1	9	17	26	0.00087	0.335	AVTLAEIIK
FLAG-PfNedd8-Prg_1	DNA/RNA-binding protein Alba 1 OS=Plasmodium falciparum (isolate 3D7) OX=36329 GN=PF3D7_0814200 PE=4 SV=1	Q8IAX8_PLAF7	1	9	17	26	0.00087	0.335	AVTLAEIIKR
FLAG-PfNedd8-Prg_1	DNA/RNA-binding protein Alba 1 OS=Plasmodium falciparum (isolate 3D7) OX=36329 GN=PF3D7_0814200 PE=4 SV=1	Q8IAX8_PLAF7	1	9	17	26	0.00087	0.335	CGSTVITDQYVSGQDNSEHVVQEK
FLAG-PfNedd8-Prg_1	DNA/RNA-binding protein Alba 1 OS=Plasmodium falciparum (isolate 3D7) OX=36329 GN=PF3D7_0814200 PE=4 SV=1	Q8IAX8_PLAF7	1	9	17	26	0.00087	0.335	DAGYQPPLDEK
FLAG-PfNedd8-Prg_1	DNA/RNA-binding protein Alba 1 OS=Plasmodium falciparum (isolate 3D7) OX=36329 GN=PF3D7_0814200 PE=4 SV=1	Q8IAX8_PLAF7	1	9	17	26	0.00087	0.335	DREPIDEDEMR
FLAG-PfNedd8-Prg_1	DNA/RNA-binding protein Alba 1 OS=Plasmodium falciparum (isolate 3D7) OX=36329 GN=PF3D7_0814200 PE=4 SV=1	Q8IAX8_PLAF7	1	9	17	26	0.00087	0.335	EQLDMKDAGYQPPLDEK
FLAG-PfNedd8-Prg_1	DNA/RNA-binding protein Alba 1 OS=Plasmodium falciparum (isolate 3D7) OX=36329 GN=PF3D7_0814200 PE=4 SV=1	Q8IAX8_PLAF7	1	9	17	26	0.00087	0.335	IKATGNAIGK
FLAG-PfNedd8-Prg_1	DNA/RNA-binding protein Alba 1 OS=Plasmodium falciparum (isolate 3D7) OX=36329 GN=PF3D7_0814200 PE=4 SV=1	Q8IAX8_PLAF7	1	9	17	26	0.00087	0.335	KDREPIDEDEMR
FLAG-PfNedd8-Prg_1	DNA/RNA-binding protein Alba 1 OS=Plasmodium falciparum (isolate 3D7) OX=36329 GN=PF3D7_0814200 PE=4 SV=1	Q8IAX8_PLAF7	1	9	17	26	0.00087	0.335	MTNYVNYGAK
FLAG-PfNedd8-Prg_1	mRNA processing protein, putative OS=Plasmodium falciparum (isolate 3D7) OX=36329 GN=PF3D7_0933000 PE=4 SV=1	Q8I0W1_PLAF7	1	1	1	2	6.69e-05	0.0131	FIQNAESMNR
FLAG-PfNedd8-Prg_1	40S ribosomal protein S8 OS=Plasmodium falciparum (isolate 3D7) OX=36329 GN=PF3D7_1408600 PE=1 SV=1	Q8IM10_PLAF7	1	3	7	11	0.000368	0.128	IIDVVYNASNNELVR
FLAG-PfNedd8-Prg_1	40S ribosomal protein S8 OS=Plasmodium falciparum (isolate 3D7) OX=36329 GN=PF3D7_1408600 PE=1 SV=1	Q8IM10_PLAF7	1	3	7	11	0.000368	0.128	NIDPLLLEQFK
FLAG-PfNedd8-Prg_1	40S ribosomal protein S8 OS=Plasmodium falciparum (isolate 3D7) OX=36329 GN=PF3D7_1408600 PE=1 SV=1	Q8IM10_PLAF7	1	3	7	11	0.000368	0.128	SKNIDPLLLEQFK
FLAG-PfNedd8-Prg_1	Uncharacterized protein OS=Plasmodium falciparum (isolate 3D7) OX=36329 GN=PF3D7_1346500 PE=4 SV=1	Q8IDN2_PLAF7	1	17	28	37	0.00124	0.435	DDVYIDKETHTNDMSNK
FLAG-PfNedd8-Prg_1	Uncharacterized protein OS=Plasmodium falciparum (isolate 3D7) OX=36329 GN=PF3D7_1346500 PE=4 SV=1	Q8IDN2_PLAF7	1	17	28	37	0.00124	0.435	DKIFIEQSSDDLLLEK
FLAG-PfNedd8-Prg_1	Uncharacterized protein OS=Plasmodium falciparum (isolate 3D7) OX=36329 GN=PF3D7_1346500 PE=4 SV=1	Q8IDN2_PLAF7	1	17	28	37	0.00124	0.435	DKIFIEQSSDDLLLEKIDSANSK
FLAG-PfNedd8-Prg_1	Uncharacterized protein OS=Plasmodium falciparum (isolate 3D7) OX=36329 GN=PF3D7_1346500 PE=4 SV=1	Q8IDN2_PLAF7	1	17	28	37	0.00124	0.435	FCGDTNIKVDVPNINESLK
FLAG-PfNedd8-Prg_1	Uncharacterized protein OS=Plasmodium falciparum (isolate 3D7) OX=36329 GN=PF3D7_1346500 PE=4 SV=1	Q8IDN2_PLAF7	1	17	28	37	0.00124	0.435	FLKHDVDNSILNFQYNTMILNEK
FLAG-PfNedd8-Prg_1	Uncharacterized protein OS=Plasmodium falciparum (isolate 3D7) OX=36329 GN=PF3D7_1346500 PE=4 SV=1	Q8IDN2_PLAF7	1	17	28	37	0.00124	0.435	FYGLLHLIQK
FLAG-PfNedd8-Prg_1	Uncharacterized protein OS=Plasmodium falciparum (isolate 3D7) OX=36329 GN=PF3D7_1346500 PE=4 SV=1	Q8IDN2_PLAF7	1	17	28	37	0.00124	0.435	HDVDNSILNFQYNTMILNEK
FLAG-PfNedd8-Prg_1	Uncharacterized protein OS=Plasmodium falciparum (isolate 3D7) OX=36329 GN=PF3D7_1346500 PE=4 SV=1	Q8IDN2_PLAF7	1	17	28	37	0.00124	0.435	IFIEQSSDDLLLEK
FLAG-PfNedd8-Prg_1	Uncharacterized protein OS=Plasmodium falciparum (isolate 3D7) OX=36329 GN=PF3D7_1346500 PE=4 SV=1	Q8IDN2_PLAF7	1	17	28	37	0.00124	0.435	IKDEKEGTSSYR
FLAG-PfNedd8-Prg_1	Uncharacterized protein OS=Plasmodium falciparum (isolate 3D7) OX=36329 GN=PF3D7_1346500 PE=4 SV=1	Q8IDN2_PLAF7	1	17	28	37	0.00124	0.435	IKNIYPIVPYISVWENK
FLAG-PfNedd8-Prg_1	Uncharacterized protein OS=Plasmodium falciparum (isolate 3D7) OX=36329 GN=PF3D7_1346500 PE=4 SV=1	Q8IDN2_PLAF7	1	17	28	37	0.00124	0.435	KNYILLKE
FLAG-PfNedd8-Prg_1	Uncharacterized protein OS=Plasmodium falciparum (isolate 3D7) OX=36329 GN=PF3D7_1346500 PE=4 SV=1	Q8IDN2_PLAF7	1	17	28	37	0.00124	0.435	LKEYLNNENIK
FLAG-PfNedd8-Prg_1	Uncharacterized protein OS=Plasmodium falciparum (isolate 3D7) OX=36329 GN=PF3D7_1346500 PE=4 SV=1	Q8IDN2_PLAF7	1	17	28	37	0.00124	0.435	NLAFLFPTMSK
FLAG-PfNedd8-Prg_1	Uncharacterized protein OS=Plasmodium falciparum (isolate 3D7) OX=36329 GN=PF3D7_1346500 PE=4 SV=1	Q8IDN2_PLAF7	1	17	28	37	0.00124	0.435	NMSLDQMNILNNHEEDNDDINNVSSFNK
FLAG-PfNedd8-Prg_1	Uncharacterized protein OS=Plasmodium falciparum (isolate 3D7) OX=36329 GN=PF3D7_1346500 PE=4 SV=1	Q8IDN2_PLAF7	1	17	28	37	0.00124	0.435	QVCIPMHLPISYSINIEENEDINNWINKENMYQNQK
FLAG-PfNedd8-Prg_1	Uncharacterized protein OS=Plasmodium falciparum (isolate 3D7) OX=36329 GN=PF3D7_1346500 PE=4 SV=1	Q8IDN2_PLAF7	1	17	28	37	0.00124	0.435	SPPFTINENDQLSYAIALSK
FLAG-PfNedd8-Prg_1	Uncharacterized protein OS=Plasmodium falciparum (isolate 3D7) OX=36329 GN=PF3D7_1346500 PE=4 SV=1	Q8IDN2_PLAF7	1	17	28	37	0.00124	0.435	YIQGIMDIESDTEQITTSGNQTNK
FLAG-PfNedd8-Prg_1	Uncharacterized protein OS=Plasmodium falciparum (isolate 3D7) OX=36329 GN=PF3D7_1460500 PE=4 SV=1	Q8IKM7_PLAF7	0.965	1	1	1	3.35e-05	0.00797	SSNNNSNTSAIER
FLAG-PfNedd8-Prg_1	Receptor for activated c kinase OS=Plasmodium falciparum (isolate 3D7) OX=36329 GN=PF3D7_0826700 PE=4 SV=1	Q8IBA0_PLAF7	1	9	9	13	0.000435	0.409	GVLEGGHSDWVTSVSTPTDPK
FLAG-PfNedd8-Prg_1	Receptor for activated c kinase OS=Plasmodium falciparum (isolate 3D7) OX=36329 GN=PF3D7_0826700 PE=4 SV=1	Q8IBA0_PLAF7	1	9	9	13	0.000435	0.409	KLIVWNINTDDDSGEIGTAK
FLAG-PfNedd8-Prg_1	Receptor for activated c kinase OS=Plasmodium falciparum (isolate 3D7) OX=36329 GN=PF3D7_0826700 PE=4 SV=1	Q8IBA0_PLAF7	1	9	9	13	0.000435	0.409	LIISEIYPVK
FLAG-PfNedd8-Prg_1	Receptor for activated c kinase OS=Plasmodium falciparum (isolate 3D7) OX=36329 GN=PF3D7_0826700 PE=4 SV=1	Q8IBA0_PLAF7	1	9	9	13	0.000435	0.409	LIVWNINTDDDSGEIGTAK
FLAG-PfNedd8-Prg_1	Receptor for activated c kinase OS=Plasmodium falciparum (isolate 3D7) OX=36329 GN=PF3D7_0826700 PE=4 SV=1	Q8IBA0_PLAF7	1	9	9	13	0.000435	0.409	LWDLSLGETIR
FLAG-PfNedd8-Prg_1	Receptor for activated c kinase OS=Plasmodium falciparum (isolate 3D7) OX=36329 GN=PF3D7_0826700 PE=4 SV=1	Q8IBA0_PLAF7	1	9	9	13	0.000435	0.409	LWNTLAQCK
FLAG-PfNedd8-Prg_1	Receptor for activated c kinase OS=Plasmodium falciparum (isolate 3D7) OX=36329 GN=PF3D7_0826700 PE=4 SV=1	Q8IBA0_PLAF7	1	9	9	13	0.000435	0.409	NLEGHTGVLNTVTISPDGSLCASGGK
FLAG-PfNedd8-Prg_1	Receptor for activated c kinase OS=Plasmodium falciparum (isolate 3D7) OX=36329 GN=PF3D7_0826700 PE=4 SV=1	Q8IBA0_PLAF7	1	9	9	13	0.000435	0.409	SFIGHTSDVFSVSFSPDNR
FLAG-PfNedd8-Prg_1	Receptor for activated c kinase OS=Plasmodium falciparum (isolate 3D7) OX=36329 GN=PF3D7_0826700 PE=4 SV=1	Q8IBA0_PLAF7	1	9	9	13	0.000435	0.409	YTITDQQHTDWITCVR
FLAG-PfNedd8-Prg_1	Bifunctional dihydrofolate reductase-thymidylate synthase OS=Plasmodium falciparum (isolate 3D7) OX=36329 GN=PF3D7_0417200 PE=3 SV=1	Q8I1R6_PLAF7	1	4	4	4	0.000134	0.074	ETVDNVNDMPNSK
FLAG-PfNedd8-Prg_1	Bifunctional dihydrofolate reductase-thymidylate synthase OS=Plasmodium falciparum (isolate 3D7) OX=36329 GN=PF3D7_0417200 PE=3 SV=1	Q8I1R6_PLAF7	1	4	4	4	0.000134	0.074	HFGAEYTNMYDNYENK
FLAG-PfNedd8-Prg_1	Bifunctional dihydrofolate reductase-thymidylate synthase OS=Plasmodium falciparum (isolate 3D7) OX=36329 GN=PF3D7_0417200 PE=3 SV=1	Q8I1R6_PLAF7	1	4	4	4	0.000134	0.074	TGVGVLSK
FLAG-PfNedd8-Prg_1	Bifunctional dihydrofolate reductase-thymidylate synthase OS=Plasmodium falciparum (isolate 3D7) OX=36329 GN=PF3D7_0417200 PE=3 SV=1	Q8I1R6_PLAF7	1	4	4	4	0.000134	0.074	TSWESIPK
FLAG-PfNedd8-Prg_1	Probable ATP-dependent 6-phosphofructokinase OS=Plasmodium falciparum (isolate 3D7) OX=36329 GN=PF3D7_0915400 PE=3 SV=1	Q8I2Z8_PLAF7	1	28	38	48	0.00161	0.276	DGPFDASK
FLAG-PfNedd8-Prg_1	Probable ATP-dependent 6-phosphofructokinase OS=Plasmodium falciparum (isolate 3D7) OX=36329 GN=PF3D7_0915400 PE=3 SV=1	Q8I2Z8_PLAF7	1	28	38	48	0.00161	0.276	DNTGNEFPAVK
FLAG-PfNedd8-Prg_1	Probable ATP-dependent 6-phosphofructokinase OS=Plasmodium falciparum (isolate 3D7) OX=36329 GN=PF3D7_0915400 PE=3 SV=1	Q8I2Z8_PLAF7	1	28	38	48	0.00161	0.276	DSGMINCLMEK
FLAG-PfNedd8-Prg_1	Probable ATP-dependent 6-phosphofructokinase OS=Plasmodium falciparum (isolate 3D7) OX=36329 GN=PF3D7_0915400 PE=3 SV=1	Q8I2Z8_PLAF7	1	28	38	48	0.00161	0.276	ELLQVDLR
FLAG-PfNedd8-Prg_1	Probable ATP-dependent 6-phosphofructokinase OS=Plasmodium falciparum (isolate 3D7) OX=36329 GN=PF3D7_0915400 PE=3 SV=1	Q8I2Z8_PLAF7	1	28	38	48	0.00161	0.276	FCNPGPIQFEGNASNYYNR
FLAG-PfNedd8-Prg_1	Probable ATP-dependent 6-phosphofructokinase OS=Plasmodium falciparum (isolate 3D7) OX=36329 GN=PF3D7_0915400 PE=3 SV=1	Q8I2Z8_PLAF7	1	28	38	48	0.00161	0.276	GDLPVIPSAPVDLNGK
FLAG-PfNedd8-Prg_1	Probable ATP-dependent 6-phosphofructokinase OS=Plasmodium falciparum (isolate 3D7) OX=36329 GN=PF3D7_0915400 PE=3 SV=1	Q8I2Z8_PLAF7	1	28	38	48	0.00161	0.276	IGIILSGGPAPGGHNVISGIYDYAK
FLAG-PfNedd8-Prg_1	Probable ATP-dependent 6-phosphofructokinase OS=Plasmodium falciparum (isolate 3D7) OX=36329 GN=PF3D7_0915400 PE=3 SV=1	Q8I2Z8_PLAF7	1	28	38	48	0.00161	0.276	IGIVFLSR
FLAG-PfNedd8-Prg_1	Probable ATP-dependent 6-phosphofructokinase OS=Plasmodium falciparum (isolate 3D7) OX=36329 GN=PF3D7_0915400 PE=3 SV=1	Q8I2Z8_PLAF7	1	28	38	48	0.00161	0.276	ILFEEQSEYFEMLR
FLAG-PfNedd8-Prg_1	Probable ATP-dependent 6-phosphofructokinase OS=Plasmodium falciparum (isolate 3D7) OX=36329 GN=PF3D7_0915400 PE=3 SV=1	Q8I2Z8_PLAF7	1	28	38	48	0.00161	0.276	LYNKLELPELCSDLK
FLAG-PfNedd8-Prg_1	Probable ATP-dependent 6-phosphofructokinase OS=Plasmodium falciparum (isolate 3D7) OX=36329 GN=PF3D7_0915400 PE=3 SV=1	Q8I2Z8_PLAF7	1	28	38	48	0.00161	0.276	NKDDLIAIENIVAK
FLAG-PfNedd8-Prg_1	Probable ATP-dependent 6-phosphofructokinase OS=Plasmodium falciparum (isolate 3D7) OX=36329 GN=PF3D7_0915400 PE=3 SV=1	Q8I2Z8_PLAF7	1	28	38	48	0.00161	0.276	NKVCETVTK
FLAG-PfNedd8-Prg_1	Probable ATP-dependent 6-phosphofructokinase OS=Plasmodium falciparum (isolate 3D7) OX=36329 GN=PF3D7_0915400 PE=3 SV=1	Q8I2Z8_PLAF7	1	28	38	48	0.00161	0.276	NLGGFNMLWSGR
FLAG-PfNedd8-Prg_1	Probable ATP-dependent 6-phosphofructokinase OS=Plasmodium falciparum (isolate 3D7) OX=36329 GN=PF3D7_0915400 PE=3 SV=1	Q8I2Z8_PLAF7	1	28	38	48	0.00161	0.276	NSFYLVDNENMK
FLAG-PfNedd8-Prg_1	Probable ATP-dependent 6-phosphofructokinase OS=Plasmodium falciparum (isolate 3D7) OX=36329 GN=PF3D7_0915400 PE=3 SV=1	Q8I2Z8_PLAF7	1	28	38	48	0.00161	0.276	NYVTITDSMMNR
FLAG-PfNedd8-Prg_1	Probable ATP-dependent 6-phosphofructokinase OS=Plasmodium falciparum (isolate 3D7) OX=36329 GN=PF3D7_0915400 PE=3 SV=1	Q8I2Z8_PLAF7	1	28	38	48	0.00161	0.276	QYISNDPYTQK
FLAG-PfNedd8-Prg_1	Probable ATP-dependent 6-phosphofructokinase OS=Plasmodium falciparum (isolate 3D7) OX=36329 GN=PF3D7_0915400 PE=3 SV=1	Q8I2Z8_PLAF7	1	28	38	48	0.00161	0.276	RYNEQSQVIGFLGGIDGLYSK
FLAG-PfNedd8-Prg_1	Probable ATP-dependent 6-phosphofructokinase OS=Plasmodium falciparum (isolate 3D7) OX=36329 GN=PF3D7_0915400 PE=3 SV=1	Q8I2Z8_PLAF7	1	28	38	48	0.00161	0.276	SLGCMSELQTSR
FLAG-PfNedd8-Prg_1	Probable ATP-dependent 6-phosphofructokinase OS=Plasmodium falciparum (isolate 3D7) OX=36329 GN=PF3D7_0915400 PE=3 SV=1	Q8I2Z8_PLAF7	1	28	38	48	0.00161	0.276	SNTSDVLSSEPVNQGFYEQHASSYK
FLAG-PfNedd8-Prg_1	Probable ATP-dependent 6-phosphofructokinase OS=Plasmodium falciparum (isolate 3D7) OX=36329 GN=PF3D7_0915400 PE=3 SV=1	Q8I2Z8_PLAF7	1	28	38	48	0.00161	0.276	SPSHEVLECALQTHPNVVIISEEYGAADK
FLAG-PfNedd8-Prg_1	Probable ATP-dependent 6-phosphofructokinase OS=Plasmodium falciparum (isolate 3D7) OX=36329 GN=PF3D7_0915400 PE=3 SV=1	Q8I2Z8_PLAF7	1	28	38	48	0.00161	0.276	SSLPSEFDCK
FLAG-PfNedd8-Prg_1	Probable ATP-dependent 6-phosphofructokinase OS=Plasmodium falciparum (isolate 3D7) OX=36329 GN=PF3D7_0915400 PE=3 SV=1	Q8I2Z8_PLAF7	1	28	38	48	0.00161	0.276	TGHNVYHVVR
FLAG-PfNedd8-Prg_1	Probable ATP-dependent 6-phosphofructokinase OS=Plasmodium falciparum (isolate 3D7) OX=36329 GN=PF3D7_0915400 PE=3 SV=1	Q8I2Z8_PLAF7	1	28	38	48	0.00161	0.276	TGYMSIIR
FLAG-PfNedd8-Prg_1	Probable ATP-dependent 6-phosphofructokinase OS=Plasmodium falciparum (isolate 3D7) OX=36329 GN=PF3D7_0915400 PE=3 SV=1	Q8I2Z8_PLAF7	1	28	38	48	0.00161	0.276	TYSEIIGNLCTDVK
FLAG-PfNedd8-Prg_1	Probable ATP-dependent 6-phosphofructokinase OS=Plasmodium falciparum (isolate 3D7) OX=36329 GN=PF3D7_0915400 PE=3 SV=1	Q8I2Z8_PLAF7	1	28	38	48	0.00161	0.276	VVQDIADVVCAR
FLAG-PfNedd8-Prg_1	Probable ATP-dependent 6-phosphofructokinase OS=Plasmodium falciparum (isolate 3D7) OX=36329 GN=PF3D7_0915400 PE=3 SV=1	Q8I2Z8_PLAF7	1	28	38	48	0.00161	0.276	YIIIDDDNIAK
FLAG-PfNedd8-Prg_1	Probable ATP-dependent 6-phosphofructokinase OS=Plasmodium falciparum (isolate 3D7) OX=36329 GN=PF3D7_0915400 PE=3 SV=1	Q8I2Z8_PLAF7	1	28	38	48	0.00161	0.276	YVECYANILK
FLAG-PfNedd8-Prg_1	Probable ATP-dependent 6-phosphofructokinase OS=Plasmodium falciparum (isolate 3D7) OX=36329 GN=PF3D7_0915400 PE=3 SV=1	Q8I2Z8_PLAF7	1	28	38	48	0.00161	0.276	YVNQGGLELTGNSPEHSLFDKENR
FLAG-PfNedd8-Prg_1	PRE-binding protein OS=Plasmodium falciparum (isolate 3D7) OX=36329 GN=PF3D7_1011800 PE=4 SV=1	Q8IJS7_PLAF7	1	26	33	41	0.00137	0.236	ALEILEYSK
FLAG-PfNedd8-Prg_1	PRE-binding protein OS=Plasmodium falciparum (isolate 3D7) OX=36329 GN=PF3D7_1011800 PE=4 SV=1	Q8IJS7_PLAF7	1	26	33	41	0.00137	0.236	CTQVDINEK
FLAG-PfNedd8-Prg_1	PRE-binding protein OS=Plasmodium falciparum (isolate 3D7) OX=36329 GN=PF3D7_1011800 PE=4 SV=1	Q8IJS7_PLAF7	1	26	33	41	0.00137	0.236	DVLENLVQSEGK
FLAG-PfNedd8-Prg_1	PRE-binding protein OS=Plasmodium falciparum (isolate 3D7) OX=36329 GN=PF3D7_1011800 PE=4 SV=1	Q8IJS7_PLAF7	1	26	33	41	0.00137	0.236	EIETNTNTLIR
FLAG-PfNedd8-Prg_1	PRE-binding protein OS=Plasmodium falciparum (isolate 3D7) OX=36329 GN=PF3D7_1011800 PE=4 SV=1	Q8IJS7_PLAF7	1	26	33	41	0.00137	0.236	GVYINTNDEK
FLAG-PfNedd8-Prg_1	PRE-binding protein OS=Plasmodium falciparum (isolate 3D7) OX=36329 GN=PF3D7_1011800 PE=4 SV=1	Q8IJS7_PLAF7	1	26	33	41	0.00137	0.236	IKDIEKDTCTSIQINK
FLAG-PfNedd8-Prg_1	PRE-binding protein OS=Plasmodium falciparum (isolate 3D7) OX=36329 GN=PF3D7_1011800 PE=4 SV=1	Q8IJS7_PLAF7	1	26	33	41	0.00137	0.236	IQEDTFAK
FLAG-PfNedd8-Prg_1	PRE-binding protein OS=Plasmodium falciparum (isolate 3D7) OX=36329 GN=PF3D7_1011800 PE=4 SV=1	Q8IJS7_PLAF7	1	26	33	41	0.00137	0.236	KCTQVDINEK
FLAG-PfNedd8-Prg_1	PRE-binding protein OS=Plasmodium falciparum (isolate 3D7) OX=36329 GN=PF3D7_1011800 PE=4 SV=1	Q8IJS7_PLAF7	1	26	33	41	0.00137	0.236	KIEIENFISTINSTISR
FLAG-PfNedd8-Prg_1	PRE-binding protein OS=Plasmodium falciparum (isolate 3D7) OX=36329 GN=PF3D7_1011800 PE=4 SV=1	Q8IJS7_PLAF7	1	26	33	41	0.00137	0.236	KLTEEEAFLFNSNYR
FLAG-PfNedd8-Prg_1	PRE-binding protein OS=Plasmodium falciparum (isolate 3D7) OX=36329 GN=PF3D7_1011800 PE=4 SV=1	Q8IJS7_PLAF7	1	26	33	41	0.00137	0.236	LTEEEAFLFNSNYR
FLAG-PfNedd8-Prg_1	PRE-binding protein OS=Plasmodium falciparum (isolate 3D7) OX=36329 GN=PF3D7_1011800 PE=4 SV=1	Q8IJS7_PLAF7	1	26	33	41	0.00137	0.236	NEVHAETDVTKNETQEKEEQQQEK
FLAG-PfNedd8-Prg_1	PRE-binding protein OS=Plasmodium falciparum (isolate 3D7) OX=36329 GN=PF3D7_1011800 PE=4 SV=1	Q8IJS7_PLAF7	1	26	33	41	0.00137	0.236	NIKLDSILAR
FLAG-PfNedd8-Prg_1	PRE-binding protein OS=Plasmodium falciparum (isolate 3D7) OX=36329 GN=PF3D7_1011800 PE=4 SV=1	Q8IJS7_PLAF7	1	26	33	41	0.00137	0.236	NLNLFIIR
FLAG-PfNedd8-Prg_1	PRE-binding protein OS=Plasmodium falciparum (isolate 3D7) OX=36329 GN=PF3D7_1011800 PE=4 SV=1	Q8IJS7_PLAF7	1	26	33	41	0.00137	0.236	NSDIEEAEEK
FLAG-PfNedd8-Prg_1	PRE-binding protein OS=Plasmodium falciparum (isolate 3D7) OX=36329 GN=PF3D7_1011800 PE=4 SV=1	Q8IJS7_PLAF7	1	26	33	41	0.00137	0.236	NSDIEEAEEKLNEILK
FLAG-PfNedd8-Prg_1	PRE-binding protein OS=Plasmodium falciparum (isolate 3D7) OX=36329 GN=PF3D7_1011800 PE=4 SV=1	Q8IJS7_PLAF7	1	26	33	41	0.00137	0.236	QNVDITEADIIR
FLAG-PfNedd8-Prg_1	PRE-binding protein OS=Plasmodium falciparum (isolate 3D7) OX=36329 GN=PF3D7_1011800 PE=4 SV=1	Q8IJS7_PLAF7	1	26	33	41	0.00137	0.236	SILKEIETNTNTLIR
FLAG-PfNedd8-Prg_1	PRE-binding protein OS=Plasmodium falciparum (isolate 3D7) OX=36329 GN=PF3D7_1011800 PE=4 SV=1	Q8IJS7_PLAF7	1	26	33	41	0.00137	0.236	SKEEMSNNNNNNNSSSNGGAFNNSYHESR
FLAG-PfNedd8-Prg_1	PRE-binding protein OS=Plasmodium falciparum (isolate 3D7) OX=36329 GN=PF3D7_1011800 PE=4 SV=1	Q8IJS7_PLAF7	1	26	33	41	0.00137	0.236	SKGVYINTNDEK
FLAG-PfNedd8-Prg_1	PRE-binding protein OS=Plasmodium falciparum (isolate 3D7) OX=36329 GN=PF3D7_1011800 PE=4 SV=1	Q8IJS7_PLAF7	1	26	33	41	0.00137	0.236	TFDASATIK
FLAG-PfNedd8-Prg_1	PRE-binding protein OS=Plasmodium falciparum (isolate 3D7) OX=36329 GN=PF3D7_1011800 PE=4 SV=1	Q8IJS7_PLAF7	1	26	33	41	0.00137	0.236	TSHVAQIYGHEDNIHLAK
FLAG-PfNedd8-Prg_1	PRE-binding protein OS=Plasmodium falciparum (isolate 3D7) OX=36329 GN=PF3D7_1011800 PE=4 SV=1	Q8IJS7_PLAF7	1	26	33	41	0.00137	0.236	TSHVAQIYGHEDNIHLAKDVLENLVQSEGK
FLAG-PfNedd8-Prg_1	PRE-binding protein OS=Plasmodium falciparum (isolate 3D7) OX=36329 GN=PF3D7_1011800 PE=4 SV=1	Q8IJS7_PLAF7	1	26	33	41	0.00137	0.236	TVDAAQKEIQK
FLAG-PfNedd8-Prg_1	PRE-binding protein OS=Plasmodium falciparum (isolate 3D7) OX=36329 GN=PF3D7_1011800 PE=4 SV=1	Q8IJS7_PLAF7	1	26	33	41	0.00137	0.236	VIALLLSSK
FLAG-PfNedd8-Prg_1	PRE-binding protein OS=Plasmodium falciparum (isolate 3D7) OX=36329 GN=PF3D7_1011800 PE=4 SV=1	Q8IJS7_PLAF7	1	26	33	41	0.00137	0.236	YFVYVDNNK
FLAG-PfNedd8-Prg_1	M17 leucyl aminopeptidase OS=Plasmodium falciparum (isolate 3D7) OX=36329 GN=PF3D7_1446200 PE=1 SV=1	Q8IL11_PLAF7	1	2	2	3	0.0001	0.0397	GITFDSGGYNLK
FLAG-PfNedd8-Prg_1	M17 leucyl aminopeptidase OS=Plasmodium falciparum (isolate 3D7) OX=36329 GN=PF3D7_1446200 PE=1 SV=1	Q8IL11_PLAF7	1	2	2	3	0.0001	0.0397	YADINNISSSVK
FLAG-PfNedd8-Prg_1	DNA/RNA-binding protein Alba 2 OS=Plasmodium falciparum (isolate 3D7) OX=36329 GN=PF3D7_1346300 PE=4 SV=1	Q8IDN4_PLAF7	1	2	3	3	0.0001	0.118	AISSVVNVAEMVK
FLAG-PfNedd8-Prg_1	DNA/RNA-binding protein Alba 2 OS=Plasmodium falciparum (isolate 3D7) OX=36329 GN=PF3D7_1346300 PE=4 SV=1	Q8IDN4_PLAF7	1	2	3	3	0.0001	0.118	EVNVMTPEQILK
FLAG-PfNedd8-Prg_1	Putative histone-lysine N-methyltransferase 1 OS=Plasmodium falciparum (isolate 3D7) OX=36329 GN=SET1 PE=1 SV=1	SET1_PLAF7	1	7	7	7	0.000234	0.0127	EVVYNDNVLCK
FLAG-PfNedd8-Prg_1	Putative histone-lysine N-methyltransferase 1 OS=Plasmodium falciparum (isolate 3D7) OX=36329 GN=SET1 PE=1 SV=1	SET1_PLAF7	1	7	7	7	0.000234	0.0127	NISNEEIILDNTK
FLAG-PfNedd8-Prg_1	Putative histone-lysine N-methyltransferase 1 OS=Plasmodium falciparum (isolate 3D7) OX=36329 GN=SET1 PE=1 SV=1	SET1_PLAF7	1	7	7	7	0.000234	0.0127	NLNVSCNNNR
FLAG-PfNedd8-Prg_1	Putative histone-lysine N-methyltransferase 1 OS=Plasmodium falciparum (isolate 3D7) OX=36329 GN=SET1 PE=1 SV=1	SET1_PLAF7	1	7	7	7	0.000234	0.0127	NMYHDPNVNNSVSSHVCTDNR
FLAG-PfNedd8-Prg_1	Putative histone-lysine N-methyltransferase 1 OS=Plasmodium falciparum (isolate 3D7) OX=36329 GN=SET1 PE=1 SV=1	SET1_PLAF7	1	7	7	7	0.000234	0.0127	NVLCDGEER
FLAG-PfNedd8-Prg_1	Putative histone-lysine N-methyltransferase 1 OS=Plasmodium falciparum (isolate 3D7) OX=36329 GN=SET1 PE=1 SV=1	SET1_PLAF7	1	7	7	7	0.000234	0.0127	TSDIINNK
FLAG-PfNedd8-Prg_1	Putative histone-lysine N-methyltransferase 1 OS=Plasmodium falciparum (isolate 3D7) OX=36329 GN=SET1 PE=1 SV=1	SET1_PLAF7	1	7	7	7	0.000234	0.0127	VGCHNILNIGDILK
FLAG-PfNedd8-Prg_1	Protein transport protein SEC7, putative OS=Plasmodium falciparum (isolate 3D7) OX=36329 GN=PF3D7_1442900 PE=4 SV=1	Q8IL42_PLAF7	1	26	27	30	0.001	0.1	ANEIYFYR
FLAG-PfNedd8-Prg_1	Protein transport protein SEC7, putative OS=Plasmodium falciparum (isolate 3D7) OX=36329 GN=PF3D7_1442900 PE=4 SV=1	Q8IL42_PLAF7	1	26	27	30	0.001	0.1	ASEIISSVAHNFSK
FLAG-PfNedd8-Prg_1	Protein transport protein SEC7, putative OS=Plasmodium falciparum (isolate 3D7) OX=36329 GN=PF3D7_1442900 PE=4 SV=1	Q8IL42_PLAF7	1	26	27	30	0.001	0.1	CISFNEAYDLNNDEK
FLAG-PfNedd8-Prg_1	Protein transport protein SEC7, putative OS=Plasmodium falciparum (isolate 3D7) OX=36329 GN=PF3D7_1442900 PE=4 SV=1	Q8IL42_PLAF7	1	26	27	30	0.001	0.1	EAINELIDR
FLAG-PfNedd8-Prg_1	Protein transport protein SEC7, putative OS=Plasmodium falciparum (isolate 3D7) OX=36329 GN=PF3D7_1442900 PE=4 SV=1	Q8IL42_PLAF7	1	26	27	30	0.001	0.1	GNTLETYNINK
FLAG-PfNedd8-Prg_1	Protein transport protein SEC7, putative OS=Plasmodium falciparum (isolate 3D7) OX=36329 GN=PF3D7_1442900 PE=4 SV=1	Q8IL42_PLAF7	1	26	27	30	0.001	0.1	INYKEEEEEEDEEK
FLAG-PfNedd8-Prg_1	Protein transport protein SEC7, putative OS=Plasmodium falciparum (isolate 3D7) OX=36329 GN=PF3D7_1442900 PE=4 SV=1	Q8IL42_PLAF7	1	26	27	30	0.001	0.1	INYKEEEEEEDEEKR
FLAG-PfNedd8-Prg_1	Protein transport protein SEC7, putative OS=Plasmodium falciparum (isolate 3D7) OX=36329 GN=PF3D7_1442900 PE=4 SV=1	Q8IL42_PLAF7	1	26	27	30	0.001	0.1	KIESMSEEEIQKK
FLAG-PfNedd8-Prg_1	Protein transport protein SEC7, putative OS=Plasmodium falciparum (isolate 3D7) OX=36329 GN=PF3D7_1442900 PE=4 SV=1	Q8IL42_PLAF7	1	26	27	30	0.001	0.1	LLNVQNINDKEYPQELDNDVVK
FLAG-PfNedd8-Prg_1	Protein transport protein SEC7, putative OS=Plasmodium falciparum (isolate 3D7) OX=36329 GN=PF3D7_1442900 PE=4 SV=1	Q8IL42_PLAF7	1	26	27	30	0.001	0.1	LPGEAQLIER
FLAG-PfNedd8-Prg_1	Protein transport protein SEC7, putative OS=Plasmodium falciparum (isolate 3D7) OX=36329 GN=PF3D7_1442900 PE=4 SV=1	Q8IL42_PLAF7	1	26	27	30	0.001	0.1	MKLEEFIK
FLAG-PfNedd8-Prg_1	Protein transport protein SEC7, putative OS=Plasmodium falciparum (isolate 3D7) OX=36329 GN=PF3D7_1442900 PE=4 SV=1	Q8IL42_PLAF7	1	26	27	30	0.001	0.1	NDIYSDTYNK
FLAG-PfNedd8-Prg_1	Protein transport protein SEC7, putative OS=Plasmodium falciparum (isolate 3D7) OX=36329 GN=PF3D7_1442900 PE=4 SV=1	Q8IL42_PLAF7	1	26	27	30	0.001	0.1	NNEYENCGCIINYK
FLAG-PfNedd8-Prg_1	Protein transport protein SEC7, putative OS=Plasmodium falciparum (isolate 3D7) OX=36329 GN=PF3D7_1442900 PE=4 SV=1	Q8IL42_PLAF7	1	26	27	30	0.001	0.1	NNVDNNKDNVNDLHIEEK
FLAG-PfNedd8-Prg_1	Protein transport protein SEC7, putative OS=Plasmodium falciparum (isolate 3D7) OX=36329 GN=PF3D7_1442900 PE=4 SV=1	Q8IL42_PLAF7	1	26	27	30	0.001	0.1	NNVTHDDSVLPNGNETDAK
FLAG-PfNedd8-Prg_1	Protein transport protein SEC7, putative OS=Plasmodium falciparum (isolate 3D7) OX=36329 GN=PF3D7_1442900 PE=4 SV=1	Q8IL42_PLAF7	1	26	27	30	0.001	0.1	NVDENNNENDSNLNENSTNLKK
FLAG-PfNedd8-Prg_1	Protein transport protein SEC7, putative OS=Plasmodium falciparum (isolate 3D7) OX=36329 GN=PF3D7_1442900 PE=4 SV=1	Q8IL42_PLAF7	1	26	27	30	0.001	0.1	QNNVNVSTQDKEDNVEDLTEEK
FLAG-PfNedd8-Prg_1	Protein transport protein SEC7, putative OS=Plasmodium falciparum (isolate 3D7) OX=36329 GN=PF3D7_1442900 PE=4 SV=1	Q8IL42_PLAF7	1	26	27	30	0.001	0.1	SDVHHHSFLK
FLAG-PfNedd8-Prg_1	Protein transport protein SEC7, putative OS=Plasmodium falciparum (isolate 3D7) OX=36329 GN=PF3D7_1442900 PE=4 SV=1	Q8IL42_PLAF7	1	26	27	30	0.001	0.1	SFLTSENAAER
FLAG-PfNedd8-Prg_1	Protein transport protein SEC7, putative OS=Plasmodium falciparum (isolate 3D7) OX=36329 GN=PF3D7_1442900 PE=4 SV=1	Q8IL42_PLAF7	1	26	27	30	0.001	0.1	SGFHTTNDGNVNK
FLAG-PfNedd8-Prg_1	Protein transport protein SEC7, putative OS=Plasmodium falciparum (isolate 3D7) OX=36329 GN=PF3D7_1442900 PE=4 SV=1	Q8IL42_PLAF7	1	26	27	30	0.001	0.1	VENDKVVCLVNDEELANK
FLAG-PfNedd8-Prg_1	Protein transport protein SEC7, putative OS=Plasmodium falciparum (isolate 3D7) OX=36329 GN=PF3D7_1442900 PE=4 SV=1	Q8IL42_PLAF7	1	26	27	30	0.001	0.1	VMTEEDISNDK
FLAG-PfNedd8-Prg_1	Protein transport protein SEC7, putative OS=Plasmodium falciparum (isolate 3D7) OX=36329 GN=PF3D7_1442900 PE=4 SV=1	Q8IL42_PLAF7	1	26	27	30	0.001	0.1	VMTEEDISNDKSYNLYDTNFEDINK
FLAG-PfNedd8-Prg_1	Protein transport protein SEC7, putative OS=Plasmodium falciparum (isolate 3D7) OX=36329 GN=PF3D7_1442900 PE=4 SV=1	Q8IL42_PLAF7	1	26	27	30	0.001	0.1	VVCLVNDEELANK
FLAG-PfNedd8-Prg_1	Protein transport protein SEC7, putative OS=Plasmodium falciparum (isolate 3D7) OX=36329 GN=PF3D7_1442900 PE=4 SV=1	Q8IL42_PLAF7	1	26	27	30	0.001	0.1	YGGISSNDGEDGNIK
FLAG-PfNedd8-Prg_1	Protein transport protein SEC7, putative OS=Plasmodium falciparum (isolate 3D7) OX=36329 GN=PF3D7_1442900 PE=4 SV=1	Q8IL42_PLAF7	1	26	27	30	0.001	0.1	YNPFLDKEFVGEYISHR
FLAG-PfNedd8-Prg_1	Uncharacterized protein OS=Plasmodium falciparum (isolate 3D7) OX=36329 GN=PF3D7_1349500 PE=4 SV=1	Q8IDK4_PLAF7	1	22	24	31	0.00104	0.0828	EIVLQTYNYETR
FLAG-PfNedd8-Prg_1	Uncharacterized protein OS=Plasmodium falciparum (isolate 3D7) OX=36329 GN=PF3D7_1349500 PE=4 SV=1	Q8IDK4_PLAF7	1	22	24	31	0.00104	0.0828	GLYEEESSYEDSR
FLAG-PfNedd8-Prg_1	Uncharacterized protein OS=Plasmodium falciparum (isolate 3D7) OX=36329 GN=PF3D7_1349500 PE=4 SV=1	Q8IDK4_PLAF7	1	22	24	31	0.00104	0.0828	HVHMCNTNDDTIK
FLAG-PfNedd8-Prg_1	Uncharacterized protein OS=Plasmodium falciparum (isolate 3D7) OX=36329 GN=PF3D7_1349500 PE=4 SV=1	Q8IDK4_PLAF7	1	22	24	31	0.00104	0.0828	IDNNDNYIHNNIIDDSSILFDYK
FLAG-PfNedd8-Prg_1	Uncharacterized protein OS=Plasmodium falciparum (isolate 3D7) OX=36329 GN=PF3D7_1349500 PE=4 SV=1	Q8IDK4_PLAF7	1	22	24	31	0.00104	0.0828	IECYDNEIK
FLAG-PfNedd8-Prg_1	Uncharacterized protein OS=Plasmodium falciparum (isolate 3D7) OX=36329 GN=PF3D7_1349500 PE=4 SV=1	Q8IDK4_PLAF7	1	22	24	31	0.00104	0.0828	IEDINDIYNEENNLEDNVQNKDK
FLAG-PfNedd8-Prg_1	Uncharacterized protein OS=Plasmodium falciparum (isolate 3D7) OX=36329 GN=PF3D7_1349500 PE=4 SV=1	Q8IDK4_PLAF7	1	22	24	31	0.00104	0.0828	IVLFAANK
FLAG-PfNedd8-Prg_1	Uncharacterized protein OS=Plasmodium falciparum (isolate 3D7) OX=36329 GN=PF3D7_1349500 PE=4 SV=1	Q8IDK4_PLAF7	1	22	24	31	0.00104	0.0828	LQENENLLSK
FLAG-PfNedd8-Prg_1	Uncharacterized protein OS=Plasmodium falciparum (isolate 3D7) OX=36329 GN=PF3D7_1349500 PE=4 SV=1	Q8IDK4_PLAF7	1	22	24	31	0.00104	0.0828	LSSLDDNQNNSICNIK
FLAG-PfNedd8-Prg_1	Uncharacterized protein OS=Plasmodium falciparum (isolate 3D7) OX=36329 GN=PF3D7_1349500 PE=4 SV=1	Q8IDK4_PLAF7	1	22	24	31	0.00104	0.0828	NFEQFLSFR
FLAG-PfNedd8-Prg_1	Uncharacterized protein OS=Plasmodium falciparum (isolate 3D7) OX=36329 GN=PF3D7_1349500 PE=4 SV=1	Q8IDK4_PLAF7	1	22	24	31	0.00104	0.0828	NIDNDELFK
FLAG-PfNedd8-Prg_1	Uncharacterized protein OS=Plasmodium falciparum (isolate 3D7) OX=36329 GN=PF3D7_1349500 PE=4 SV=1	Q8IDK4_PLAF7	1	22	24	31	0.00104	0.0828	NKIDEILTDKNEESISK
FLAG-PfNedd8-Prg_1	Uncharacterized protein OS=Plasmodium falciparum (isolate 3D7) OX=36329 GN=PF3D7_1349500 PE=4 SV=1	Q8IDK4_PLAF7	1	22	24	31	0.00104	0.0828	NNDISICK
FLAG-PfNedd8-Prg_1	Uncharacterized protein OS=Plasmodium falciparum (isolate 3D7) OX=36329 GN=PF3D7_1349500 PE=4 SV=1	Q8IDK4_PLAF7	1	22	24	31	0.00104	0.0828	NNIENDTNTQYNK
FLAG-PfNedd8-Prg_1	Uncharacterized protein OS=Plasmodium falciparum (isolate 3D7) OX=36329 GN=PF3D7_1349500 PE=4 SV=1	Q8IDK4_PLAF7	1	22	24	31	0.00104	0.0828	SYNIHQYDIDENDYK
FLAG-PfNedd8-Prg_1	Uncharacterized protein OS=Plasmodium falciparum (isolate 3D7) OX=36329 GN=PF3D7_1349500 PE=4 SV=1	Q8IDK4_PLAF7	1	22	24	31	0.00104	0.0828	TIYSNADYCSK
FLAG-PfNedd8-Prg_1	Uncharacterized protein OS=Plasmodium falciparum (isolate 3D7) OX=36329 GN=PF3D7_1349500 PE=4 SV=1	Q8IDK4_PLAF7	1	22	24	31	0.00104	0.0828	VLNYYENR
FLAG-PfNedd8-Prg_1	Uncharacterized protein OS=Plasmodium falciparum (isolate 3D7) OX=36329 GN=PF3D7_1349500 PE=4 SV=1	Q8IDK4_PLAF7	1	22	24	31	0.00104	0.0828	VTQNGNDGQTTNDDYDNHNESK
FLAG-PfNedd8-Prg_1	Uncharacterized protein OS=Plasmodium falciparum (isolate 3D7) OX=36329 GN=PF3D7_1349500 PE=4 SV=1	Q8IDK4_PLAF7	1	22	24	31	0.00104	0.0828	YICGEQFNK
FLAG-PfNedd8-Prg_1	Uncharacterized protein OS=Plasmodium falciparum (isolate 3D7) OX=36329 GN=PF3D7_1349500 PE=4 SV=1	Q8IDK4_PLAF7	1	22	24	31	0.00104	0.0828	YILQYVCTR
FLAG-PfNedd8-Prg_1	Uncharacterized protein OS=Plasmodium falciparum (isolate 3D7) OX=36329 GN=PF3D7_1349500 PE=4 SV=1	Q8IDK4_PLAF7	1	22	24	31	0.00104	0.0828	YKNGDTNIDLDIDR
FLAG-PfNedd8-Prg_1	Uncharacterized protein OS=Plasmodium falciparum (isolate 3D7) OX=36329 GN=PF3D7_1349500 PE=4 SV=1	Q8IDK4_PLAF7	1	22	24	31	0.00104	0.0828	YSFHVLDIR
FLAG-PfNedd8-Prg_1	Transcription factor with AP2 domain(S) OS=Plasmodium falciparum (isolate 3D7) OX=36329 GN=PF3D7_1143100 PE=4 SV=1	Q8IHT5_PLAF7	0.991	1	1	1	3.35e-05	0.00686	NIKNDMENIVK
FLAG-PfNedd8-Prg_1	Zinc finger, C3HC4 type, putative OS=Plasmodium falciparum (isolate 3D7) OX=36329 GN=PF3D7_0728600 PE=4 SV=1	Q8IBH2_PLAF7	0.957	1	1	1	3.35e-05	0.00416	DVLILPQEK
FLAG-PfNedd8-Prg_1	Copper-transporting ATPase OS=Plasmodium falciparum (isolate 3D7) OX=36329 GN=PF3D7_0904900 PE=4 SV=2	Q8I3A0_PLAF7	1	5	6	6	0.000201	0.0253	FEGVEDLK
FLAG-PfNedd8-Prg_1	Copper-transporting ATPase OS=Plasmodium falciparum (isolate 3D7) OX=36329 GN=PF3D7_0904900 PE=4 SV=2	Q8I3A0_PLAF7	1	5	6	6	0.000201	0.0253	GISCVDESMISGEK
FLAG-PfNedd8-Prg_1	Copper-transporting ATPase OS=Plasmodium falciparum (isolate 3D7) OX=36329 GN=PF3D7_0904900 PE=4 SV=2	Q8I3A0_PLAF7	1	5	6	6	0.000201	0.0253	IKHLDINGEILKDDNDISSK
FLAG-PfNedd8-Prg_1	Copper-transporting ATPase OS=Plasmodium falciparum (isolate 3D7) OX=36329 GN=PF3D7_0904900 PE=4 SV=2	Q8I3A0_PLAF7	1	5	6	6	0.000201	0.0253	LILEGNSFATDNK
FLAG-PfNedd8-Prg_1	Copper-transporting ATPase OS=Plasmodium falciparum (isolate 3D7) OX=36329 GN=PF3D7_0904900 PE=4 SV=2	Q8I3A0_PLAF7	1	5	6	6	0.000201	0.0253	VVDSYGVIER
FLAG-PfNedd8-Prg_1	Uncharacterized protein OS=Plasmodium falciparum (isolate 3D7) OX=36329 GN=PF3D7_0407800 PE=4 SV=1	Q9U0K8_PLAF7	0.993	1	1	1	3.35e-05	0.00612	ITSEQGAYSNEK
FLAG-PfNedd8-Prg_1	DNA replication licensing factor MCM4 OS=Plasmodium falciparum (isolate 3D7) OX=36329 GN=PF3D7_1317100 PE=3 SV=1	Q8IEE5_PLAF7	1	6	7	8	0.000268	0.0846	ADIGDVGR
FLAG-PfNedd8-Prg_1	DNA replication licensing factor MCM4 OS=Plasmodium falciparum (isolate 3D7) OX=36329 GN=PF3D7_1317100 PE=3 SV=1	Q8IEE5_PLAF7	1	6	7	8	0.000268	0.0846	GLLCQLFGGSK
FLAG-PfNedd8-Prg_1	DNA replication licensing factor MCM4 OS=Plasmodium falciparum (isolate 3D7) OX=36329 GN=PF3D7_1317100 PE=3 SV=1	Q8IEE5_PLAF7	1	6	7	8	0.000268	0.0846	LTEQNDTANIILK
FLAG-PfNedd8-Prg_1	DNA replication licensing factor MCM4 OS=Plasmodium falciparum (isolate 3D7) OX=36329 GN=PF3D7_1317100 PE=3 SV=1	Q8IEE5_PLAF7	1	6	7	8	0.000268	0.0846	LVDSIAPSIYGR
FLAG-PfNedd8-Prg_1	DNA replication licensing factor MCM4 OS=Plasmodium falciparum (isolate 3D7) OX=36329 GN=PF3D7_1317100 PE=3 SV=1	Q8IEE5_PLAF7	1	6	7	8	0.000268	0.0846	NFSYNPEEEEDEDQEDQEEDEPNYITQQR
FLAG-PfNedd8-Prg_1	DNA replication licensing factor MCM4 OS=Plasmodium falciparum (isolate 3D7) OX=36329 GN=PF3D7_1317100 PE=3 SV=1	Q8IEE5_PLAF7	1	6	7	8	0.000268	0.0846	VVSPEEANEAVR
FLAG-PfNedd8-Prg_1	Uncharacterized protein OS=Plasmodium falciparum (isolate 3D7) OX=36329 GN=PF3D7_1346400 PE=4 SV=1	C0H5H6_PLAF7	1	1	1	1	3.35e-05	0.00167	VAYCCIENEK
FLAG-PfNedd8-Prg_1	Glyceraldehyde-3-phosphate dehydrogenase OS=Plasmodium falciparum (isolate 3D7) OX=36329 GN=PF3D7_1462800 PE=3 SV=1	Q8IKK7_PLAF7	1	21	34	52	0.00174	0.73	AGLALNDNFFK
FLAG-PfNedd8-Prg_1	Glyceraldehyde-3-phosphate dehydrogenase OS=Plasmodium falciparum (isolate 3D7) OX=36329 GN=PF3D7_1462800 PE=3 SV=1	Q8IKK7_PLAF7	1	21	34	52	0.00174	0.73	CALSNIIPASTGAAK
FLAG-PfNedd8-Prg_1	Glyceraldehyde-3-phosphate dehydrogenase OS=Plasmodium falciparum (isolate 3D7) OX=36329 GN=PF3D7_1462800 PE=3 SV=1	Q8IKK7_PLAF7	1	21	34	52	0.00174	0.73	CQVDVVCESTGVFLTK
FLAG-PfNedd8-Prg_1	Glyceraldehyde-3-phosphate dehydrogenase OS=Plasmodium falciparum (isolate 3D7) OX=36329 GN=PF3D7_1462800 PE=3 SV=1	Q8IKK7_PLAF7	1	21	34	52	0.00174	0.73	ELASSHLK
FLAG-PfNedd8-Prg_1	Glyceraldehyde-3-phosphate dehydrogenase OS=Plasmodium falciparum (isolate 3D7) OX=36329 GN=PF3D7_1462800 PE=3 SV=1	Q8IKK7_PLAF7	1	21	34	52	0.00174	0.73	FGIVEGLMTTVHASTANQLVVDGPSK
FLAG-PfNedd8-Prg_1	Glyceraldehyde-3-phosphate dehydrogenase OS=Plasmodium falciparum (isolate 3D7) OX=36329 GN=PF3D7_1462800 PE=3 SV=1	Q8IKK7_PLAF7	1	21	34	52	0.00174	0.73	GILGYTEDEVVSQDFVHDNR
FLAG-PfNedd8-Prg_1	Glyceraldehyde-3-phosphate dehydrogenase OS=Plasmodium falciparum (isolate 3D7) OX=36329 GN=PF3D7_1462800 PE=3 SV=1	Q8IKK7_PLAF7	1	21	34	52	0.00174	0.73	KVIMSAPPKDDTPIYVMGINHHQYDTK
FLAG-PfNedd8-Prg_1	Glyceraldehyde-3-phosphate dehydrogenase OS=Plasmodium falciparum (isolate 3D7) OX=36329 GN=PF3D7_1462800 PE=3 SV=1	Q8IKK7_PLAF7	1	21	34	52	0.00174	0.73	KVSVFAEKDPSQIPWGK
FLAG-PfNedd8-Prg_1	Glyceraldehyde-3-phosphate dehydrogenase OS=Plasmodium falciparum (isolate 3D7) OX=36329 GN=PF3D7_1462800 PE=3 SV=1	Q8IKK7_PLAF7	1	21	34	52	0.00174	0.73	LGINGFGR
FLAG-PfNedd8-Prg_1	Glyceraldehyde-3-phosphate dehydrogenase OS=Plasmodium falciparum (isolate 3D7) OX=36329 GN=PF3D7_1462800 PE=3 SV=1	Q8IKK7_PLAF7	1	21	34	52	0.00174	0.73	LQKPAKYEEVALEIK
FLAG-PfNedd8-Prg_1	Glyceraldehyde-3-phosphate dehydrogenase OS=Plasmodium falciparum (isolate 3D7) OX=36329 GN=PF3D7_1462800 PE=3 SV=1	Q8IKK7_PLAF7	1	21	34	52	0.00174	0.73	LQKPAKYEEVALEIKK
FLAG-PfNedd8-Prg_1	Glyceraldehyde-3-phosphate dehydrogenase OS=Plasmodium falciparum (isolate 3D7) OX=36329 GN=PF3D7_1462800 PE=3 SV=1	Q8IKK7_PLAF7	1	21	34	52	0.00174	0.73	LVSWYDNEWGYSNR
FLAG-PfNedd8-Prg_1	Glyceraldehyde-3-phosphate dehydrogenase OS=Plasmodium falciparum (isolate 3D7) OX=36329 GN=PF3D7_1462800 PE=3 SV=1	Q8IKK7_PLAF7	1	21	34	52	0.00174	0.73	QLIVSNASCTTNCLAPLAK
FLAG-PfNedd8-Prg_1	Glyceraldehyde-3-phosphate dehydrogenase OS=Plasmodium falciparum (isolate 3D7) OX=36329 GN=PF3D7_1462800 PE=3 SV=1	Q8IKK7_PLAF7	1	21	34	52	0.00174	0.73	VIMSAPPKDDTPIYVMGINHHQYDTK
FLAG-PfNedd8-Prg_1	Glyceraldehyde-3-phosphate dehydrogenase OS=Plasmodium falciparum (isolate 3D7) OX=36329 GN=PF3D7_1462800 PE=3 SV=1	Q8IKK7_PLAF7	1	21	34	52	0.00174	0.73	VLDLAVHITNN
FLAG-PfNedd8-Prg_1	Glyceraldehyde-3-phosphate dehydrogenase OS=Plasmodium falciparum (isolate 3D7) OX=36329 GN=PF3D7_1462800 PE=3 SV=1	Q8IKK7_PLAF7	1	21	34	52	0.00174	0.73	VPIGTVSVVDLVCR
FLAG-PfNedd8-Prg_1	Glyceraldehyde-3-phosphate dehydrogenase OS=Plasmodium falciparum (isolate 3D7) OX=36329 GN=PF3D7_1462800 PE=3 SV=1	Q8IKK7_PLAF7	1	21	34	52	0.00174	0.73	VSVFAEKDPSQIPWGK
FLAG-PfNedd8-Prg_1	Glyceraldehyde-3-phosphate dehydrogenase OS=Plasmodium falciparum (isolate 3D7) OX=36329 GN=PF3D7_1462800 PE=3 SV=1	Q8IKK7_PLAF7	1	21	34	52	0.00174	0.73	YDSVHGQFPCEVTHADGFLLIGEK
FLAG-PfNedd8-Prg_1	Glyceraldehyde-3-phosphate dehydrogenase OS=Plasmodium falciparum (isolate 3D7) OX=36329 GN=PF3D7_1462800 PE=3 SV=1	Q8IKK7_PLAF7	1	21	34	52	0.00174	0.73	YDSVHGQFPCEVTHADGFLLIGEKK
FLAG-PfNedd8-Prg_1	Glyceraldehyde-3-phosphate dehydrogenase OS=Plasmodium falciparum (isolate 3D7) OX=36329 GN=PF3D7_1462800 PE=3 SV=1	Q8IKK7_PLAF7	1	21	34	52	0.00174	0.73	YEEVALEIK
FLAG-PfNedd8-Prg_1	Glyceraldehyde-3-phosphate dehydrogenase OS=Plasmodium falciparum (isolate 3D7) OX=36329 GN=PF3D7_1462800 PE=3 SV=1	Q8IKK7_PLAF7	1	21	34	52	0.00174	0.73	YEEVALEIKK
FLAG-PfNedd8-Prg_1	Pre-mRNA-processing-splicing factor 8, putative OS=Plasmodium falciparum (isolate 3D7) OX=36329 GN=PF3D7_0405400 PE=4 SV=1	Q8I1X5_PLAF7	1	38	42	44	0.00147	0.153	ASGFEESMK
FLAG-PfNedd8-Prg_1	Pre-mRNA-processing-splicing factor 8, putative OS=Plasmodium falciparum (isolate 3D7) OX=36329 GN=PF3D7_0405400 PE=4 SV=1	Q8I1X5_PLAF7	1	38	42	44	0.00147	0.153	ATFWEIQNR
FLAG-PfNedd8-Prg_1	Pre-mRNA-processing-splicing factor 8, putative OS=Plasmodium falciparum (isolate 3D7) OX=36329 GN=PF3D7_0405400 PE=4 SV=1	Q8I1X5_PLAF7	1	38	42	44	0.00147	0.153	DIYEDDEDWNEFNDINK
FLAG-PfNedd8-Prg_1	Pre-mRNA-processing-splicing factor 8, putative OS=Plasmodium falciparum (isolate 3D7) OX=36329 GN=PF3D7_0405400 PE=4 SV=1	Q8I1X5_PLAF7	1	38	42	44	0.00147	0.153	DMNHINSFGIIR
FLAG-PfNedd8-Prg_1	Pre-mRNA-processing-splicing factor 8, putative OS=Plasmodium falciparum (isolate 3D7) OX=36329 GN=PF3D7_0405400 PE=4 SV=1	Q8I1X5_PLAF7	1	38	42	44	0.00147	0.153	EELGFIEQAYDNPYETLSR
FLAG-PfNedd8-Prg_1	Pre-mRNA-processing-splicing factor 8, putative OS=Plasmodium falciparum (isolate 3D7) OX=36329 GN=PF3D7_0405400 PE=4 SV=1	Q8I1X5_PLAF7	1	38	42	44	0.00147	0.153	EITAEAYLK
FLAG-PfNedd8-Prg_1	Pre-mRNA-processing-splicing factor 8, putative OS=Plasmodium falciparum (isolate 3D7) OX=36329 GN=PF3D7_0405400 PE=4 SV=1	Q8I1X5_PLAF7	1	38	42	44	0.00147	0.153	ELGGLGMLSMGHILIPESDLR
FLAG-PfNedd8-Prg_1	Pre-mRNA-processing-splicing factor 8, putative OS=Plasmodium falciparum (isolate 3D7) OX=36329 GN=PF3D7_0405400 PE=4 SV=1	Q8I1X5_PLAF7	1	38	42	44	0.00147	0.153	FLTENPDPNNENIVGYNNK
FLAG-PfNedd8-Prg_1	Pre-mRNA-processing-splicing factor 8, putative OS=Plasmodium falciparum (isolate 3D7) OX=36329 GN=PF3D7_0405400 PE=4 SV=1	Q8I1X5_PLAF7	1	38	42	44	0.00147	0.153	FTNEESKDLIQK
FLAG-PfNedd8-Prg_1	Pre-mRNA-processing-splicing factor 8, putative OS=Plasmodium falciparum (isolate 3D7) OX=36329 GN=PF3D7_0405400 PE=4 SV=1	Q8I1X5_PLAF7	1	38	42	44	0.00147	0.153	HGNEIIVSTLSPHEQQTFTTK
FLAG-PfNedd8-Prg_1	Pre-mRNA-processing-splicing factor 8, putative OS=Plasmodium falciparum (isolate 3D7) OX=36329 GN=PF3D7_0405400 PE=4 SV=1	Q8I1X5_PLAF7	1	38	42	44	0.00147	0.153	HVEYGILPLLHNYPLYTER
FLAG-PfNedd8-Prg_1	Pre-mRNA-processing-splicing factor 8, putative OS=Plasmodium falciparum (isolate 3D7) OX=36329 GN=PF3D7_0405400 PE=4 SV=1	Q8I1X5_PLAF7	1	38	42	44	0.00147	0.153	IDLTLLNR
FLAG-PfNedd8-Prg_1	Pre-mRNA-processing-splicing factor 8, putative OS=Plasmodium falciparum (isolate 3D7) OX=36329 GN=PF3D7_0405400 PE=4 SV=1	Q8I1X5_PLAF7	1	38	42	44	0.00147	0.153	IINNVSNNVADNVR
FLAG-PfNedd8-Prg_1	Pre-mRNA-processing-splicing factor 8, putative OS=Plasmodium falciparum (isolate 3D7) OX=36329 GN=PF3D7_0405400 PE=4 SV=1	Q8I1X5_PLAF7	1	38	42	44	0.00147	0.153	IQVGGFLFGSSPEDNSYVK
FLAG-PfNedd8-Prg_1	Pre-mRNA-processing-splicing factor 8, putative OS=Plasmodium falciparum (isolate 3D7) OX=36329 GN=PF3D7_0405400 PE=4 SV=1	Q8I1X5_PLAF7	1	38	42	44	0.00147	0.153	IVQSNPSLYVLR
FLAG-PfNedd8-Prg_1	Pre-mRNA-processing-splicing factor 8, putative OS=Plasmodium falciparum (isolate 3D7) OX=36329 GN=PF3D7_0405400 PE=4 SV=1	Q8I1X5_PLAF7	1	38	42	44	0.00147	0.153	KDSELFDDDFYLTYTR
FLAG-PfNedd8-Prg_1	Pre-mRNA-processing-splicing factor 8, putative OS=Plasmodium falciparum (isolate 3D7) OX=36329 GN=PF3D7_0405400 PE=4 SV=1	Q8I1X5_PLAF7	1	38	42	44	0.00147	0.153	LDKDEDKSVIDWFYDSKPLLYNR
FLAG-PfNedd8-Prg_1	Pre-mRNA-processing-splicing factor 8, putative OS=Plasmodium falciparum (isolate 3D7) OX=36329 GN=PF3D7_0405400 PE=4 SV=1	Q8I1X5_PLAF7	1	38	42	44	0.00147	0.153	LIVDHNIADYITAK
FLAG-PfNedd8-Prg_1	Pre-mRNA-processing-splicing factor 8, putative OS=Plasmodium falciparum (isolate 3D7) OX=36329 GN=PF3D7_0405400 PE=4 SV=1	Q8I1X5_PLAF7	1	38	42	44	0.00147	0.153	LLILALEK
FLAG-PfNedd8-Prg_1	Pre-mRNA-processing-splicing factor 8, putative OS=Plasmodium falciparum (isolate 3D7) OX=36329 GN=PF3D7_0405400 PE=4 SV=1	Q8I1X5_PLAF7	1	38	42	44	0.00147	0.153	LNQSQREELGFIEQAYDNPYETLSR
FLAG-PfNedd8-Prg_1	Pre-mRNA-processing-splicing factor 8, putative OS=Plasmodium falciparum (isolate 3D7) OX=36329 GN=PF3D7_0405400 PE=4 SV=1	Q8I1X5_PLAF7	1	38	42	44	0.00147	0.153	LSLEQMGVLYR
FLAG-PfNedd8-Prg_1	Pre-mRNA-processing-splicing factor 8, putative OS=Plasmodium falciparum (isolate 3D7) OX=36329 GN=PF3D7_0405400 PE=4 SV=1	Q8I1X5_PLAF7	1	38	42	44	0.00147	0.153	LTSDGYSFAK
FLAG-PfNedd8-Prg_1	Pre-mRNA-processing-splicing factor 8, putative OS=Plasmodium falciparum (isolate 3D7) OX=36329 GN=PF3D7_0405400 PE=4 SV=1	Q8I1X5_PLAF7	1	38	42	44	0.00147	0.153	LWNLNNYR
FLAG-PfNedd8-Prg_1	Pre-mRNA-processing-splicing factor 8, putative OS=Plasmodium falciparum (isolate 3D7) OX=36329 GN=PF3D7_0405400 PE=4 SV=1	Q8I1X5_PLAF7	1	38	42	44	0.00147	0.153	MNSSCADILLFANYK
FLAG-PfNedd8-Prg_1	Pre-mRNA-processing-splicing factor 8, putative OS=Plasmodium falciparum (isolate 3D7) OX=36329 GN=PF3D7_0405400 PE=4 SV=1	Q8I1X5_PLAF7	1	38	42	44	0.00147	0.153	NNECVVMLQTQFSK
FLAG-PfNedd8-Prg_1	Pre-mRNA-processing-splicing factor 8, putative OS=Plasmodium falciparum (isolate 3D7) OX=36329 GN=PF3D7_0405400 PE=4 SV=1	Q8I1X5_PLAF7	1	38	42	44	0.00147	0.153	NNFYNSSGGEK
FLAG-PfNedd8-Prg_1	Pre-mRNA-processing-splicing factor 8, putative OS=Plasmodium falciparum (isolate 3D7) OX=36329 GN=PF3D7_0405400 PE=4 SV=1	Q8I1X5_PLAF7	1	38	42	44	0.00147	0.153	NNLDLMEQQMK
FLAG-PfNedd8-Prg_1	Pre-mRNA-processing-splicing factor 8, putative OS=Plasmodium falciparum (isolate 3D7) OX=36329 GN=PF3D7_0405400 PE=4 SV=1	Q8I1X5_PLAF7	1	38	42	44	0.00147	0.153	NNTNITFK
FLAG-PfNedd8-Prg_1	Pre-mRNA-processing-splicing factor 8, putative OS=Plasmodium falciparum (isolate 3D7) OX=36329 GN=PF3D7_0405400 PE=4 SV=1	Q8I1X5_PLAF7	1	38	42	44	0.00147	0.153	QILMSSGSTTFTK
FLAG-PfNedd8-Prg_1	Pre-mRNA-processing-splicing factor 8, putative OS=Plasmodium falciparum (isolate 3D7) OX=36329 GN=PF3D7_0405400 PE=4 SV=1	Q8I1X5_PLAF7	1	38	42	44	0.00147	0.153	QQIAELEKNNLDLMEQQMK
FLAG-PfNedd8-Prg_1	Pre-mRNA-processing-splicing factor 8, putative OS=Plasmodium falciparum (isolate 3D7) OX=36329 GN=PF3D7_0405400 PE=4 SV=1	Q8I1X5_PLAF7	1	38	42	44	0.00147	0.153	SGLNQIPNRR
FLAG-PfNedd8-Prg_1	Pre-mRNA-processing-splicing factor 8, putative OS=Plasmodium falciparum (isolate 3D7) OX=36329 GN=PF3D7_0405400 PE=4 SV=1	Q8I1X5_PLAF7	1	38	42	44	0.00147	0.153	SLHINPQQTK
FLAG-PfNedd8-Prg_1	Pre-mRNA-processing-splicing factor 8, putative OS=Plasmodium falciparum (isolate 3D7) OX=36329 GN=PF3D7_0405400 PE=4 SV=1	Q8I1X5_PLAF7	1	38	42	44	0.00147	0.153	SLTSLDWDHYNTFVSVYSK
FLAG-PfNedd8-Prg_1	Pre-mRNA-processing-splicing factor 8, putative OS=Plasmodium falciparum (isolate 3D7) OX=36329 GN=PF3D7_0405400 PE=4 SV=1	Q8I1X5_PLAF7	1	38	42	44	0.00147	0.153	TAEEVASLIR
FLAG-PfNedd8-Prg_1	Pre-mRNA-processing-splicing factor 8, putative OS=Plasmodium falciparum (isolate 3D7) OX=36329 GN=PF3D7_0405400 PE=4 SV=1	Q8I1X5_PLAF7	1	38	42	44	0.00147	0.153	VGSLKDEVTK
FLAG-PfNedd8-Prg_1	Pre-mRNA-processing-splicing factor 8, putative OS=Plasmodium falciparum (isolate 3D7) OX=36329 GN=PF3D7_0405400 PE=4 SV=1	Q8I1X5_PLAF7	1	38	42	44	0.00147	0.153	WKTAEEVASLIR
FLAG-PfNedd8-Prg_1	Pre-mRNA-processing-splicing factor 8, putative OS=Plasmodium falciparum (isolate 3D7) OX=36329 GN=PF3D7_0405400 PE=4 SV=1	Q8I1X5_PLAF7	1	38	42	44	0.00147	0.153	YISTWESEFLESQR
FLAG-PfNedd8-Prg_1	Pre-mRNA-processing-splicing factor 8, putative OS=Plasmodium falciparum (isolate 3D7) OX=36329 GN=PF3D7_0405400 PE=4 SV=1	Q8I1X5_PLAF7	1	38	42	44	0.00147	0.153	YVDKIWILFK
FLAG-PfNedd8-Prg_1	Phosphoinositide phospholipase C OS=Plasmodium falciparum (isolate 3D7) OX=36329 GN=PF3D7_1013500 PE=4 SV=2	Q8IJR0_PLAF7	1	15	15	19	0.000636	0.119	AVINYIGFTK
FLAG-PfNedd8-Prg_1	Phosphoinositide phospholipase C OS=Plasmodium falciparum (isolate 3D7) OX=36329 GN=PF3D7_1013500 PE=4 SV=2	Q8IJR0_PLAF7	1	15	15	19	0.000636	0.119	ENSIMCPEYAK
FLAG-PfNedd8-Prg_1	Phosphoinositide phospholipase C OS=Plasmodium falciparum (isolate 3D7) OX=36329 GN=PF3D7_1013500 PE=4 SV=2	Q8IJR0_PLAF7	1	15	15	19	0.000636	0.119	FFYLDVNNYCIR
FLAG-PfNedd8-Prg_1	Phosphoinositide phospholipase C OS=Plasmodium falciparum (isolate 3D7) OX=36329 GN=PF3D7_1013500 PE=4 SV=2	Q8IJR0_PLAF7	1	15	15	19	0.000636	0.119	GSGILVNLK
FLAG-PfNedd8-Prg_1	Phosphoinositide phospholipase C OS=Plasmodium falciparum (isolate 3D7) OX=36329 GN=PF3D7_1013500 PE=4 SV=2	Q8IJR0_PLAF7	1	15	15	19	0.000636	0.119	HSGYILKPELLR
FLAG-PfNedd8-Prg_1	Phosphoinositide phospholipase C OS=Plasmodium falciparum (isolate 3D7) OX=36329 GN=PF3D7_1013500 PE=4 SV=2	Q8IJR0_PLAF7	1	15	15	19	0.000636	0.119	ILDGSESLFFK
FLAG-PfNedd8-Prg_1	Phosphoinositide phospholipase C OS=Plasmodium falciparum (isolate 3D7) OX=36329 GN=PF3D7_1013500 PE=4 SV=2	Q8IJR0_PLAF7	1	15	15	19	0.000636	0.119	INDNDDVNYIHNK
FLAG-PfNedd8-Prg_1	Phosphoinositide phospholipase C OS=Plasmodium falciparum (isolate 3D7) OX=36329 GN=PF3D7_1013500 PE=4 SV=2	Q8IJR0_PLAF7	1	15	15	19	0.000636	0.119	ISNQYINQDDIK
FLAG-PfNedd8-Prg_1	Phosphoinositide phospholipase C OS=Plasmodium falciparum (isolate 3D7) OX=36329 GN=PF3D7_1013500 PE=4 SV=2	Q8IJR0_PLAF7	1	15	15	19	0.000636	0.119	IYNVNNQMDDISIK
FLAG-PfNedd8-Prg_1	Phosphoinositide phospholipase C OS=Plasmodium falciparum (isolate 3D7) OX=36329 GN=PF3D7_1013500 PE=4 SV=2	Q8IJR0_PLAF7	1	15	15	19	0.000636	0.119	LTFLDIQR
FLAG-PfNedd8-Prg_1	Phosphoinositide phospholipase C OS=Plasmodium falciparum (isolate 3D7) OX=36329 GN=PF3D7_1013500 PE=4 SV=2	Q8IJR0_PLAF7	1	15	15	19	0.000636	0.119	MKEGEYVYK
FLAG-PfNedd8-Prg_1	Phosphoinositide phospholipase C OS=Plasmodium falciparum (isolate 3D7) OX=36329 GN=PF3D7_1013500 PE=4 SV=2	Q8IJR0_PLAF7	1	15	15	19	0.000636	0.119	NEAIINNYDCNIIK
FLAG-PfNedd8-Prg_1	Phosphoinositide phospholipase C OS=Plasmodium falciparum (isolate 3D7) OX=36329 GN=PF3D7_1013500 PE=4 SV=2	Q8IJR0_PLAF7	1	15	15	19	0.000636	0.119	NYNEICSISENK
FLAG-PfNedd8-Prg_1	Phosphoinositide phospholipase C OS=Plasmodium falciparum (isolate 3D7) OX=36329 GN=PF3D7_1013500 PE=4 SV=2	Q8IJR0_PLAF7	1	15	15	19	0.000636	0.119	SFLYESNK
FLAG-PfNedd8-Prg_1	Phosphoinositide phospholipase C OS=Plasmodium falciparum (isolate 3D7) OX=36329 GN=PF3D7_1013500 PE=4 SV=2	Q8IJR0_PLAF7	1	15	15	19	0.000636	0.119	YKNEDDVKPK
FLAG-PfNedd8-Prg_1	40S ribosomal protein S11, putative OS=Plasmodium falciparum (isolate 3D7) OX=36329 GN=PF3D7_0317600 PE=1 SV=2	O77381_PLAF7	1	8	8	11	0.000368	0.478	AYQKQEGASFFNSK
FLAG-PfNedd8-Prg_1	40S ribosomal protein S11, putative OS=Plasmodium falciparum (isolate 3D7) OX=36329 GN=PF3D7_0317600 PE=1 SV=2	O77381_PLAF7	1	8	8	11	0.000368	0.478	CPFTGNVSIR
FLAG-PfNedd8-Prg_1	40S ribosomal protein S11, putative OS=Plasmodium falciparum (isolate 3D7) OX=36329 GN=PF3D7_0317600 PE=1 SV=2	O77381_PLAF7	1	8	8	11	0.000368	0.478	EGDIVTVGQCRPLSK
FLAG-PfNedd8-Prg_1	40S ribosomal protein S11, putative OS=Plasmodium falciparum (isolate 3D7) OX=36329 GN=PF3D7_0317600 PE=1 SV=2	O77381_PLAF7	1	8	8	11	0.000368	0.478	EGVYVDKK
FLAG-PfNedd8-Prg_1	40S ribosomal protein S11, putative OS=Plasmodium falciparum (isolate 3D7) OX=36329 GN=PF3D7_0317600 PE=1 SV=2	O77381_PLAF7	1	8	8	11	0.000368	0.478	FNVLHVEK
FLAG-PfNedd8-Prg_1	40S ribosomal protein S11, putative OS=Plasmodium falciparum (isolate 3D7) OX=36329 GN=PF3D7_0317600 PE=1 SV=2	O77381_PLAF7	1	8	8	11	0.000368	0.478	NIPCHCSPCFDVKEGDIVTVGQCRPLSK
FLAG-PfNedd8-Prg_1	40S ribosomal protein S11, putative OS=Plasmodium falciparum (isolate 3D7) OX=36329 GN=PF3D7_0317600 PE=1 SV=2	O77381_PLAF7	1	8	8	11	0.000368	0.478	QEGASFFNSK
FLAG-PfNedd8-Prg_1	40S ribosomal protein S11, putative OS=Plasmodium falciparum (isolate 3D7) OX=36329 GN=PF3D7_0317600 PE=1 SV=2	O77381_PLAF7	1	8	8	11	0.000368	0.478	VGLGFATPK
FLAG-PfNedd8-Prg_1	Histidine--tRNA ligase, putative OS=Plasmodium falciparum (isolate 3D7) OX=36329 GN=PF3D7_1445100 PE=4 SV=1	Q8IL22_PLAF7	1	2	2	2	6.69e-05	0.0168	IITIAEEFIR
FLAG-PfNedd8-Prg_1	Histidine--tRNA ligase, putative OS=Plasmodium falciparum (isolate 3D7) OX=36329 GN=PF3D7_1445100 PE=4 SV=1	Q8IL22_PLAF7	1	2	2	2	6.69e-05	0.0168	LNLVNIYEK
FLAG-PfNedd8-Prg_1	60S ribosomal protein L36 OS=Plasmodium falciparum (isolate 3D7) OX=36329 GN=PF3D7_1109900 PE=1 SV=2	Q8I713_PLAF7	1	2	2	3	0.0001	0.259	ELIKDVVR
FLAG-PfNedd8-Prg_1	60S ribosomal protein L36 OS=Plasmodium falciparum (isolate 3D7) OX=36329 GN=PF3D7_1109900 PE=1 SV=2	Q8I713_PLAF7	1	2	2	3	0.0001	0.259	STIKPATGIAVGFNSGHVVTK
FLAG-PfNedd8-Prg_1	Histidine triad protein, putative OS=Plasmodium falciparum (isolate 3D7) OX=36329 GN=PF3D7_1436900 PE=1 SV=1	Q8IL97_PLAF7	1	12	32	43	0.00144	0.63	EAGQTVDHVHIHIIPR
FLAG-PfNedd8-Prg_1	Histidine triad protein, putative OS=Plasmodium falciparum (isolate 3D7) OX=36329 GN=PF3D7_1436900 PE=1 SV=1	Q8IL97_PLAF7	1	12	32	43	0.00144	0.63	INDYKNNDNIYNDMNK
FLAG-PfNedd8-Prg_1	Histidine triad protein, putative OS=Plasmodium falciparum (isolate 3D7) OX=36329 GN=PF3D7_1436900 PE=1 SV=1	Q8IL97_PLAF7	1	12	32	43	0.00144	0.63	KINDYKNNDNIYNDMNK
FLAG-PfNedd8-Prg_1	Histidine triad protein, putative OS=Plasmodium falciparum (isolate 3D7) OX=36329 GN=PF3D7_1436900 PE=1 SV=1	Q8IL97_PLAF7	1	12	32	43	0.00144	0.63	LEEFNTSIR
FLAG-PfNedd8-Prg_1	Histidine triad protein, putative OS=Plasmodium falciparum (isolate 3D7) OX=36329 GN=PF3D7_1436900 PE=1 SV=1	Q8IL97_PLAF7	1	12	32	43	0.00144	0.63	NFKLEEFNTSIR
FLAG-PfNedd8-Prg_1	Histidine triad protein, putative OS=Plasmodium falciparum (isolate 3D7) OX=36329 GN=PF3D7_1436900 PE=1 SV=1	Q8IL97_PLAF7	1	12	32	43	0.00144	0.63	NIICNSCNNTINVCSQNEIER
FLAG-PfNedd8-Prg_1	Histidine triad protein, putative OS=Plasmodium falciparum (isolate 3D7) OX=36329 GN=PF3D7_1436900 PE=1 SV=1	Q8IL97_PLAF7	1	12	32	43	0.00144	0.63	NILEKLEWYK
FLAG-PfNedd8-Prg_1	Histidine triad protein, putative OS=Plasmodium falciparum (isolate 3D7) OX=36329 GN=PF3D7_1436900 PE=1 SV=1	Q8IL97_PLAF7	1	12	32	43	0.00144	0.63	NNDNIYNDMNK
FLAG-PfNedd8-Prg_1	Histidine triad protein, putative OS=Plasmodium falciparum (isolate 3D7) OX=36329 GN=PF3D7_1436900 PE=1 SV=1	Q8IL97_PLAF7	1	12	32	43	0.00144	0.63	SIEQMEEEANLIK
FLAG-PfNedd8-Prg_1	Histidine triad protein, putative OS=Plasmodium falciparum (isolate 3D7) OX=36329 GN=PF3D7_1436900 PE=1 SV=1	Q8IL97_PLAF7	1	12	32	43	0.00144	0.63	SSEKYEFGIYEIDKR
FLAG-PfNedd8-Prg_1	Histidine triad protein, putative OS=Plasmodium falciparum (isolate 3D7) OX=36329 GN=PF3D7_1436900 PE=1 SV=1	Q8IL97_PLAF7	1	12	32	43	0.00144	0.63	YEFGIYEIDKR
FLAG-PfNedd8-Prg_1	Histidine triad protein, putative OS=Plasmodium falciparum (isolate 3D7) OX=36329 GN=PF3D7_1436900 PE=1 SV=1	Q8IL97_PLAF7	1	12	32	43	0.00144	0.63	YSYGFVNNKPLLPGHILLTTLK
FLAG-PfNedd8-Prg_1	Chromodomain-helicase-DNA-binding protein 1 homolog, putative OS=Plasmodium falciparum (isolate 3D7) OX=36329 GN=PF3D7_1023900 PE=4 SV=1	Q8IJG6_PLAF7	1	1	1	1	3.35e-05	0.00421	YNEIENTSLIGEAK
FLAG-PfNedd8-Prg_1	Small nuclear ribonucleoprotein G OS=Plasmodium falciparum (isolate 3D7) OX=36329 GN=PF3D7_0822300 PE=3 SV=1	Q8IB57_PLAF7	1	2	2	2	6.69e-05	0.253	AGPASDFR
FLAG-PfNedd8-Prg_1	Small nuclear ribonucleoprotein G OS=Plasmodium falciparum (isolate 3D7) OX=36329 GN=PF3D7_0822300 PE=3 SV=1	Q8IB57_PLAF7	1	2	2	2	6.69e-05	0.253	KDEQIDIGVVVIR
FLAG-PfNedd8-Prg_1	DNA replication licensing factor MCM5, putative OS=Plasmodium falciparum (isolate 3D7) OX=36329 GN=PF3D7_1211700 PE=3 SV=1	Q8I5T4_PLAF7	1	1	1	1	3.35e-05	0.0119	GLLAATQER
FLAG-PfNedd8-Prg_1	Uncharacterized protein OS=Plasmodium falciparum (isolate 3D7) OX=36329 GN=PF3D7_1133900 PE=4 SV=2	Q8II26_PLAF7	1	13	17	18	0.000603	0.167	DKPESANNENIENINVFEVDEEEILK
FLAG-PfNedd8-Prg_1	Uncharacterized protein OS=Plasmodium falciparum (isolate 3D7) OX=36329 GN=PF3D7_1133900 PE=4 SV=2	Q8II26_PLAF7	1	13	17	18	0.000603	0.167	DVYSEDMENGEELIDEENIEDEENNYKGDNK
FLAG-PfNedd8-Prg_1	Uncharacterized protein OS=Plasmodium falciparum (isolate 3D7) OX=36329 GN=PF3D7_1133900 PE=4 SV=2	Q8II26_PLAF7	1	13	17	18	0.000603	0.167	FGLLLSLDNK
FLAG-PfNedd8-Prg_1	Uncharacterized protein OS=Plasmodium falciparum (isolate 3D7) OX=36329 GN=PF3D7_1133900 PE=4 SV=2	Q8II26_PLAF7	1	13	17	18	0.000603	0.167	INTTFDSIK
FLAG-PfNedd8-Prg_1	Uncharacterized protein OS=Plasmodium falciparum (isolate 3D7) OX=36329 GN=PF3D7_1133900 PE=4 SV=2	Q8II26_PLAF7	1	13	17	18	0.000603	0.167	IPIINNLYNLCCK
FLAG-PfNedd8-Prg_1	Uncharacterized protein OS=Plasmodium falciparum (isolate 3D7) OX=36329 GN=PF3D7_1133900 PE=4 SV=2	Q8II26_PLAF7	1	13	17	18	0.000603	0.167	KIDNVTDDYTFKPTIK
FLAG-PfNedd8-Prg_1	Uncharacterized protein OS=Plasmodium falciparum (isolate 3D7) OX=36329 GN=PF3D7_1133900 PE=4 SV=2	Q8II26_PLAF7	1	13	17	18	0.000603	0.167	KLLDYIDSFYDIMNK
FLAG-PfNedd8-Prg_1	Uncharacterized protein OS=Plasmodium falciparum (isolate 3D7) OX=36329 GN=PF3D7_1133900 PE=4 SV=2	Q8II26_PLAF7	1	13	17	18	0.000603	0.167	KVEEYEEWINNENMNFSR
FLAG-PfNedd8-Prg_1	Uncharacterized protein OS=Plasmodium falciparum (isolate 3D7) OX=36329 GN=PF3D7_1133900 PE=4 SV=2	Q8II26_PLAF7	1	13	17	18	0.000603	0.167	NALVEYVYTYR
FLAG-PfNedd8-Prg_1	Uncharacterized protein OS=Plasmodium falciparum (isolate 3D7) OX=36329 GN=PF3D7_1133900 PE=4 SV=2	Q8II26_PLAF7	1	13	17	18	0.000603	0.167	NVHYLISSEVK
FLAG-PfNedd8-Prg_1	Uncharacterized protein OS=Plasmodium falciparum (isolate 3D7) OX=36329 GN=PF3D7_1133900 PE=4 SV=2	Q8II26_PLAF7	1	13	17	18	0.000603	0.167	QDTNYDLLK
FLAG-PfNedd8-Prg_1	Uncharacterized protein OS=Plasmodium falciparum (isolate 3D7) OX=36329 GN=PF3D7_1133900 PE=4 SV=2	Q8II26_PLAF7	1	13	17	18	0.000603	0.167	YIYTFDKNYEDTSVNNENGDQSVDMSNK
FLAG-PfNedd8-Prg_1	Uncharacterized protein OS=Plasmodium falciparum (isolate 3D7) OX=36329 GN=PF3D7_1133900 PE=4 SV=2	Q8II26_PLAF7	1	13	17	18	0.000603	0.167	YMNNISSAR
FLAG-PfNedd8-Prg_1	Actin I OS=Plasmodium falciparum (isolate 3D7) OX=36329 GN=PF3D7_1246200 PE=3 SV=1	A0A144A1R5_PLAF7,ACT1_PLAF7	1	14	21	30	0.001	0.612	AAPEEHPVLLTEAPLNPK
FLAG-PfNedd8-Prg_1	Actin I OS=Plasmodium falciparum (isolate 3D7) OX=36329 GN=PF3D7_1246200 PE=3 SV=1	A0A144A1R5_PLAF7,ACT1_PLAF7	1	14	21	30	0.001	0.612	AGVAGDDAPR
FLAG-PfNedd8-Prg_1	Actin I OS=Plasmodium falciparum (isolate 3D7) OX=36329 GN=PF3D7_1246200 PE=3 SV=1	A0A144A1R5_PLAF7,ACT1_PLAF7	1	14	21	30	0.001	0.612	CPEALFQPSFLGK
FLAG-PfNedd8-Prg_1	Actin I OS=Plasmodium falciparum (isolate 3D7) OX=36329 GN=PF3D7_1246200 PE=3 SV=1	A0A144A1R5_PLAF7,ACT1_PLAF7	1	14	21	30	0.001	0.612	DITTLAPSTMK
FLAG-PfNedd8-Prg_1	Actin I OS=Plasmodium falciparum (isolate 3D7) OX=36329 GN=PF3D7_1246200 PE=3 SV=1	A0A144A1R5_PLAF7,ACT1_PLAF7	1	14	21	30	0.001	0.612	DLTEYLMK
FLAG-PfNedd8-Prg_1	Actin I OS=Plasmodium falciparum (isolate 3D7) OX=36329 GN=PF3D7_1246200 PE=3 SV=1	A0A144A1R5_PLAF7,ACT1_PLAF7	1	14	21	30	0.001	0.612	DLYGNIVLSGGTTMYEGIGER
FLAG-PfNedd8-Prg_1	Actin I OS=Plasmodium falciparum (isolate 3D7) OX=36329 GN=PF3D7_1246200 PE=3 SV=1	A0A144A1R5_PLAF7,ACT1_PLAF7	1	14	21	30	0.001	0.612	EAAGIHTTTFNSIKK
FLAG-PfNedd8-Prg_1	Actin I OS=Plasmodium falciparum (isolate 3D7) OX=36329 GN=PF3D7_1246200 PE=3 SV=1	A0A144A1R5_PLAF7,ACT1_PLAF7	1	14	21	30	0.001	0.612	FRCPEALFQPSFLGK
FLAG-PfNedd8-Prg_1	Actin I OS=Plasmodium falciparum (isolate 3D7) OX=36329 GN=PF3D7_1246200 PE=3 SV=1	A0A144A1R5_PLAF7,ACT1_PLAF7	1	14	21	30	0.001	0.612	GYGFSTSAEKEIVR
FLAG-PfNedd8-Prg_1	Actin I OS=Plasmodium falciparum (isolate 3D7) OX=36329 GN=PF3D7_1246200 PE=3 SV=1	A0A144A1R5_PLAF7,ACT1_PLAF7	1	14	21	30	0.001	0.612	IWHHTFYNELR
FLAG-PfNedd8-Prg_1	Actin I OS=Plasmodium falciparum (isolate 3D7) OX=36329 GN=PF3D7_1246200 PE=3 SV=1	A0A144A1R5_PLAF7,ACT1_PLAF7	1	14	21	30	0.001	0.612	LCYIALNFDEEMKTSEQSSDIEK
FLAG-PfNedd8-Prg_1	Actin I OS=Plasmodium falciparum (isolate 3D7) OX=36329 GN=PF3D7_1246200 PE=3 SV=1	A0A144A1R5_PLAF7,ACT1_PLAF7	1	14	21	30	0.001	0.612	NPGIMVGMEEKDAFVGDEAQTK
FLAG-PfNedd8-Prg_1	Actin I OS=Plasmodium falciparum (isolate 3D7) OX=36329 GN=PF3D7_1246200 PE=3 SV=1	A0A144A1R5_PLAF7,ACT1_PLAF7	1	14	21	30	0.001	0.612	SYELPDGNIITVGNER
FLAG-PfNedd8-Prg_1	Actin I OS=Plasmodium falciparum (isolate 3D7) OX=36329 GN=PF3D7_1246200 PE=3 SV=1	A0A144A1R5_PLAF7,ACT1_PLAF7	1	14	21	30	0.001	0.612	TSEQSSDIEK
FLAG-PfNedd8-Prg_1	Actin I OS=Plasmodium falciparum (isolate 3D7) OX=36329 GN=PF3D7_1246200 PE=3 SV=1	A0A144A1R5_PLAF7,ACT1_PLAF7	1	14	21	30	0.001	0.612	TTGIVLDSGDGVSHTVPIYEGYALPHAIMR
FLAG-PfNedd8-Prg_1	Actin I OS=Plasmodium falciparum (isolate 3D7) OX=36329 GN=PF3D7_1246200 PE=3 SV=1	A0A144A1R5_PLAF7,ACT1_PLAF7	1	14	21	30	0.001	0.612	YPIEHGIVTNWDDMEK
FLAG-PfNedd8-Prg_1	DNA helicase OS=Plasmodium falciparum (isolate 3D7) OX=36329 GN=PF3D7_1417800 PE=3 SV=1	Q8ILR7_PLAF7	1	14	15	16	0.000536	0.202	AGIVTTLR
FLAG-PfNedd8-Prg_1	DNA helicase OS=Plasmodium falciparum (isolate 3D7) OX=36329 GN=PF3D7_1417800 PE=3 SV=1	Q8ILR7_PLAF7	1	14	15	16	0.000536	0.202	ASASGGYPLTLR
FLAG-PfNedd8-Prg_1	DNA helicase OS=Plasmodium falciparum (isolate 3D7) OX=36329 GN=PF3D7_1417800 PE=3 SV=1	Q8ILR7_PLAF7	1	14	15	16	0.000536	0.202	GASAVGLTAGVR
FLAG-PfNedd8-Prg_1	DNA helicase OS=Plasmodium falciparum (isolate 3D7) OX=36329 GN=PF3D7_1417800 PE=3 SV=1	Q8ILR7_PLAF7	1	14	15	16	0.000536	0.202	GDINVLLLGDPGLGK
FLAG-PfNedd8-Prg_1	DNA helicase OS=Plasmodium falciparum (isolate 3D7) OX=36329 GN=PF3D7_1417800 PE=3 SV=1	Q8ILR7_PLAF7	1	14	15	16	0.000536	0.202	ICLSVNPK
FLAG-PfNedd8-Prg_1	DNA helicase OS=Plasmodium falciparum (isolate 3D7) OX=36329 GN=PF3D7_1417800 PE=3 SV=1	Q8ILR7_PLAF7	1	14	15	16	0.000536	0.202	ITLQESPCSVPAGR
FLAG-PfNedd8-Prg_1	DNA helicase OS=Plasmodium falciparum (isolate 3D7) OX=36329 GN=PF3D7_1417800 PE=3 SV=1	Q8ILR7_PLAF7	1	14	15	16	0.000536	0.202	KEDIQLSELTEDDIKDILK
FLAG-PfNedd8-Prg_1	DNA helicase OS=Plasmodium falciparum (isolate 3D7) OX=36329 GN=PF3D7_1417800 PE=3 SV=1	Q8ILR7_PLAF7	1	14	15	16	0.000536	0.202	LENTQNYQK
FLAG-PfNedd8-Prg_1	DNA helicase OS=Plasmodium falciparum (isolate 3D7) OX=36329 GN=PF3D7_1417800 PE=3 SV=1	Q8ILR7_PLAF7	1	14	15	16	0.000536	0.202	NNETNNFGVQNR
FLAG-PfNedd8-Prg_1	DNA helicase OS=Plasmodium falciparum (isolate 3D7) OX=36329 GN=PF3D7_1417800 PE=3 SV=1	Q8ILR7_PLAF7	1	14	15	16	0.000536	0.202	NVIVSSSAYEPIPQDLLQK
FLAG-PfNedd8-Prg_1	DNA helicase OS=Plasmodium falciparum (isolate 3D7) OX=36329 GN=PF3D7_1417800 PE=3 SV=1	Q8ILR7_PLAF7	1	14	15	16	0.000536	0.202	TLEDQLEGDDEEEDIFDKVAEK
FLAG-PfNedd8-Prg_1	DNA helicase OS=Plasmodium falciparum (isolate 3D7) OX=36329 GN=PF3D7_1417800 PE=3 SV=1	Q8ILR7_PLAF7	1	14	15	16	0.000536	0.202	VSIHEAMEQQSISISK
FLAG-PfNedd8-Prg_1	DNA helicase OS=Plasmodium falciparum (isolate 3D7) OX=36329 GN=PF3D7_1417800 PE=3 SV=1	Q8ILR7_PLAF7	1	14	15	16	0.000536	0.202	YDPSLTFKENVDLSDPILSR
FLAG-PfNedd8-Prg_1	DNA helicase OS=Plasmodium falciparum (isolate 3D7) OX=36329 GN=PF3D7_1417800 PE=3 SV=1	Q8ILR7_PLAF7	1	14	15	16	0.000536	0.202	YQQAADTCFR
FLAG-PfNedd8-Prg_1	Phosphoglycerate kinase OS=Plasmodium falciparum (isolate 3D7) OX=36329 GN=PGK PE=1 SV=1	PGK_PLAF7	1	4	4	7	0.000234	0.142	ENSVILLENLR
FLAG-PfNedd8-Prg_1	Phosphoglycerate kinase OS=Plasmodium falciparum (isolate 3D7) OX=36329 GN=PGK PE=1 SV=1	PGK_PLAF7	1	4	4	7	0.000234	0.142	IADNFDNNANTK
FLAG-PfNedd8-Prg_1	Phosphoglycerate kinase OS=Plasmodium falciparum (isolate 3D7) OX=36329 GN=PGK PE=1 SV=1	PGK_PLAF7	1	4	4	7	0.000234	0.142	KGAITIVGGGDTASLVEQQNK
FLAG-PfNedd8-Prg_1	Phosphoglycerate kinase OS=Plasmodium falciparum (isolate 3D7) OX=36329 GN=PGK PE=1 SV=1	PGK_PLAF7	1	4	4	7	0.000234	0.142	LADVFINDAFGTAHR
FLAG-PfNedd8-Prg_1	T-complex protein 1 subunit beta OS=Plasmodium falciparum (isolate 3D7) OX=36329 GN=PF3D7_0306800 PE=3 SV=4	O97247_PLAF7	1	4	4	7	0.000234	0.0882	ILVDVSMQQDNK
FLAG-PfNedd8-Prg_1	T-complex protein 1 subunit beta OS=Plasmodium falciparum (isolate 3D7) OX=36329 GN=PF3D7_0306800 PE=3 SV=4	O97247_PLAF7	1	4	4	7	0.000234	0.0882	NAEILVENK
FLAG-PfNedd8-Prg_1	T-complex protein 1 subunit beta OS=Plasmodium falciparum (isolate 3D7) OX=36329 GN=PF3D7_0306800 PE=3 SV=4	O97247_PLAF7	1	4	4	7	0.000234	0.0882	NGACTIILR
FLAG-PfNedd8-Prg_1	T-complex protein 1 subunit beta OS=Plasmodium falciparum (isolate 3D7) OX=36329 GN=PF3D7_0306800 PE=3 SV=4	O97247_PLAF7	1	4	4	7	0.000234	0.0882	VNVHSFEDVQDLENEER
FLAG-PfNedd8-Prg_1	DNA-directed RNA polymerase subunit beta OS=Plasmodium falciparum (isolate 3D7) OX=36329 GN=PF3D7_0215700 PE=3 SV=3	O96236_PLAF7	1	2	2	2	6.69e-05	0.0134	LLLAELGR
FLAG-PfNedd8-Prg_1	DNA-directed RNA polymerase subunit beta OS=Plasmodium falciparum (isolate 3D7) OX=36329 GN=PF3D7_0215700 PE=3 SV=3	O96236_PLAF7	1	2	2	2	6.69e-05	0.0134	VLGDDIIIGK
FLAG-PfNedd8-Prg_1	ATP-dependent zinc metalloprotease FTSH,putative OS=Plasmodium falciparum (isolate 3D7) OX=36329 GN=PF3D7_1464900 PE=4 SV=1	Q8IKI9_PLAF7	0.967	1	1	1	3.35e-05	0.017	GILLSGEPGTGK
FLAG-PfNedd8-Prg_1	Uncharacterized protein OS=Plasmodium falciparum (isolate 3D7) OX=36329 GN=PF3D7_0719900 PE=4 SV=1	Q8IBQ3_PLAF7	1	12	13	13	0.000435	0.0382	DIILNGNNYVDEK
FLAG-PfNedd8-Prg_1	Uncharacterized protein OS=Plasmodium falciparum (isolate 3D7) OX=36329 GN=PF3D7_0719900 PE=4 SV=1	Q8IBQ3_PLAF7	1	12	13	13	0.000435	0.0382	GGDINREDICR
FLAG-PfNedd8-Prg_1	Uncharacterized protein OS=Plasmodium falciparum (isolate 3D7) OX=36329 GN=PF3D7_0719900 PE=4 SV=1	Q8IBQ3_PLAF7	1	12	13	13	0.000435	0.0382	HLNNMSTIQR
FLAG-PfNedd8-Prg_1	Uncharacterized protein OS=Plasmodium falciparum (isolate 3D7) OX=36329 GN=PF3D7_0719900 PE=4 SV=1	Q8IBQ3_PLAF7	1	12	13	13	0.000435	0.0382	IQNMCSVNEIK
FLAG-PfNedd8-Prg_1	Uncharacterized protein OS=Plasmodium falciparum (isolate 3D7) OX=36329 GN=PF3D7_0719900 PE=4 SV=1	Q8IBQ3_PLAF7	1	12	13	13	0.000435	0.0382	ITYEDDTSDLLK
FLAG-PfNedd8-Prg_1	Uncharacterized protein OS=Plasmodium falciparum (isolate 3D7) OX=36329 GN=PF3D7_0719900 PE=4 SV=1	Q8IBQ3_PLAF7	1	12	13	13	0.000435	0.0382	MVNEENIIR
FLAG-PfNedd8-Prg_1	Uncharacterized protein OS=Plasmodium falciparum (isolate 3D7) OX=36329 GN=PF3D7_0719900 PE=4 SV=1	Q8IBQ3_PLAF7	1	12	13	13	0.000435	0.0382	NLTQGQVISNK
FLAG-PfNedd8-Prg_1	Uncharacterized protein OS=Plasmodium falciparum (isolate 3D7) OX=36329 GN=PF3D7_0719900 PE=4 SV=1	Q8IBQ3_PLAF7	1	12	13	13	0.000435	0.0382	NNAQYLLNVNK
FLAG-PfNedd8-Prg_1	Uncharacterized protein OS=Plasmodium falciparum (isolate 3D7) OX=36329 GN=PF3D7_0719900 PE=4 SV=1	Q8IBQ3_PLAF7	1	12	13	13	0.000435	0.0382	TEQYVIKGEELLYDGIYK
FLAG-PfNedd8-Prg_1	Uncharacterized protein OS=Plasmodium falciparum (isolate 3D7) OX=36329 GN=PF3D7_0719900 PE=4 SV=1	Q8IBQ3_PLAF7	1	12	13	13	0.000435	0.0382	TKYIPSTEEQENR
FLAG-PfNedd8-Prg_1	Uncharacterized protein OS=Plasmodium falciparum (isolate 3D7) OX=36329 GN=PF3D7_0719900 PE=4 SV=1	Q8IBQ3_PLAF7	1	12	13	13	0.000435	0.0382	YIPSTEEQENR
FLAG-PfNedd8-Prg_1	Uncharacterized protein OS=Plasmodium falciparum (isolate 3D7) OX=36329 GN=PF3D7_0719900 PE=4 SV=1	Q8IBQ3_PLAF7	1	12	13	13	0.000435	0.0382	YTLLLYPSNLK
FLAG-PfNedd8-Prg_1	Histone H2B OS=Plasmodium falciparum (isolate 3D7) OX=36329 GN=PF3D7_1105100 PE=3 SV=1	Q8IIV1_PLAF7	1	5	10	15	0.000502	0.316	KSMNIMNSFLVDTFEK
FLAG-PfNedd8-Prg_1	Histone H2B OS=Plasmodium falciparum (isolate 3D7) OX=36329 GN=PF3D7_1105100 PE=3 SV=1	Q8IIV1_PLAF7	1	5	10	15	0.000502	0.316	LVLPGELAK
FLAG-PfNedd8-Prg_1	Histone H2B OS=Plasmodium falciparum (isolate 3D7) OX=36329 GN=PF3D7_1105100 PE=3 SV=1	Q8IIV1_PLAF7	1	5	10	15	0.000502	0.316	SMNIMNSFLVDTFEK
FLAG-PfNedd8-Prg_1	Histone H2B OS=Plasmodium falciparum (isolate 3D7) OX=36329 GN=PF3D7_1105100 PE=3 SV=1	Q8IIV1_PLAF7	1	5	10	15	0.000502	0.316	SRYDSYGLYIFK
FLAG-PfNedd8-Prg_1	Histone H2B OS=Plasmodium falciparum (isolate 3D7) OX=36329 GN=PF3D7_1105100 PE=3 SV=1	Q8IIV1_PLAF7	1	5	10	15	0.000502	0.316	YDSYGLYIFK
FLAG-PfNedd8-Prg_1	Rhoptry-associated leucine zipper-like protein 1 OS=Plasmodium falciparum (isolate 3D7) OX=36329 GN=PF3D7_0722200 PE=4 SV=1	Q8IBN1_PLAF7	1	32	57	83	0.00278	0.499	DSNKDNTFNFHK
FLAG-PfNedd8-Prg_1	Rhoptry-associated leucine zipper-like protein 1 OS=Plasmodium falciparum (isolate 3D7) OX=36329 GN=PF3D7_0722200 PE=4 SV=1	Q8IBN1_PLAF7	1	32	57	83	0.00278	0.499	ILDLEEDVLNK
FLAG-PfNedd8-Prg_1	Rhoptry-associated leucine zipper-like protein 1 OS=Plasmodium falciparum (isolate 3D7) OX=36329 GN=PF3D7_0722200 PE=4 SV=1	Q8IBN1_PLAF7	1	32	57	83	0.00278	0.499	ILDLEEDVLNKEK
FLAG-PfNedd8-Prg_1	Rhoptry-associated leucine zipper-like protein 1 OS=Plasmodium falciparum (isolate 3D7) OX=36329 GN=PF3D7_0722200 PE=4 SV=1	Q8IBN1_PLAF7	1	32	57	83	0.00278	0.499	ILDLEEDVLNKEKEQLQLNK
FLAG-PfNedd8-Prg_1	Rhoptry-associated leucine zipper-like protein 1 OS=Plasmodium falciparum (isolate 3D7) OX=36329 GN=PF3D7_0722200 PE=4 SV=1	Q8IBN1_PLAF7	1	32	57	83	0.00278	0.499	KSNMESVNNNINNTTCSK
FLAG-PfNedd8-Prg_1	Rhoptry-associated leucine zipper-like protein 1 OS=Plasmodium falciparum (isolate 3D7) OX=36329 GN=PF3D7_0722200 PE=4 SV=1	Q8IBN1_PLAF7	1	32	57	83	0.00278	0.499	KYNKNDMGNK
FLAG-PfNedd8-Prg_1	Rhoptry-associated leucine zipper-like protein 1 OS=Plasmodium falciparum (isolate 3D7) OX=36329 GN=PF3D7_0722200 PE=4 SV=1	Q8IBN1_PLAF7	1	32	57	83	0.00278	0.499	KYTDDSNEENIYEER
FLAG-PfNedd8-Prg_1	Rhoptry-associated leucine zipper-like protein 1 OS=Plasmodium falciparum (isolate 3D7) OX=36329 GN=PF3D7_0722200 PE=4 SV=1	Q8IBN1_PLAF7	1	32	57	83	0.00278	0.499	LDQQGELK
FLAG-PfNedd8-Prg_1	Rhoptry-associated leucine zipper-like protein 1 OS=Plasmodium falciparum (isolate 3D7) OX=36329 GN=PF3D7_0722200 PE=4 SV=1	Q8IBN1_PLAF7	1	32	57	83	0.00278	0.499	NEEVEKEENENEEIEKEEIENEENQQNEEDENEENQQNEEDENEENQQMNVNVDVSAEK
FLAG-PfNedd8-Prg_1	Rhoptry-associated leucine zipper-like protein 1 OS=Plasmodium falciparum (isolate 3D7) OX=36329 GN=PF3D7_0722200 PE=4 SV=1	Q8IBN1_PLAF7	1	32	57	83	0.00278	0.499	NHFYNIFVK
FLAG-PfNedd8-Prg_1	Rhoptry-associated leucine zipper-like protein 1 OS=Plasmodium falciparum (isolate 3D7) OX=36329 GN=PF3D7_0722200 PE=4 SV=1	Q8IBN1_PLAF7	1	32	57	83	0.00278	0.499	NIAVNLKNGNGDNESSQR
FLAG-PfNedd8-Prg_1	Rhoptry-associated leucine zipper-like protein 1 OS=Plasmodium falciparum (isolate 3D7) OX=36329 GN=PF3D7_0722200 PE=4 SV=1	Q8IBN1_PLAF7	1	32	57	83	0.00278	0.499	NIDKAENDLKK
FLAG-PfNedd8-Prg_1	Rhoptry-associated leucine zipper-like protein 1 OS=Plasmodium falciparum (isolate 3D7) OX=36329 GN=PF3D7_0722200 PE=4 SV=1	Q8IBN1_PLAF7	1	32	57	83	0.00278	0.499	NIIDTILQSDDITDEQKK
FLAG-PfNedd8-Prg_1	Rhoptry-associated leucine zipper-like protein 1 OS=Plasmodium falciparum (isolate 3D7) OX=36329 GN=PF3D7_0722200 PE=4 SV=1	Q8IBN1_PLAF7	1	32	57	83	0.00278	0.499	NIIEVLMGK
FLAG-PfNedd8-Prg_1	Rhoptry-associated leucine zipper-like protein 1 OS=Plasmodium falciparum (isolate 3D7) OX=36329 GN=PF3D7_0722200 PE=4 SV=1	Q8IBN1_PLAF7	1	32	57	83	0.00278	0.499	NIYNNNNNNNNNNK
FLAG-PfNedd8-Prg_1	Rhoptry-associated leucine zipper-like protein 1 OS=Plasmodium falciparum (isolate 3D7) OX=36329 GN=PF3D7_0722200 PE=4 SV=1	Q8IBN1_PLAF7	1	32	57	83	0.00278	0.499	NKELPEEK
FLAG-PfNedd8-Prg_1	Rhoptry-associated leucine zipper-like protein 1 OS=Plasmodium falciparum (isolate 3D7) OX=36329 GN=PF3D7_0722200 PE=4 SV=1	Q8IBN1_PLAF7	1	32	57	83	0.00278	0.499	NKNIYNNNNNNNNNNK
FLAG-PfNedd8-Prg_1	Rhoptry-associated leucine zipper-like protein 1 OS=Plasmodium falciparum (isolate 3D7) OX=36329 GN=PF3D7_0722200 PE=4 SV=1	Q8IBN1_PLAF7	1	32	57	83	0.00278	0.499	NLNANKVPNVAHTGVNK
FLAG-PfNedd8-Prg_1	Rhoptry-associated leucine zipper-like protein 1 OS=Plasmodium falciparum (isolate 3D7) OX=36329 GN=PF3D7_0722200 PE=4 SV=1	Q8IBN1_PLAF7	1	32	57	83	0.00278	0.499	NNNQIFEESK
FLAG-PfNedd8-Prg_1	Rhoptry-associated leucine zipper-like protein 1 OS=Plasmodium falciparum (isolate 3D7) OX=36329 GN=PF3D7_0722200 PE=4 SV=1	Q8IBN1_PLAF7	1	32	57	83	0.00278	0.499	NNNQIFEESKQNVNKPIYNLK
FLAG-PfNedd8-Prg_1	Rhoptry-associated leucine zipper-like protein 1 OS=Plasmodium falciparum (isolate 3D7) OX=36329 GN=PF3D7_0722200 PE=4 SV=1	Q8IBN1_PLAF7	1	32	57	83	0.00278	0.499	NTGNIVYNNIQGQGELLQSIEK
FLAG-PfNedd8-Prg_1	Rhoptry-associated leucine zipper-like protein 1 OS=Plasmodium falciparum (isolate 3D7) OX=36329 GN=PF3D7_0722200 PE=4 SV=1	Q8IBN1_PLAF7	1	32	57	83	0.00278	0.499	NVPNTEQNDQETQTDDDINDSDIDENNNTNDK
FLAG-PfNedd8-Prg_1	Rhoptry-associated leucine zipper-like protein 1 OS=Plasmodium falciparum (isolate 3D7) OX=36329 GN=PF3D7_0722200 PE=4 SV=1	Q8IBN1_PLAF7	1	32	57	83	0.00278	0.499	NVPNTEQNDQETQTDDDINDSDIDENNNTNDKNNCHMYK
FLAG-PfNedd8-Prg_1	Rhoptry-associated leucine zipper-like protein 1 OS=Plasmodium falciparum (isolate 3D7) OX=36329 GN=PF3D7_0722200 PE=4 SV=1	Q8IBN1_PLAF7	1	32	57	83	0.00278	0.499	NVPNTEQNDQETQTDDDINDSDIDENNNTNDKNNCHMYKK
FLAG-PfNedd8-Prg_1	Rhoptry-associated leucine zipper-like protein 1 OS=Plasmodium falciparum (isolate 3D7) OX=36329 GN=PF3D7_0722200 PE=4 SV=1	Q8IBN1_PLAF7	1	32	57	83	0.00278	0.499	NVSVVTHSFLDMSK
FLAG-PfNedd8-Prg_1	Rhoptry-associated leucine zipper-like protein 1 OS=Plasmodium falciparum (isolate 3D7) OX=36329 GN=PF3D7_0722200 PE=4 SV=1	Q8IBN1_PLAF7	1	32	57	83	0.00278	0.499	NYIDKLDQQGELK
FLAG-PfNedd8-Prg_1	Rhoptry-associated leucine zipper-like protein 1 OS=Plasmodium falciparum (isolate 3D7) OX=36329 GN=PF3D7_0722200 PE=4 SV=1	Q8IBN1_PLAF7	1	32	57	83	0.00278	0.499	QNVNKPIYNLK
FLAG-PfNedd8-Prg_1	Rhoptry-associated leucine zipper-like protein 1 OS=Plasmodium falciparum (isolate 3D7) OX=36329 GN=PF3D7_0722200 PE=4 SV=1	Q8IBN1_PLAF7	1	32	57	83	0.00278	0.499	SLGNNTFK
FLAG-PfNedd8-Prg_1	Rhoptry-associated leucine zipper-like protein 1 OS=Plasmodium falciparum (isolate 3D7) OX=36329 GN=PF3D7_0722200 PE=4 SV=1	Q8IBN1_PLAF7	1	32	57	83	0.00278	0.499	SNMESVNNNINNTTCSK
FLAG-PfNedd8-Prg_1	Rhoptry-associated leucine zipper-like protein 1 OS=Plasmodium falciparum (isolate 3D7) OX=36329 GN=PF3D7_0722200 PE=4 SV=1	Q8IBN1_PLAF7	1	32	57	83	0.00278	0.499	STSVNTTFTPK
FLAG-PfNedd8-Prg_1	Rhoptry-associated leucine zipper-like protein 1 OS=Plasmodium falciparum (isolate 3D7) OX=36329 GN=PF3D7_0722200 PE=4 SV=1	Q8IBN1_PLAF7	1	32	57	83	0.00278	0.499	YQNGKNYIDKLDQQGELK
FLAG-PfNedd8-Prg_1	Rhoptry-associated leucine zipper-like protein 1 OS=Plasmodium falciparum (isolate 3D7) OX=36329 GN=PF3D7_0722200 PE=4 SV=1	Q8IBN1_PLAF7	1	32	57	83	0.00278	0.499	YTDDSNEENIYEER
FLAG-PfNedd8-Prg_1	Uncharacterized protein OS=Plasmodium falciparum (isolate 3D7) OX=36329 GN=PF3D7_1345800 PE=4 SV=1	Q8IDN9_PLAF7	0.995	1	1	1	3.35e-05	0.0171	SLYHVSLEDKEDQPLNK
FLAG-PfNedd8-Prg_1	Cleavage and polyadenylation specificity factor subunit 3, putative OS=Plasmodium falciparum (isolate 3D7) OX=36329 GN=PF3D7_1438500 PE=4 SV=1	Q8IL83_PLAF7	1	2	2	2	6.69e-05	0.0365	GTLADELKTEPEFVTINDK
FLAG-PfNedd8-Prg_1	Cleavage and polyadenylation specificity factor subunit 3, putative OS=Plasmodium falciparum (isolate 3D7) OX=36329 GN=PF3D7_1438500 PE=4 SV=1	Q8IL83_PLAF7	1	2	2	2	6.69e-05	0.0365	QYLSVFTPELLQK
FLAG-PfNedd8-Prg_1	Uncharacterized protein OS=Plasmodium falciparum (isolate 3D7) OX=36329 GN=PF3D7_1361800 PE=4 SV=2	C0H5J9_PLAF7	1	35	39	41	0.00137	0.152	AICNALTPFVSR
FLAG-PfNedd8-Prg_1	Uncharacterized protein OS=Plasmodium falciparum (isolate 3D7) OX=36329 GN=PF3D7_1361800 PE=4 SV=2	C0H5J9_PLAF7	1	35	39	41	0.00137	0.152	AISNLSLYTVNVK
FLAG-PfNedd8-Prg_1	Uncharacterized protein OS=Plasmodium falciparum (isolate 3D7) OX=36329 GN=PF3D7_1361800 PE=4 SV=2	C0H5J9_PLAF7	1	35	39	41	0.00137	0.152	ASQDLNTLEWTIGDDTER
FLAG-PfNedd8-Prg_1	Uncharacterized protein OS=Plasmodium falciparum (isolate 3D7) OX=36329 GN=PF3D7_1361800 PE=4 SV=2	C0H5J9_PLAF7	1	35	39	41	0.00137	0.152	AVYELLKTEDEDIIKDISCK
FLAG-PfNedd8-Prg_1	Uncharacterized protein OS=Plasmodium falciparum (isolate 3D7) OX=36329 GN=PF3D7_1361800 PE=4 SV=2	C0H5J9_PLAF7	1	35	39	41	0.00137	0.152	AYKENASDALDR
FLAG-PfNedd8-Prg_1	Uncharacterized protein OS=Plasmodium falciparum (isolate 3D7) OX=36329 GN=PF3D7_1361800 PE=4 SV=2	C0H5J9_PLAF7	1	35	39	41	0.00137	0.152	DFANIISK
FLAG-PfNedd8-Prg_1	Uncharacterized protein OS=Plasmodium falciparum (isolate 3D7) OX=36329 GN=PF3D7_1361800 PE=4 SV=2	C0H5J9_PLAF7	1	35	39	41	0.00137	0.152	DIKDFANIISK
FLAG-PfNedd8-Prg_1	Uncharacterized protein OS=Plasmodium falciparum (isolate 3D7) OX=36329 GN=PF3D7_1361800 PE=4 SV=2	C0H5J9_PLAF7	1	35	39	41	0.00137	0.152	ENASDALDR
FLAG-PfNedd8-Prg_1	Uncharacterized protein OS=Plasmodium falciparum (isolate 3D7) OX=36329 GN=PF3D7_1361800 PE=4 SV=2	C0H5J9_PLAF7	1	35	39	41	0.00137	0.152	GIDACVNLLLR
FLAG-PfNedd8-Prg_1	Uncharacterized protein OS=Plasmodium falciparum (isolate 3D7) OX=36329 GN=PF3D7_1361800 PE=4 SV=2	C0H5J9_PLAF7	1	35	39	41	0.00137	0.152	GLSHPILISANK
FLAG-PfNedd8-Prg_1	Uncharacterized protein OS=Plasmodium falciparum (isolate 3D7) OX=36329 GN=PF3D7_1361800 PE=4 SV=2	C0H5J9_PLAF7	1	35	39	41	0.00137	0.152	HITNLETIFNSSETNQEEAYK
FLAG-PfNedd8-Prg_1	Uncharacterized protein OS=Plasmodium falciparum (isolate 3D7) OX=36329 GN=PF3D7_1361800 PE=4 SV=2	C0H5J9_PLAF7	1	35	39	41	0.00137	0.152	IGVDILINK
FLAG-PfNedd8-Prg_1	Uncharacterized protein OS=Plasmodium falciparum (isolate 3D7) OX=36329 GN=PF3D7_1361800 PE=4 SV=2	C0H5J9_PLAF7	1	35	39	41	0.00137	0.152	IMGEYQADLSIVQDCSR
FLAG-PfNedd8-Prg_1	Uncharacterized protein OS=Plasmodium falciparum (isolate 3D7) OX=36329 GN=PF3D7_1361800 PE=4 SV=2	C0H5J9_PLAF7	1	35	39	41	0.00137	0.152	INSLVAEENLSK
FLAG-PfNedd8-Prg_1	Uncharacterized protein OS=Plasmodium falciparum (isolate 3D7) OX=36329 GN=PF3D7_1361800 PE=4 SV=2	C0H5J9_PLAF7	1	35	39	41	0.00137	0.152	KLNALIPLQTALR
FLAG-PfNedd8-Prg_1	Uncharacterized protein OS=Plasmodium falciparum (isolate 3D7) OX=36329 GN=PF3D7_1361800 PE=4 SV=2	C0H5J9_PLAF7	1	35	39	41	0.00137	0.152	KNPTVYDSSSKDDYEISGR
FLAG-PfNedd8-Prg_1	Uncharacterized protein OS=Plasmodium falciparum (isolate 3D7) OX=36329 GN=PF3D7_1361800 PE=4 SV=2	C0H5J9_PLAF7	1	35	39	41	0.00137	0.152	LATESDCQR
FLAG-PfNedd8-Prg_1	Uncharacterized protein OS=Plasmodium falciparum (isolate 3D7) OX=36329 GN=PF3D7_1361800 PE=4 SV=2	C0H5J9_PLAF7	1	35	39	41	0.00137	0.152	LGIISMTASGFDSLTR
FLAG-PfNedd8-Prg_1	Uncharacterized protein OS=Plasmodium falciparum (isolate 3D7) OX=36329 GN=PF3D7_1361800 PE=4 SV=2	C0H5J9_PLAF7	1	35	39	41	0.00137	0.152	LITDGGVDGIVEIVK
FLAG-PfNedd8-Prg_1	Uncharacterized protein OS=Plasmodium falciparum (isolate 3D7) OX=36329 GN=PF3D7_1361800 PE=4 SV=2	C0H5J9_PLAF7	1	35	39	41	0.00137	0.152	LIVELIGDSEK
FLAG-PfNedd8-Prg_1	Uncharacterized protein OS=Plasmodium falciparum (isolate 3D7) OX=36329 GN=PF3D7_1361800 PE=4 SV=2	C0H5J9_PLAF7	1	35	39	41	0.00137	0.152	LIVELIGDSEKNK
FLAG-PfNedd8-Prg_1	Uncharacterized protein OS=Plasmodium falciparum (isolate 3D7) OX=36329 GN=PF3D7_1361800 PE=4 SV=2	C0H5J9_PLAF7	1	35	39	41	0.00137	0.152	LNALIPLQTALR
FLAG-PfNedd8-Prg_1	Uncharacterized protein OS=Plasmodium falciparum (isolate 3D7) OX=36329 GN=PF3D7_1361800 PE=4 SV=2	C0H5J9_PLAF7	1	35	39	41	0.00137	0.152	MLTTSDSVNYLSNK
FLAG-PfNedd8-Prg_1	Uncharacterized protein OS=Plasmodium falciparum (isolate 3D7) OX=36329 GN=PF3D7_1361800 PE=4 SV=2	C0H5J9_PLAF7	1	35	39	41	0.00137	0.152	NAVINYKDDDDILFCSSR
FLAG-PfNedd8-Prg_1	Uncharacterized protein OS=Plasmodium falciparum (isolate 3D7) OX=36329 GN=PF3D7_1361800 PE=4 SV=2	C0H5J9_PLAF7	1	35	39	41	0.00137	0.152	NFHVSAFYALSK
FLAG-PfNedd8-Prg_1	Uncharacterized protein OS=Plasmodium falciparum (isolate 3D7) OX=36329 GN=PF3D7_1361800 PE=4 SV=2	C0H5J9_PLAF7	1	35	39	41	0.00137	0.152	NLNESFPDAQLETGLR
FLAG-PfNedd8-Prg_1	Uncharacterized protein OS=Plasmodium falciparum (isolate 3D7) OX=36329 GN=PF3D7_1361800 PE=4 SV=2	C0H5J9_PLAF7	1	35	39	41	0.00137	0.152	NMNDSNYQIEGR
FLAG-PfNedd8-Prg_1	Uncharacterized protein OS=Plasmodium falciparum (isolate 3D7) OX=36329 GN=PF3D7_1361800 PE=4 SV=2	C0H5J9_PLAF7	1	35	39	41	0.00137	0.152	NPTVYDSSSKDDYEISGR
FLAG-PfNedd8-Prg_1	Uncharacterized protein OS=Plasmodium falciparum (isolate 3D7) OX=36329 GN=PF3D7_1361800 PE=4 SV=2	C0H5J9_PLAF7	1	35	39	41	0.00137	0.152	SIVMLEVLR
FLAG-PfNedd8-Prg_1	Uncharacterized protein OS=Plasmodium falciparum (isolate 3D7) OX=36329 GN=PF3D7_1361800 PE=4 SV=2	C0H5J9_PLAF7	1	35	39	41	0.00137	0.152	SLSDFCNPTSK
FLAG-PfNedd8-Prg_1	Uncharacterized protein OS=Plasmodium falciparum (isolate 3D7) OX=36329 GN=PF3D7_1361800 PE=4 SV=2	C0H5J9_PLAF7	1	35	39	41	0.00137	0.152	SVIILDKFK
FLAG-PfNedd8-Prg_1	Uncharacterized protein OS=Plasmodium falciparum (isolate 3D7) OX=36329 GN=PF3D7_1361800 PE=4 SV=2	C0H5J9_PLAF7	1	35	39	41	0.00137	0.152	SYDGSDDKNAVR
FLAG-PfNedd8-Prg_1	Uncharacterized protein OS=Plasmodium falciparum (isolate 3D7) OX=36329 GN=PF3D7_1361800 PE=4 SV=2	C0H5J9_PLAF7	1	35	39	41	0.00137	0.152	TFGCLACMCTSK
FLAG-PfNedd8-Prg_1	Uncharacterized protein OS=Plasmodium falciparum (isolate 3D7) OX=36329 GN=PF3D7_1361800 PE=4 SV=2	C0H5J9_PLAF7	1	35	39	41	0.00137	0.152	TLAAISGLSR
FLAG-PfNedd8-Prg_1	Uncharacterized protein OS=Plasmodium falciparum (isolate 3D7) OX=36329 GN=PF3D7_1361800 PE=4 SV=2	C0H5J9_PLAF7	1	35	39	41	0.00137	0.152	VLLECLNK
FLAG-PfNedd8-Prg_1	Uncharacterized protein PFC0810c OS=Plasmodium falciparum (isolate 3D7) OX=36329 GN=PFC0810c PE=1 SV=1	PF07_PLAF7	0.944	1	1	1	3.35e-05	0.00894	YCDSLNVLAK
FLAG-PfNedd8-Prg_1	T-complex protein 1 subunit theta OS=Plasmodium falciparum (isolate 3D7) OX=36329 GN=PF3D7_0214000 PE=3 SV=3	O96220_PLAF7	1	1	1	2	6.69e-05	0.0221	VSSIYVSEIASK
FLAG-PfNedd8-Prg_1	Rhoptry neck protein 5 OS=Plasmodium falciparum (isolate 3D7) OX=36329 GN=PF3D7_0817700 PE=4 SV=1	C0H4V4_PLAF7	1	9	9	9	0.000301	0.0856	GLDDSLYTFK
FLAG-PfNedd8-Prg_1	Rhoptry neck protein 5 OS=Plasmodium falciparum (isolate 3D7) OX=36329 GN=PF3D7_0817700 PE=4 SV=1	C0H4V4_PLAF7	1	9	9	9	0.000301	0.0856	GYLDVSSISTDDEFNLINK
FLAG-PfNedd8-Prg_1	Rhoptry neck protein 5 OS=Plasmodium falciparum (isolate 3D7) OX=36329 GN=PF3D7_0817700 PE=4 SV=1	C0H4V4_PLAF7	1	9	9	9	0.000301	0.0856	IAVDTATR
FLAG-PfNedd8-Prg_1	Rhoptry neck protein 5 OS=Plasmodium falciparum (isolate 3D7) OX=36329 GN=PF3D7_0817700 PE=4 SV=1	C0H4V4_PLAF7	1	9	9	9	0.000301	0.0856	IYELQNNMR
FLAG-PfNedd8-Prg_1	Rhoptry neck protein 5 OS=Plasmodium falciparum (isolate 3D7) OX=36329 GN=PF3D7_0817700 PE=4 SV=1	C0H4V4_PLAF7	1	9	9	9	0.000301	0.0856	NDGSVDFSK
FLAG-PfNedd8-Prg_1	Rhoptry neck protein 5 OS=Plasmodium falciparum (isolate 3D7) OX=36329 GN=PF3D7_0817700 PE=4 SV=1	C0H4V4_PLAF7	1	9	9	9	0.000301	0.0856	NVDSIDVMFEPR
FLAG-PfNedd8-Prg_1	Rhoptry neck protein 5 OS=Plasmodium falciparum (isolate 3D7) OX=36329 GN=PF3D7_0817700 PE=4 SV=1	C0H4V4_PLAF7	1	9	9	9	0.000301	0.0856	SQNYNSLYETTK
FLAG-PfNedd8-Prg_1	Rhoptry neck protein 5 OS=Plasmodium falciparum (isolate 3D7) OX=36329 GN=PF3D7_0817700 PE=4 SV=1	C0H4V4_PLAF7	1	9	9	9	0.000301	0.0856	SSINHDISYFQK
FLAG-PfNedd8-Prg_1	Rhoptry neck protein 5 OS=Plasmodium falciparum (isolate 3D7) OX=36329 GN=PF3D7_0817700 PE=4 SV=1	C0H4V4_PLAF7	1	9	9	9	0.000301	0.0856	YTLDWYSK
FLAG-PfNedd8-Prg_1	Coatomer alpha subunit, putative OS=Plasmodium falciparum (isolate 3D7) OX=36329 GN=PF3D7_0606700 PE=4 SV=1	C6KSR5_PLAF7	1	5	5	5	0.000167	0.0337	ALGFDFLNK
FLAG-PfNedd8-Prg_1	Coatomer alpha subunit, putative OS=Plasmodium falciparum (isolate 3D7) OX=36329 GN=PF3D7_0606700 PE=4 SV=1	C6KSR5_PLAF7	1	5	5	5	0.000167	0.0337	CWELDTLR
FLAG-PfNedd8-Prg_1	Coatomer alpha subunit, putative OS=Plasmodium falciparum (isolate 3D7) OX=36329 GN=PF3D7_0606700 PE=4 SV=1	C6KSR5_PLAF7	1	5	5	5	0.000167	0.0337	FILEGHEK
FLAG-PfNedd8-Prg_1	Coatomer alpha subunit, putative OS=Plasmodium falciparum (isolate 3D7) OX=36329 GN=PF3D7_0606700 PE=4 SV=1	C6KSR5_PLAF7	1	5	5	5	0.000167	0.0337	IDDTLNTSQK
FLAG-PfNedd8-Prg_1	Coatomer alpha subunit, putative OS=Plasmodium falciparum (isolate 3D7) OX=36329 GN=PF3D7_0606700 PE=4 SV=1	C6KSR5_PLAF7	1	5	5	5	0.000167	0.0337	TNDDLLLSNSEDHTIR
FLAG-PfNedd8-Prg_1	Uncharacterized protein OS=Plasmodium falciparum (isolate 3D7) OX=36329 GN=PF3D7_1305300 PE=4 SV=1	C0H5A0_PLAF7	1	2	2	2	6.69e-05	0.00624	KITQNLSSK
FLAG-PfNedd8-Prg_1	Uncharacterized protein OS=Plasmodium falciparum (isolate 3D7) OX=36329 GN=PF3D7_1305300 PE=4 SV=1	C0H5A0_PLAF7	1	2	2	2	6.69e-05	0.00624	LILCLNDTNENVR
FLAG-PfNedd8-Prg_1	Splicing factor 3B subunit 3, putative OS=Plasmodium falciparum (isolate 3D7) OX=36329 GN=PF3D7_1234800 PE=4 SV=1	Q8I574_PLAF7	0.964	1	1	1	3.35e-05	0.0158	ILQHGLSIEELADNELPGKPK
FLAG-PfNedd8-Prg_1	Sortilin OS=Plasmodium falciparum (isolate 3D7) OX=36329 GN=PF3D7_1451800 PE=4 SV=1	Q8IKV8_PLAF7	1	6	6	6	0.000201	0.0927	NIVLIIGNQK
FLAG-PfNedd8-Prg_1	Sortilin OS=Plasmodium falciparum (isolate 3D7) OX=36329 GN=PF3D7_1451800 PE=4 SV=1	Q8IKV8_PLAF7	1	6	6	6	0.000201	0.0927	QTVNMMVSTDGGK
FLAG-PfNedd8-Prg_1	Sortilin OS=Plasmodium falciparum (isolate 3D7) OX=36329 GN=PF3D7_1451800 PE=4 SV=1	Q8IKV8_PLAF7	1	6	6	6	0.000201	0.0927	SAIEEDIAPFETNTEK
FLAG-PfNedd8-Prg_1	Sortilin OS=Plasmodium falciparum (isolate 3D7) OX=36329 GN=PF3D7_1451800 PE=4 SV=1	Q8IKV8_PLAF7	1	6	6	6	0.000201	0.0927	TSSGECEFDR
FLAG-PfNedd8-Prg_1	Sortilin OS=Plasmodium falciparum (isolate 3D7) OX=36329 GN=PF3D7_1451800 PE=4 SV=1	Q8IKV8_PLAF7	1	6	6	6	0.000201	0.0927	TVDKKPCECTPEDYECETGFTR
FLAG-PfNedd8-Prg_1	Sortilin OS=Plasmodium falciparum (isolate 3D7) OX=36329 GN=PF3D7_1451800 PE=4 SV=1	Q8IKV8_PLAF7	1	6	6	6	0.000201	0.0927	YESDEVNTFLSR
FLAG-PfNedd8-Prg_1	DnaJ protein, putative OS=Plasmodium falciparum (isolate 3D7) OX=36329 GN=PF3D7_0823800 PE=4 SV=1	Q8IB72_PLAF7	1	8	9	12	0.000402	0.176	DIEILNFQK
FLAG-PfNedd8-Prg_1	DnaJ protein, putative OS=Plasmodium falciparum (isolate 3D7) OX=36329 GN=PF3D7_0823800 PE=4 SV=1	Q8IB72_PLAF7	1	8	9	12	0.000402	0.176	FVSKNGSEETEEQLFIQPVYVLK
FLAG-PfNedd8-Prg_1	DnaJ protein, putative OS=Plasmodium falciparum (isolate 3D7) OX=36329 GN=PF3D7_0823800 PE=4 SV=1	Q8IB72_PLAF7	1	8	9	12	0.000402	0.176	KTYCYVIFVDNVDDEK
FLAG-PfNedd8-Prg_1	DnaJ protein, putative OS=Plasmodium falciparum (isolate 3D7) OX=36329 GN=PF3D7_0823800 PE=4 SV=1	Q8IB72_PLAF7	1	8	9	12	0.000402	0.176	LIESNSINLNMK
FLAG-PfNedd8-Prg_1	DnaJ protein, putative OS=Plasmodium falciparum (isolate 3D7) OX=36329 GN=PF3D7_0823800 PE=4 SV=1	Q8IB72_PLAF7	1	8	9	12	0.000402	0.176	TINKYDSFLLDYSSNTFSSINEIK
FLAG-PfNedd8-Prg_1	DnaJ protein, putative OS=Plasmodium falciparum (isolate 3D7) OX=36329 GN=PF3D7_0823800 PE=4 SV=1	Q8IB72_PLAF7	1	8	9	12	0.000402	0.176	TYCYVIFVDNVDDEKNVNYMR
FLAG-PfNedd8-Prg_1	DnaJ protein, putative OS=Plasmodium falciparum (isolate 3D7) OX=36329 GN=PF3D7_0823800 PE=4 SV=1	Q8IB72_PLAF7	1	8	9	12	0.000402	0.176	TYQNINSSYNK
FLAG-PfNedd8-Prg_1	DnaJ protein, putative OS=Plasmodium falciparum (isolate 3D7) OX=36329 GN=PF3D7_0823800 PE=4 SV=1	Q8IB72_PLAF7	1	8	9	12	0.000402	0.176	YNEIDNISNESIKK
FLAG-PfNedd8-Prg_1	Uncharacterized protein OS=Plasmodium falciparum (isolate 3D7) OX=36329 GN=PF3D7_0703200 PE=4 SV=1	Q8IC38_PLAF7	1	18	23	27	0.000904	0.165	CTDVFPNQHMENCEDVK
FLAG-PfNedd8-Prg_1	Uncharacterized protein OS=Plasmodium falciparum (isolate 3D7) OX=36329 GN=PF3D7_0703200 PE=4 SV=1	Q8IC38_PLAF7	1	18	23	27	0.000904	0.165	EHVESYMNTDQEICTNINGEMNHMEK
FLAG-PfNedd8-Prg_1	Uncharacterized protein OS=Plasmodium falciparum (isolate 3D7) OX=36329 GN=PF3D7_0703200 PE=4 SV=1	Q8IC38_PLAF7	1	18	23	27	0.000904	0.165	FKDHFVIDYSGR
FLAG-PfNedd8-Prg_1	Uncharacterized protein OS=Plasmodium falciparum (isolate 3D7) OX=36329 GN=PF3D7_0703200 PE=4 SV=1	Q8IC38_PLAF7	1	18	23	27	0.000904	0.165	KPDISDEKLTIQENYPR
FLAG-PfNedd8-Prg_1	Uncharacterized protein OS=Plasmodium falciparum (isolate 3D7) OX=36329 GN=PF3D7_0703200 PE=4 SV=1	Q8IC38_PLAF7	1	18	23	27	0.000904	0.165	LTIQENYPR
FLAG-PfNedd8-Prg_1	Uncharacterized protein OS=Plasmodium falciparum (isolate 3D7) OX=36329 GN=PF3D7_0703200 PE=4 SV=1	Q8IC38_PLAF7	1	18	23	27	0.000904	0.165	MFSSSICEK
FLAG-PfNedd8-Prg_1	Uncharacterized protein OS=Plasmodium falciparum (isolate 3D7) OX=36329 GN=PF3D7_0703200 PE=4 SV=1	Q8IC38_PLAF7	1	18	23	27	0.000904	0.165	MPCEQCNINSFEEK
[truncated: 8,389 more rows]
